# Supplementary material for: Comprehensive characterization of IFNγ signaling in acute myeloid leukemia reveals prognostic and therapeutic strategies
Source: Nat Commun. 2024 Feb 28;15:1821. doi: 10.1038/s41467-024-45916-6 (PMC10902356; doi:10.1038/s41467-024-45916-6)
Supplement: Supplementary file 4 — Supplementary Data [file 41467_2024_45916_MOESM4_ESM.xlsx]

## Sheet: Content
Supplementary Data for Wang and Reville et al.,
Comprehensive Characterization of IFNγ Signaling in Acute Myeloid Leukemia Reveals Prognostic and Therapeutic Strategies
Contents
Supplementary Data1: Patient characteristics in bulk RNA cohort
Supplementary Data2: Correlation of GO, Reactome, Hallmark pathway scores with IFNγ signaling score
Supplementary Data3: Top 100 differentially expressed genes for all cell types included in this study
Supplementary Data4: Top 100 predicted ligand-receptor interactions across all cytogenetic groups
Supplementary Data5: Top 50 predicted ligand-receptor interactions within Diploid-monocytic only
Supplementary Data6: Correlations of IFNγ signaling score with all genes in AML cells

## Sheet: Supp data1
Supplementary data1. Patient characteristics in bulk RNA cohort
Sample	Cohort	Age	OS (Days)	Cytogenetic1	Cytogenetic2	FAB	Blasts % (BM)	HALLMARK.IFNG.RESPONSE	HALLMARK.IFNG.Parsimony	HLA1	HLA2
12-00023	BEAT1	71	397	Diploid-mono	Diploid-mono	M5	68	0.402562	0.931205	0.554301	0.334794
12-00051	BEAT1	55	707	Diploid-NOS	Diploid-NOS		88	0.372235	0.958471	0.482378	-0.0270653
12-00066	BEAT1	70	311	Diploid-mono	Diploid-mono	M4	36	0.382921	0.982649	0.599024	0.232335
12-00150	BEAT1	NA	NA	Other	Other		NA	0.339853	0.934222	0.60412	0.365068
12-00211	BEAT1	50	1396	Other	Other		90	0.280892	0.725729	0.289994	-0.113344
12-00294	BEAT1	72	3	Diploid-mono	Diploid-mono	M4	95	0.357063	0.881394	0.387227	0.374181
12-00423	BEAT1	61	NA	Diploid-Nonmono	Diploid-Nonmono	M2	46	0.373792	1.02977	0.478254	0.128284
13-00016	BEAT2	34	322	Diploid-NOS	Diploid-NOS		88	0.348088	0.861433	0.428009	0.322319
13-00028	BEAT1	24	1207	Other	Other	M4	88	0.358208	0.720426	0.33325	0.0283667
13-00034	BEAT1	61	16	Other	Other		50	0.369183	0.961857	0.646451	-0.117597
13-00098	BEAT1	64	NA	Diploid-NOS	Diploid-NOS		76	0.349908	0.922335	0.421476	-0.13749
13-00123	BEAT1	83	9	Other	Other	M5	NA	0.433992	1.05981	0.572912	0.221173
13-00157	BEAT1	60	1379	Diploid-NOS	Diploid-NOS		80	0.368037	0.865667	0.452301	0.152726
13-00163	BEAT1	24	400	Other	Inv(16)	M4	50	0.505694	1.23867	0.48844	0.211386
13-00165	BEAT1	33	439	Diploid-NOS	Diploid-NOS		NA	0.390737	0.96217	0.53938	0.234386
13-00186	BEAT1	74	126	Diploid-NOS	Diploid-NOS		60	0.446998	1.06464	0.522104	0.369661
13-00195	BEAT1	66	972	Diploid-mono	Diploid-mono	M5	90	0.401437	0.882528	0.542188	0.140062
13-00202	BEAT1	53	752	Diploid-NOS	Diploid-NOS		73	0.42658	0.975879	0.617217	0.168477
13-00232	BEAT1	22	1001	Diploid-mono	Diploid-mono	M4	55	0.360596	0.843277	0.419323	0.210238
13-00255	BEAT1	72	176	Other	Other	M4	NA	0.461495	1.12403	0.656826	0.352985
13-00266	BEAT1	77	129	Del7.7q	Del7.7q		NA	0.388679	0.970715	0.573422	0.224262
13-00270	BEAT1	18	151	Other	Inv(16)	M4	50	0.405535	0.988098	0.472663	0.186117
13-00281	BEAT1	79	189	Other	Other		73	0.320428	0.899115	0.507005	-0.143881
13-00354	BEAT1	73	330	Diploid-NOS	Diploid-NOS		84	0.388768	1.01854	0.599744	0.346856
13-00365	BEAT1	72	420	Del5.5q	Del5.5q		NA	0.389698	1.1924	0.662952	0.149777
13-00384	BEAT1	71	719	Other	Other		34	0.42225	1.13382	0.681223	0.317355
13-00393	BEAT1	52	1237	Del7.7q	Del7.7q		21	0.389671	1.03528	0.448121	0.247781
13-00396	BEAT1	63	228	Del5.5q	Del5.5q	M4	51	0.435317	1.04754	0.509849	0.0158605
13-00406	BEAT1	62	2	Diploid-mono	Diploid-mono	M5	95	0.372196	0.886811	0.4936	0.345703
13-00409	BEAT1	62	2	Diploid-mono	Diploid-mono	M5	95	0.367741	0.869804	0.478833	0.339601
13-00425	BEAT1	40	486	Other	Other		84	0.3646	0.955265	0.615631	0.167211
13-00454	BEAT1	31	NA	Other	Inv(16)		NA	0.42053	1.01863	0.48803	0.171132
13-00466	BEAT1	71	973	Other	Other		NA	0.426483	1.14793	0.651417	0.0700199
13-00471	BEAT2	71	179	Other	Other	M5	84.2	0.32182	0.808165	0.471498	0.419293
13-00487	BEAT1	35	358	Other	Other	M4	49.4	0.40156	0.983138	0.49566	0.314659
13-00496	BEAT1	33	1480	Other	Inv(16)		72	0.349556	0.915359	0.503917	0.275862
13-00500	BEAT1	71	156	Diploid-NOS	Diploid-NOS		76	0.390263	1.02	0.487604	0.38564
13-00513	BEAT1	55	246	Other	Other	M5	75	0.345204	0.895698	0.535169	0.370417
13-00522	BEAT1	68	339	Other	Other		29	0.421886	1.07219	0.561935	0.277183
13-00544	BEAT1	68	29	Other	Other		NA	0.357794	0.977984	0.530002	-0.0323059
13-00563	BEAT1	64	1021	Other	Other		NA	0.438016	1.08327	0.615473	0.420241
13-00584	BEAT2	71	329	Other	Other	M2	25	0.33692	0.829874	0.616301	0.109851
13-00601	BEAT1	NA	116	Diploid-NOS	Diploid-NOS		NA	0.324941	0.884322	0.612863	-0.0899494
13-00602	BEAT1	63	1433	Other	Other		NA	0.416729	1.03224	0.480814	0.339558
13-00615	BEAT1	62	239	Other	t(8;21)		52	0.353291	0.913451	0.48926	0.143955
13-00625	BEAT1	21	605	Del7.7q	Del7.7q	M1	66	0.434277	1.16889	0.549017	0.40104
13-00650	BEAT1	NA	NA	Other	Other		NA	0.296179	0.868222	0.523789	-0.0161603
13-00655	BEAT1	62	979	Other	Other	M5	93	0.340541	0.910962	0.544056	0.166559
13-00658	BEAT1	60	201	Diploid-NOS	Diploid-NOS		30	0.339679	0.816989	0.403576	0.0727684
13-00659	BEAT1	55	386	Other	Other	M4	54	0.44078	1.11116	0.551399	0.192206
13-00660	BEAT1	72	60	Del7.7q	Del7.7q		41	0.547037	1.36958	0.623692	0.2962
14-00001	BEAT1	56	217	Diploid-NOS	Diploid-NOS		95	0.245064	0.626895	0.234513	-0.272256
14-00012	BEAT1	72	33	Other	Other	M5	94	0.375696	0.979711	0.508995	0.273321
14-00021	BEAT1	74	357	Diploid-NOS	Diploid-NOS		NA	0.35696	0.933444	0.633307	0.190215
14-00023	BEAT1	74	28	Other	Other		NA	0.415576	1.01747	0.628062	0.173351
14-00034	BEAT1	55	906	Diploid-NOS	Diploid-NOS		50	0.344925	0.898074	0.420721	0.161644
14-00041	BEAT1	71	952	Other	Other	M4	22	0.484746	1.25778	0.65307	0.254604
14-00053	BEAT1	71	262	Del7.7q	Del7.7q		NA	0.428345	1.07996	0.618284	0.355874
14-00060	BEAT1	68	299	Del5.5q	Del5.5q		NA	0.437002	1.14269	0.650685	0.187074
14-00063	BEAT1	80	10	Del5.5q	Del5.5q		NA	0.426722	1.18983	0.570115	0.250574
14-00081	BEAT1	71	NA	Other	Other	M2	46	0.385038	0.923339	0.468889	0.14164
14-00092	BEAT1	63	566	Diploid-mono	Diploid-mono	M4	13	0.328337	0.745789	0.471474	0.0249243
14-00096	BEAT1	56	198	Del5.5q	Del5.5q		72	0.321384	0.813904	0.415175	0.184192
14-00126	BEAT1	46	0	Other	Other		NA	0.376635	1.03434	0.543404	0.141079
14-00135	BEAT1	72	252	Del5.5q	Del5.5q	M4	55	0.372654	0.959625	0.510423	0.162283
14-00141	BEAT1	85	357	Diploid-NOS	Diploid-NOS		NA	0.337103	0.905981	0.500341	0.307505
14-00152	BEAT1	75	335	Other	Other	M4	64	0.367742	0.960327	0.419984	0.228396
14-00175	BEAT1	46	1005	Other	Other	M5	25.9	0.494956	1.31943	0.730855	0.103724
14-00193	BEAT1	56	421	Del5.5q	Del5.5q		NA	0.368297	0.951658	0.447734	0.108551
14-00228	BEAT1	46	788	Diploid-mono	Diploid-mono	M4	80	0.357851	0.819654	0.54926	0.199094
14-00231	BEAT1	57	138	Other	Other		76	0.354561	0.87009	0.49623	0.358916
14-00259	BEAT1	65	439	Diploid-mono	Diploid-mono	M4	70	0.418465	1.00439	0.619587	0.164861
14-00279	BEAT1	52	36	Other	Inv(16)		91	0.362161	0.92173	0.507175	0.291303
14-00289	BEAT1	23	318	Other	Other		3	0.319957	0.773807	0.366401	-0.117321
14-00331	BEAT1	61	NA	Diploid-NOS	Diploid-NOS		81	0.297904	0.817378	0.469201	-0.0129903
14-00355	BEAT1	78	705	Diploid-NOS	Diploid-NOS		NA	0.396496	0.908622	0.584714	0.338062
14-00359	BEAT1	58	761	Other	Inv(16)		NA	0.377197	0.949295	0.551001	0.360722
14-00376	BEAT1	48	714	Other	Other		17	0.342628	0.879674	0.558074	-0.0815712
14-00423	BEAT1	51	795	Other	Inv(16)	M4	74	0.395438	1.02571	0.555998	0.25146
14-00434	BEAT1	69	0	Other	Other	M5	94	0.273404	0.739478	0.408247	-0.162959
14-00447	BEAT1	48	458	Other	Other	M5	NA	0.322399	0.740823	0.457651	0.26597
14-00448	BEAT1	78	161	Diploid-NOS	Diploid-NOS		78	0.313146	0.916154	0.494662	0.0262178
14-00458	BEAT1	51	286	Other	Other		4	0.376905	0.988649	0.588609	0.0357238
14-00464	BEAT1	22	453	Other	Other	M1	65	0.30257	0.770822	0.477577	0.220414
14-00473	BEAT1	62	167	Del5.5q	Del5.5q		22	0.335982	0.881778	0.457417	-0.0221601
14-00476	BEAT1	47	228	Other	Other	M5	70	0.326541	0.80497	0.454071	0.149917
14-00488	BEAT1	44	342	Diploid-NOS	Diploid-NOS		86.1	0.349277	1.01487	0.600672	0.33016
14-00496	BEAT1	55	NA	Diploid-NOS	Diploid-NOS		37	0.514565	1.29681	0.592769	-0.114637
14-00504	BEAT1	35	1226	Other	Other		NA	0.377084	0.92683	0.672918	0.297378
14-00542	BEAT1	27	250	Other	Other	M2	69	0.45963	1.13985	0.46603	0.110117
14-00559	BEAT1	68	976	Diploid-NOS	Diploid-NOS		79	0.400695	0.977192	0.541273	0.190515
14-00564	BEAT1	57	35	Double del	Double del		45	0.31975	0.769805	0.431017	-0.0912765
14-00567	BEAT1	71	462	Other	Other	M5	NA	0.300123	0.749223	0.360182	0.103618
14-00578	BEAT1	75	327	Diploid-mono	Diploid-mono	M5	90	0.320096	0.832219	0.392017	0.324472
14-00581	BEAT1	68	70	Other	Other		33	0.457332	1.15941	0.598838	0.160062
14-00588	BEAT1	53	137	Other	Other		9	0.444037	1.2048	0.659532	0.110842
14-00599	BEAT1	69	470	Other	Other	M0	NA	0.384065	0.985438	0.523499	0.294053
14-00613	BEAT1	31	NA	Other	Inv(16)		80	0.40879	1.04655	0.612089	0.386781
14-00632	BEAT1	64	569	Other	Other	M4	90	0.359864	0.952312	0.489651	0.326253
14-00643	BEAT1	37	566	Other	t(8;21)	M2	NA	0.312548	0.903841	0.447704	0.119717
14-00644	BEAT2	NA	56	Other	Other	M5	96	0.311426	0.826574	0.426649	0.181699
14-00658	BEAT1	59	254	Diploid-NOS	Diploid-NOS		51.5	0.289969	0.773004	0.375783	-0.17469
14-00667	BEAT1	57	245	Diploid-NOS	Diploid-NOS		NA	0.386196	0.982499	0.541663	0.352573
14-00670	BEAT1	63	1059	Diploid-NOS	Diploid-NOS		20	0.351714	0.987183	0.553277	0.00331516
14-00681	BEAT1	65	323	Other	Other	M1	NA	0.319677	0.862949	0.360797	0.0528807
14-00690	BEAT1	49	462	Other	Other	M5	54	0.353708	0.864878	0.53536	0.202109
14-00725	BEAT1	32	833	Other	Other		24	0.392312	0.978612	0.52739	-0.018457
14-00735	BEAT1	83	47	Diploid-NOS	Diploid-NOS		NA	0.382591	1.05465	0.456318	-0.125642
14-00739	BEAT1	39	216	Other	Other		NA	0.337759	0.810638	0.418621	0.132803
14-00742	BEAT1	51	NA	Double del	Double del		9	0.395824	0.98498	0.540987	0.152968
14-00774	BEAT1	84	67	Diploid-Nonmono	Diploid-Nonmono	M0	85	0.35116	0.95612	0.45369	0.323267
14-00781	BEAT1	71	162	Other	Other	M5	95	0.344732	0.875293	0.450084	0.0489721
14-00787	BEAT1	61	442	Diploid-Nonmono	Diploid-Nonmono	M1	90	0.299336	0.703286	0.351763	0.13713
14-00798	BEAT1	36	15	Other	Inv(16)	M4	74	0.429806	1.02388	0.478073	0.302582
14-00817	BEAT1	53	NA	Diploid-NOS	Diploid-NOS		66	0.352068	0.978398	0.493777	0.326934
14-00831	BEAT1	26	NA	Other	Other		81	0.283958	0.816385	0.464749	-0.221457
14-00832	BEAT1	65	450	Other	Other		NA	0.452674	1.07543	0.575111	0.357999
14-00901	BEAT1	61	104	Other	Other		NA	0.418985	1.1341	0.563591	0.38116
15-00014	BEAT1	77	16	Other	Other	M5	95	0.290313	0.788133	0.372816	0.00146174
15-00024	BEAT1	75	320	Other	Other		NA	0.3716	0.970307	0.550549	0.210312
15-00029	BEAT1	80	364	Diploid-NOS	Diploid-NOS		21	0.330541	0.928753	0.587856	-0.002574
15-00045	BEAT1	30	854	Other	Inv(16)		36	0.417648	1.04572	0.5022	0.369639
15-00051	BEAT1	66	534	Other	Other		95	0.271533	0.652354	0.258744	-0.0725145
15-00073	BEAT1	81	72	Diploid-NOS	Diploid-NOS		NA	0.428367	1.14867	0.54779	0.37536
15-00075	BEAT1	80	34	Other	Other		90	0.353102	0.963157	0.447373	0.353203
15-00123	BEAT1	42	832	Other	Other		81	0.328403	0.845575	0.410565	0.153621
15-00171	BEAT1	80	309	Other	Other		80	0.380775	1.10679	0.550734	0.215075
15-00175	BEAT1	50	99	Double del	Double del		76	0.351273	0.89418	0.342461	0.177011
15-00201	BEAT1	71	868	Diploid-NOS	Diploid-NOS		65	0.418462	1.24377	0.670985	0.084188
15-00237	BEAT1	29	476	Diploid-NOS	Diploid-NOS		95	0.312554	0.763683	0.386723	0.165447
15-00246	BEAT1	65	269	Diploid-NOS	Diploid-NOS		10	0.312577	0.769081	0.325646	-0.0553231
15-00248	BEAT1	61	NA	Diploid-NOS	Diploid-NOS		64	0.375953	0.893532	0.451089	0.274811
15-00261	BEAT1	43	245	Diploid-mono	Diploid-mono	M4	NA	0.390075	0.939181	0.529016	0.391442
15-00269	BEAT1	59	430	Diploid-NOS	Diploid-NOS		35	0.36249	1.0026	0.514326	0.16208
15-00276	BEAT1	60	870	Diploid-mono	Diploid-mono	M4	90	0.406877	0.913634	0.582448	0.21523
15-00279	BEAT1	48	435	Diploid-mono	Diploid-mono	M5	86	0.387071	0.873417	0.665504	0.230592
15-00300	BEAT1	76	NA	Del7.7q	Del7.7q		20	0.366756	0.948226	0.501734	0.153323
15-00302	BEAT1	65	21	Other	Other		NA	0.335761	0.951977	0.465984	-0.16263
15-00303	BEAT1	64	68	Other	Inv(16)		NA	0.404108	1.06801	0.526439	0.155378
15-00320	BEAT1	57	81	Diploid-NOS	Diploid-NOS		55	0.3202	0.85941	0.456269	-0.0750392
15-00331	BEAT1	60	581	Other	Inv(16)		33	0.393818	0.977228	0.616305	0.406279
15-00338	BEAT1	42	155	Other	Other		92	0.354605	0.930096	0.475037	-0.182013
15-00353	BEAT1	60	204	Other	Other		13	0.389924	1.06573	0.562935	-0.0422858
15-00383	BEAT1	63	8	Diploid-NOS	Diploid-NOS		9	0.387349	0.998069	0.617596	0.145932
15-00395	BEAT1	76	520	Other	Other	M0	50	0.423876	1.11936	0.599685	0.301167
15-00417	BEAT1	44	NA	Other	Other		62	0.356401	0.890514	0.503848	0.208349
15-00464	BEAT1	71	288	Other	Other		NA	0.411258	1.07097	0.489637	0.346805
15-00470	BEAT1	32	292	Other	Other		NA	0.363496	0.97787	0.573266	-0.213794
15-00471	BEAT1	69	250	Other	Other		60	0.34545	0.877254	0.459466	0.188693
15-00479	BEAT1	65	210	Other	Other		95	0.354203	0.977298	0.591096	0.495921
15-00491	BEAT1	83	50	Other	Other		NA	0.417525	1.0886	0.569645	0.252232
15-00534	BEAT1	87	249	Other	Other		60	0.340544	0.938536	0.572129	0.0854762
15-00572	BEAT1	61	36	Diploid-Nonmono	Diploid-Nonmono	M2	84	0.438031	1.07765	0.524775	0.332919
15-00578	BEAT1	62	27	Other	Other	M5	95	0.331415	0.809428	0.386574	0.124322
15-00593	BEAT1	71	280	Del7.7q	Del7.7q		82	0.380789	0.970579	0.506761	0.33784
15-00595	BEAT1	55	NA	Other	Other	M1	91	0.379772	1.02618	0.525841	0.228451
15-00608	BEAT1	61	464	Del5.5q	Del5.5q		40	0.469721	1.21314	0.533245	0.297202
15-00610	BEAT1	42	505	Diploid-NOS	Diploid-NOS		35	0.451482	1.14689	0.603504	0.270642
15-00614	BEAT1	51	296	Double del	Double del	M0	NA	0.357925	0.864753	0.404848	-0.0488963
15-00615	BEAT1	24	633	Diploid-NOS	Diploid-NOS		NA	0.366454	0.862995	0.480509	0.244668
15-00616	BEAT1	68	314	Del5.5q	Del5.5q		NA	0.353937	0.938896	0.498538	0.0189163
15-00626	BEAT1	77	38	Other	Other		70	0.372689	0.977538	0.497615	0.0667632
15-00633	BEAT1	52	544	Other	Other		NA	0.39781	0.984835	0.579493	0.216743
15-00650	BEAT1	85	80	Other	Other	M4	36	0.396728	0.970046	0.555043	0.0478442
15-00653	BEAT1	52	633	Diploid-Nonmono	Diploid-Nonmono	M1	83	0.293745	0.814791	0.372165	-0.081147
15-00670	BEAT1	61	276	Diploid-NOS	Diploid-NOS		92	0.288267	0.816867	0.285828	-0.0380512
15-00674	BEAT1	54	36	Other	Other		75	0.459552	1.16724	0.48948	0.167464
15-00680	BEAT1	68	447	Diploid-mono	Diploid-mono	M5	86	0.369462	0.818993	0.420709	0.0939884
15-00683	BEAT1	83	NA	Other	Other		45	0.378504	1.05662	0.477271	-0.00580713
15-00688	BEAT1	63	25	Del5.5q	Del5.5q		41	0.40664	1.05538	0.442118	0.151329
15-00693	BEAT1	66	838	Other	Other		60	0.433303	1.10363	0.580275	0.417831
15-00702	BEAT1	35	188	Other	Inv(16)		42	0.401027	0.977938	0.416336	0.220271
15-00717	BEAT1	61	123	Diploid-mono	Diploid-mono	M5	68	0.405263	0.909523	0.618794	0.268913
15-00724	BEAT1	51	452	Diploid-NOS	Diploid-NOS		51	0.34832	0.887408	0.460988	0.0164552
15-00734	BEAT1	53	202	Diploid-mono	Diploid-mono	M5	93	0.359651	0.822698	0.4319	0.0491424
15-00756	BEAT1	36	213	Other	Other		25	0.344984	0.958298	0.392226	0.10199
15-00763	BEAT1	23	466	Del7.7q	Del7.7q		NA	0.367461	1.02348	0.576324	0.32812
15-00766	BEAT1	71	11	Other	Other		60	0.478536	1.23816	0.670164	0.239277
15-00767	BEAT1	78	347	Diploid-NOS	Diploid-NOS		25	0.36949	0.905853	0.495919	0.217597
15-00778	BEAT1	62	424	Del5.5q	Del5.5q		21	0.361134	1.01271	0.554621	0.0568065
15-00782	BEAT1	61	NA	Diploid-NOS	Diploid-NOS		45	0.358508	0.938709	0.551426	0.338743
15-00786	BEAT1	40	164	Diploid-NOS	Diploid-NOS		80	0.356063	0.891185	0.420126	0.262215
15-00813	BEAT1	53	119	Diploid-NOS	Diploid-NOS		45	0.329035	0.835776	0.38007	0.0538238
15-00819	BEAT1	64	197	Other	Inv(16)	M5	90	0.398879	0.942541	0.452795	0.186084
15-00839	BEAT1	48	33	Diploid-NOS	Diploid-NOS		13	0.367377	0.980378	0.566971	-0.0544944
15-00850	BEAT1	62	NA	Other	Inv(16)		50	0.376516	0.917064	0.498971	0.401371
15-00858	BEAT1	76	26	Diploid-NOS	Diploid-NOS		95	0.307459	0.808058	0.315118	-0.165075
15-00872	BEAT1	65	181	Diploid-NOS	Diploid-NOS		74	0.403231	0.976959	0.565458	0.200947
15-00892	BEAT1	72	179	Other	Other		NA	0.399612	0.901971	0.5814	0.14768
15-00900	BEAT1	24	187	Diploid-NOS	Diploid-NOS		NA	0.382929	0.905959	0.497125	0.152223
15-00961	BEAT1	52	181	Other	Other		NA	0.390807	1.00674	0.587959	0.0491683
15-00965	BEAT1	61	187	Other	Other		NA	0.273746	0.756902	0.309317	-0.199284
15-00975	BEAT1	70	NA	Del5.5q	Del5.5q		90	0.383657	0.947755	0.513182	0.312587
15-00979	BEAT1	44	319	Diploid-NOS	Diploid-NOS		75	0.374732	0.87887	0.523412	0.235523
15-00981	BEAT1	75	17	Diploid-NOS	Diploid-NOS		90	0.30586	0.781834	0.319491	0.027902
15-00990	BEAT1	81	14	Diploid-mono	Diploid-mono	M5	90	0.363895	0.885382	0.452181	0.00720644
16-00001	BEAT1	36	209	Other	Other		40	0.364369	0.887403	0.386623	0.0662188
16-00003	BEAT1	26	603	Diploid-NOS	Diploid-NOS		NA	0.323905	0.808634	0.447962	-0.0396698
16-00004	BEAT1	82	268	Diploid-NOS	Diploid-NOS		50	0.360091	0.998614	0.475054	0.0510793
16-00007	BEAT1	77	217	Diploid-NOS	Diploid-NOS		41	0.400938	1.08022	0.567479	0.327217
16-00027	BEAT1	55	393	Diploid-NOS	Diploid-NOS		91	0.307538	0.831434	0.403088	0.126883
16-00048	BEAT1	46	637	Other	Other		25	0.474961	1.11507	0.590893	0.328592
16-00056	BEAT1	51	201	Diploid-NOS	Diploid-NOS		95	0.258539	0.651137	0.218036	-0.0494413
16-00067	BEAT1	53	517	Diploid-NOS	Diploid-NOS		20	0.433257	1.03443	0.588812	0.374918
16-00075	BEAT1	69	13	Double del	Double del		39	0.307702	0.698067	0.363719	-0.124619
16-00078	BEAT1	67	NA	Diploid-NOS	Diploid-NOS		85	0.380518	0.940261	0.55505	0.201743
16-00094	BEAT1	37	17	Diploid-NOS	Diploid-NOS		95	0.354874	0.873069	0.448294	0.350567
16-00102	BEAT1	72	95	Diploid-Nonmono	Diploid-Nonmono	M1	97	0.264737	0.693832	0.279106	-0.175407
16-00109	BEAT1	76	8	Diploid-NOS	Diploid-NOS		96	0.311553	0.91501	0.437497	-0.0917957
16-00113	BEAT1	85	NA	Diploid-NOS	Diploid-NOS		2	0.388623	0.974275	0.646462	0.105343
16-00115	BEAT1	74	14	Del7.7q	Del7.7q		19	0.431128	1.11019	0.534195	0.187909
16-00120	BEAT1	36	514	Other	Other		91.8	0.304523	0.755234	0.435508	-0.0561202
16-00129	BEAT1	42	104	Diploid-NOS	Diploid-NOS		90	0.388477	0.936374	0.562134	0.162788
16-00143	BEAT1	58	192	Other	Other	M2	57	0.349777	0.904549	0.499203	0.124299
16-00150	BEAT1	67	112	Other	Other		60	0.338873	0.979596	0.451743	-0.0654653
16-00151	BEAT1	67	NA	Diploid-NOS	Diploid-NOS		80	0.343559	0.952254	0.436855	0.0389698
16-00157	BEAT1	67	528	Diploid-NOS	Diploid-NOS		93	0.317332	0.733016	0.381972	0.102737
16-00220	BEAT1	67	31	Diploid-NOS	Diploid-NOS		71.5	0.25196	0.633666	0.292104	-0.221369
16-00269	BEAT1	44	170	Other	Other		65	0.364178	0.979768	0.544511	0.113197
16-00271	BEAT1	22	464	Diploid-NOS	Diploid-NOS		63	0.391861	1.01111	0.489198	0.232665
16-00273	BEAT1	62	169	Diploid-NOS	Diploid-NOS		NA	0.43603	1.04771	0.610064	0.264455
16-00278	BEAT1	64	440	Diploid-NOS	Diploid-NOS		83	0.332079	0.89969	0.484233	0.110397
16-00289	BEAT1	65	142	Diploid-NOS	Diploid-NOS		95	0.274632	0.693863	0.23015	-0.227469
16-00292	BEAT1	73	4	Diploid-NOS	Diploid-NOS		90	0.284667	0.761838	0.293992	-0.16459
16-00303	BEAT1	56	323	Diploid-NOS	Diploid-NOS		1.5	0.385695	0.932065	0.588383	0.267845
16-00307	BEAT1	71	402	Del7.7q	Del7.7q		75	0.369978	1.01244	0.571019	0.339971
16-00339	BEAT1	70	1	Diploid-NOS	Diploid-NOS		13	0.363871	0.880981	0.562027	0.0835713
16-00344	BEAT1	59	188	Diploid-NOS	Diploid-NOS		30	0.39137	1.01606	0.584198	0.0795159
16-00351	BEAT1	46	192	Diploid-NOS	Diploid-NOS		NA	0.365406	0.925299	0.435759	0.278958
16-00354	BEAT1	79	NA	Double del	Double del		86	0.347303	0.825573	0.428406	0.216678
16-00373	BEAT1	37	474	Diploid-NOS	Diploid-NOS		1	0.368572	0.987147	0.572915	0.0699013
16-00406	BEAT1	75	151	Diploid-NOS	Diploid-NOS		23	0.358285	0.967749	0.548051	-0.0408642
16-00460	BEAT1	58	278	Diploid-NOS	Diploid-NOS		NA	0.337189	0.85823	0.409969	-0.0119111
16-00474	BEAT1	50	424	Other	t(8;21)		70	0.369296	0.954612	0.483152	0.219506
16-00491	BEAT1	29	129	Other	Other		98	0.359846	0.980244	0.553527	-0.0644038
16-00494	BEAT1	72	148	Other	Other	M5	90	0.368679	0.927561	0.5827	0.188831
16-00498	BEAT1	33	468	Other	Other		NA	0.291173	0.767742	0.3107	-0.132787
16-00510	BEAT1	34	291	Del7.7q	Del7.7q		60	0.361246	0.880446	0.462373	0.14679
16-00519	BEAT1	47	381	Diploid-NOS	Diploid-NOS		NA	0.318847	0.777649	0.358423	0.152299
16-00525	BEAT1	26	352	Other	Other		95	0.39954	1.06221	0.529015	0.269689
16-00540	BEAT1	66	NA	Other	Other		NA	0.326449	0.876526	0.389481	0.128543
16-00547	BEAT1	29	65	Other	Other		82	0.45513	1.19828	0.684883	0.267793
16-00699	BEAT1	46	9	Diploid-NOS	Diploid-NOS		92	0.377606	1.00909	0.577552	0.104311
16-00731	BEAT1	69	442	Diploid-NOS	Diploid-NOS		40	0.451895	1.08162	0.58927	0.267405
16-00755	BEAT1	58	157	Other	Other		21	0.397905	0.968717	0.629085	0.107654
16-00810	BEAT1	61	189	Diploid-mono	Diploid-mono	M5	83	0.399893	1.00063	0.620779	0.28563
16-00815	BEAT1	60	197	Diploid-mono	Diploid-mono	M5	75	0.420669	1.03	0.652485	0.193492
16-00818	BEAT1	65	NA	Del7.7q	Del7.7q		NA	0.350302	0.87647	0.447841	0.0327974
16-00834	BEAT2	49	455	Diploid-NOS	Diploid-NOS		15	0.393854	1.02929	0.615415	-0.0598744
16-00836	BEAT1	73	28	Diploid-NOS	Diploid-NOS		88	0.378283	0.94445	0.574193	0.139327
16-00867	BEAT1	61	8	Diploid-NOS	Diploid-NOS		93	0.279606	0.716055	0.327082	-0.188091
16-00951	BEAT1	42	223	Other	Other		NA	0.378833	1.09543	0.667079	0.195723
16-00980	BEAT2	68	23	Del5.5q	Del5.5q		67	0.434077	1.12034	0.50429	0.269662
16-01005	BEAT1	55	153	Del5.5q	Del5.5q		30	0.364325	0.968134	0.591851	0.17384
16-01049	BEAT1	78	372	Diploid-NOS	Diploid-NOS		20	0.357269	0.993476	0.559394	0.03908
16-01082	BEAT1	68	NA	Del7.7q	Del7.7q		NA	0.445756	1.20774	0.640322	0.302125
16-01093	BEAT1	61	NA	Other	Other		48	0.402238	1.00838	0.604306	0.260719
16-01100	BEAT1	65	2	Other	Other		NA	0.421807	1.22979	0.65917	0.281632
16-01102	BEAT1	72	358	Del5.5q	Del5.5q		30	0.323529	0.905216	0.512763	-0.106371
16-01109	BEAT1	33	116	Other	Inv(16)		72	0.338714	0.89115	0.406437	0.262615
16-01121	BEAT1	61	184	Diploid-NOS	Diploid-NOS		86	0.272508	0.725272	0.240495	-0.283098
16-01151	BEAT1	81	355	Diploid-NOS	Diploid-NOS		NA	0.271363	0.737526	0.290855	-0.266975
16-01185	BEAT1	50	201	Double del	Double del		75	0.345353	0.822397	0.44119	0.347245
16-01191	BEAT1	65	246	Del7.7q	Del7.7q		NA	0.397852	0.953474	0.631222	0.245213
16-01210	BEAT1	63	395	Diploid-NOS	Diploid-NOS		26.3	0.506824	1.26554	0.643687	0.342295
16-01216	BEAT1	63	395	Diploid-NOS	Diploid-NOS		NA	0.538636	1.35424	0.703566	0.392071
16-01219	BEAT1	47	317	Diploid-NOS	Diploid-NOS		83	0.320587	0.7722	0.373485	0.177199
16-01223	BEAT1	73	31	Diploid-NOS	Diploid-NOS		83	0.339776	0.798901	0.480298	0.256758
16-01225	BEAT1	61	316	Diploid-NOS	Diploid-NOS		NA	0.370941	0.907042	0.34013	-0.266404
16-01237	BEAT1	73	122	Other	Other		71	0.328325	0.863092	0.413923	0.0242968
16-01254	BEAT1	38	303	Diploid-NOS	Diploid-NOS		47	0.370569	0.842279	0.481318	-0.0864347
17-00011	BEAT2	72	164	Other	Other	M2	47	0.311331	0.823537	0.357729	-0.0443616
17-00025	BEAT2	39	296	Diploid-NOS	Diploid-NOS		70	0.401501	0.967738	0.487673	0.310596
17-00033	BEAT2	74	58	Diploid-NOS	Diploid-NOS		NA	0.296882	0.70857	0.384787	-0.142249
17-00064	BEAT2	55	282	Diploid-NOS	Diploid-NOS		88.5	0.283442	0.746381	0.279334	-0.0898982
17-00066	BEAT2	77	322	Diploid-NOS	Diploid-NOS		90	0.360776	0.960249	0.431507	0.199878
17-00093	BEAT2	43	35	Diploid-NOS	Diploid-NOS		NA	0.344946	0.893835	0.479737	0.0695788
17-00094	BEAT2	57	37	Diploid-NOS	Diploid-NOS		20	0.524319	1.28781	0.635892	0.350674
17-00105	BEAT2	63	25	Del5.5q	Del5.5q		NA	0.366375	0.977408	0.535067	0.073537
17-00111	BEAT2	45	279	Diploid-NOS	Diploid-NOS		NA	0.377737	0.960473	0.538379	0.262303
17-00113	BEAT2	35	122	Other	t(8;21)	M2	60	0.325851	0.888974	0.485389	0.202059
17-00123	BEAT2	60	293	Diploid-NOS	Diploid-NOS		95	0.384698	0.9804	0.370772	0.286767
17-00126	BEAT2	67	177	Other	Other	M4	35	0.417123	1.01872	0.574707	0.348954
17-00177	BEAT2	26	289	Other	Other		89.5	0.277709	0.740844	0.382304	-0.228353
17-00189	BEAT2	31	153	Other	Other		80	0.349801	0.818543	0.385485	0.255314
17-00195	BEAT2	48	351	Other	Other	M4	25	0.372029	0.941511	0.44569	0.0800668
17-00210	BEAT2	61	51	Double del	Double del	M2	25	0.371069	0.883614	0.442723	0.156109
17-00230	BEAT2	47	1181	Diploid-mono	Diploid-mono	M5	85	0.408789	0.944056	0.616967	0.184468
17-00248	BEAT2	45	14	Diploid-Nonmono	Diploid-Nonmono	M1	85	0.372065	0.849131	0.402668	0.315657
17-00252	BEAT2	NA	855	Other	Other	M0	NA	0.296458	0.658622	0.33583	-0.105779
17-00256	BEAT2	49	225	Other	Inv(16)		58	0.371419	0.890036	0.508625	0.378825
17-00262	BEAT2	62	23	Diploid-mono	Diploid-mono	M5	81	0.368739	0.865909	0.419529	0.25441
17-00264	BEAT2	74	5	Other	Other	M5	42	0.386205	0.854073	0.335528	0.118283
17-00276	BEAT2	27	1512	Other	Other	M1	61	0.352368	0.861646	0.489409	0.215188
17-00287	BEAT2	75	14	Diploid-NOS	Diploid-NOS		80.5	0.331721	0.832487	0.415945	0.116337
17-00300	BEAT2	72	24	Other	Other	M5	85	0.323811	0.75229	0.379834	0.222919
17-00313	BEAT2	63	48	Other	Other	M1	NA	0.370305	0.971626	0.433908	-0.135517
17-00321	BEAT2	64	269	Other	Other		30	0.40893	1.13376	0.685517	0.136569
17-00325	BEAT2	44	119	Other	Inv(16)		74.8	0.366969	0.871639	0.465617	0.208152
17-00326	BEAT2	79	135	Other	Other	M1	85	0.356585	0.890048	0.537916	0.251436
17-00328	BEAT2	61	289	Other	Other	M2	40	0.337972	0.887446	0.539977	0.101991
17-00337	BEAT2	62	31	Other	Other		35	0.346706	0.918651	0.547017	0.136032
17-00360	BEAT2	47	263	Diploid-NOS	Diploid-NOS		70	0.373212	0.998353	0.601395	0.14758
17-00423	BEAT2	68	233	Diploid-mono	Diploid-mono	M5	85	0.369908	0.931125	0.699606	0.224968
17-00438	BEAT2	66	158	Diploid-mono	Diploid-mono	M5	61	0.421107	1.05571	0.596799	0.193807
17-00446	BEAT2	72	24	Del5.5q	Del5.5q		50	0.450722	1.16825	0.60594	0.111104
17-00452	BEAT2	62	53	Other	Other		50.5	0.327584	0.838844	0.395594	0.0226202
17-00467	BEAT2	55	42	Other	Other	M4	60	0.339581	0.87781	0.437387	0.0138088
17-00478	BEAT2	65	211	Diploid-mono	Diploid-mono	M4	66.5	0.339448	0.883481	0.498826	0.0779466
17-00485	BEAT2	60	1425	Other	Other	M1	87	0.347396	0.834912	0.399159	0.0402573
17-00491	BEAT2	63	215	Diploid-Nonmono	Diploid-Nonmono	M0	92	0.270266	0.71536	0.353617	-0.203096
17-00499	BEAT2	21	316	Other	Other	M5	91	0.323183	0.716633	0.490671	0.382627
17-00511	BEAT2	68	22	Del5.5q	Del5.5q		74	0.340056	0.834602	0.462825	-0.025872
17-00514	BEAT2	38	162	Other	Other		94	0.359274	0.931577	0.528153	0.283215
17-00518	BEAT2	66	61	Diploid-Nonmono	Diploid-Nonmono	M0	75	0.343934	0.873464	0.394372	0.204815
17-00536	BEAT2	51	121	Diploid-NOS	Diploid-NOS		NA	0.333432	0.906511	0.54876	0.417427
17-00551	BEAT2	75	37	Diploid-Nonmono	Diploid-Nonmono	M2	73	0.32735	0.762119	0.4389	-0.00684947
17-00556	BEAT2	52	181	Other	Other		NA	0.429679	1.08085	0.58795	0.290281
17-00613	BEAT2	36	37	Diploid-mono	Diploid-mono	M4	30	0.336518	0.800306	0.402364	-0.0668734
17-00634	BEAT2	61	177	Other	Other	M0	65	0.428777	1.00323	0.616814	0.251123
17-00637	BEAT2	60	1	Other	Other		90	0.392676	0.970397	0.613588	0.167827
17-00656	BEAT2	57	78	Other	Other		NA	0.432651	1.03906	0.634153	0.183683
17-00676	BEAT2	55	1	Other	Other		80	0.336004	0.815084	0.338864	0.0662796
17-00678	BEAT2	39	1512	Other	Other	M4	NA	0.333673	0.814574	0.374907	0.0844908
17-00679	BEAT2	67	117	Del5.5q	Del5.5q		20	0.49911	1.31858	0.656764	0.198208
17-00685	BEAT2	43	62	Other	Other	M5	80	0.421259	1.07129	0.545088	0.0655482
17-00687	BEAT2	68	NA	Other	t(8;21)		90.8	0.319549	0.872522	0.423319	0.282361
17-00690	BEAT2	23	151	Diploid-Nonmono	Diploid-Nonmono	M1	80	0.253097	0.617301	0.277392	-0.20316
17-00694	BEAT2	29	256	Other	Other		95	0.322064	0.882355	0.400672	0.0433509
17-00741	BEAT2	20	99	Other	Inv(16)		50	0.368431	0.85908	0.537734	0.394789
17-00755	BEAT2	73	22	Diploid-NOS	Diploid-NOS		90	0.258781	0.723236	0.319963	-0.251231
17-00761	BEAT2	22	328	Other	Other	M4	92	0.287569	0.908259	0.354573	-0.202264
17-00768	BEAT2	63	27	Other	Other		85	0.404751	0.994593	0.617965	0.315739
17-00770	BEAT2	88	5	Other	Other		80	0.415887	1.05444	0.57079	0.144647
17-00772	BEAT2	27	116	Other	Other		NA	0.237086	0.579764	0.318318	-0.225928
17-00776	BEAT2	55	272	Diploid-Nonmono	Diploid-Nonmono	M0	90	0.3791	0.944926	0.459583	0.264995
17-00779	BEAT2	53	65	Other	Other	M1	95	0.249854	0.652392	0.302571	-0.187336
17-00781	BEAT2	59	57	Other	Other	M5	3	0.510024	1.34453	0.693205	0.313602
17-00834	BEAT2	45	68	Other	Other		69	0.437932	1.06909	0.572787	0.25436
17-00838	BEAT2	60	212	Diploid-mono	Diploid-mono	M5	7	0.42939	1.14317	0.663832	0.198397
17-00843	BEAT2	62	52	Del7.7q	Del7.7q		48	0.384379	0.979974	0.513189	0.160691
17-00848	BEAT2	46	546	Other	Other	M4	36	0.398444	0.962584	0.537529	0.186163
17-00849	BEAT2	47	1	Other	Other	M1	NA	0.242	0.55806	0.208023	-0.238024
17-00851	BEAT2	27	1455	Other	Other	M0	90	0.305452	0.777886	0.330937	0.220725
17-00857	BEAT2	76	19	Diploid-NOS	Diploid-NOS		90	0.335548	0.868063	0.465203	0.0779115
17-00862	BEAT2	33	3	Diploid-NOS	Diploid-NOS		69	0.359662	0.943924	0.572725	0.320077
17-00881	BEAT2	76	47	Other	Other		NA	0.406406	1.04189	0.596078	0.366566
17-00883	BEAT2	67	249	Diploid-Nonmono	Diploid-Nonmono	M1	82	0.332846	0.871396	0.505366	0.218315
17-00887	BEAT2	65	83	Other	Other		40	0.395853	0.9643	0.570184	0.204566
17-00893	BEAT2	51	82	Diploid-NOS	Diploid-NOS		80	0.31048	0.851595	0.391252	-0.000946674
17-00896	BEAT2	75	75	Other	Other		90	0.376391	1.02571	0.483406	0.385186
17-00901	BEAT2	23	1386	Other	Other	M5	95	0.330771	0.849473	0.54081	0.370031
17-00908	BEAT2	83	13	Other	Other		80	0.353064	0.914147	0.436972	-0.0441421
17-00915	BEAT2	73	16	Other	Other		85	0.396802	1.05379	0.409856	-0.0252621
17-00926	BEAT2	26	72	Diploid-NOS	Diploid-NOS		41	0.324401	0.872774	0.391027	-0.0720042
17-00933	BEAT2	NA	NA	Other	Other		NA	0.340315	0.877909	0.425265	0.0845175
17-01020	BEAT2	NA	NA	Other	Other		NA	0.261469	0.611171	0.328036	-0.132999
17-01021	BEAT2	67	49	Double del	Double del	M1	70	0.331204	0.781973	0.386887	0.0730598
17-01023	BEAT2	22	149	Other	Inv(16)	M4	61	0.416742	0.987348	0.635164	0.340622
17-01024	BEAT2	63	167	Diploid-Nonmono	Diploid-Nonmono	M1	95	0.295711	0.765505	0.31189	-0.158923
17-01036	BEAT2	NA	NA	Other	Other		NA	0.433507	1.16987	0.62739	0.147909
17-01038	BEAT2	79	2	Other	Other	M1	90	0.298701	0.721635	0.293423	0.0553634
17-01047	BEAT2	54	214	Other	Other	M1	NA	0.365784	0.820162	0.460212	-0.00613886
17-01054	BEAT2	NA	2	Diploid-NOS	Diploid-NOS		93	0.277662	0.732323	0.291328	-0.169179
17-01060	BEAT2	51	486	Diploid-mono	Diploid-mono	M4	14	0.419757	0.990135	0.600874	0.293394
17-01081	BEAT2	66	232	Other	Other	M2	17	0.330843	0.854538	0.604597	0.0185714
17-01083	BEAT2	65	21	Diploid-mono	Diploid-mono	M4	90	0.390863	0.972205	0.473839	0.0799081
17-01098	BEAT2	18	336	Diploid-NOS	Diploid-NOS		0.5	0.453573	1.12846	0.673217	-0.0136723
17-01106	BEAT2	84	394	Other	Other		90	0.348178	0.972595	0.481782	-0.0605156
17-01110	BEAT2	78	79	Other	Other	M2	35	0.439783	1.13073	0.60876	0.168862
17-01117	BEAT2	20	1356	Other	Other	M2	80	0.402718	0.951104	0.491386	0.0931102
18-00012	BEAT2	77	113	Other	Other		22	0.376116	1.07586	0.616588	-0.0406525
18-00014	BEAT2	NA	NA	Other	Other		NA	0.445161	1.29036	0.617631	0.274115
18-00016	BEAT2	NA	NA	Other	Other		NA	0.377337	0.996151	0.640157	0.0113896
18-00029	BEAT2	65	16	Other	Other	M5	85	0.41107	0.965991	0.602312	0.175715
18-00053	BEAT2	79	54	Del5.5q	Del5.5q	M2	60	0.343218	0.860461	0.503013	0.0533732
18-00055	BEAT2	74	24	Other	Other	M2	21	0.423209	1.00749	0.575481	0.100307
18-00073	BEAT2	72	521	Diploid-NOS	Diploid-NOS		97	0.251995	0.664182	0.233873	-0.267956
18-00082	BEAT2	50	536	Other	Inv(16)		73	0.402132	0.993553	0.557244	0.181632
18-00101	BEAT2	47	432	Other	Other		18	0.373722	0.88152	0.564974	-0.0425224
18-00103	BEAT2	79	14	Del5.5q	Del5.5q	M2	65	0.389917	0.942013	0.519516	0.0505075
18-00105	BEAT2	60	2	Del5.5q	Del5.5q	M1	85	0.356323	0.762611	0.387542	0.225027
18-00127	BEAT2	NA	NA	Other	Other		NA	0.378322	0.893511	0.45131	0.353058
18-00129	BEAT2	56	514	Diploid-NOS	Diploid-NOS		80	0.328646	0.892811	0.44869	-0.261529
18-00131	BEAT2	69	156	Other	Other		94	0.326006	0.798596	0.375999	0.222894
18-00135	BEAT2	63	52	Other	Other		59	0.326552	0.848926	0.532664	0.111014
18-00173	BEAT2	46	1159	Diploid-Nonmono	Diploid-Nonmono	M2	81	0.33051	0.799686	0.408546	0.0677525
18-00179	BEAT2	70	1188	Diploid-Nonmono	Diploid-Nonmono	M1	95	0.238394	0.555344	0.19941	-0.235398
18-00184	BEAT2	NA	NA	Other	Other		NA	0.379133	0.899361	0.348829	0.160861
18-00190	BEAT2	74	149	Other	Other	M5	81	0.324119	0.808492	0.407515	0.15012
18-00204	BEAT2	58	22	Other	Inv(16)	M4	82	0.395577	0.929277	0.377083	0.337575
18-00206	BEAT2	66	1	Other	Other		NA	0.34444	0.85989	0.446743	0.213775
18-00208	BEAT2	57	127	Other	Other	M1	83	0.373506	1.00838	0.44891	-0.0692888
18-00218	BEAT2	30	176	Del7.7q	Del7.7q	M2	80	0.415363	1.00154	0.383908	0.296334
18-00219	BEAT2	72	38	Diploid-NOS	Diploid-NOS		2	0.424792	1.03523	0.643316	0.243162
18-00223	BEAT2	73	1	Other	Inv(16)	M4	NA	0.386587	0.940388	0.450163	0.314667
18-00226	BEAT2	68	24	Diploid-Nonmono	Diploid-Nonmono	M0	74	0.337618	0.813355	0.385029	0.340718
18-00230	BEAT2	63	146	Diploid-Nonmono	Diploid-Nonmono	M1	NA	0.324831	0.786402	0.401442	0.133486
18-00238	BEAT2	NA	NA	Other	Other		NA	0.332466	0.838325	0.531923	-0.0575705
18-00253	BEAT2	53	326	Other	Other	M2	34	0.321684	0.765231	0.442003	0.0959015
18-00260	BEAT2	66	113	Diploid-mono	Diploid-mono	M5	90	0.405116	0.932144	0.588574	0.242954
18-00267	BEAT2	63	953	Other	Inv(16)	M2	57	0.389525	0.922161	0.453542	0.16818
18-00279	BEAT2	47	529	Other	Other	M5	95	0.35586	0.996417	0.484439	0.11602
18-00280	BEAT2	NA	NA	Other	Other		NA	0.398999	1.08822	0.62392	0.212429
18-00283	BEAT2	75	91	Diploid-mono	Diploid-mono	M5	80	0.415338	0.949264	0.52833	0.278957
18-00290	BEAT2	31	173	Del5.5q	Del5.5q	M1	90	0.308079	0.704974	0.353979	0.257067
18-00298	BEAT2	82	14	Diploid-Nonmono	Diploid-Nonmono	M2	50	0.335244	0.800766	0.469519	0.0424059
18-00305	BEAT2	65	541	Diploid-Nonmono	Diploid-Nonmono	M1	80	0.335537	0.754391	0.399722	0.0803176
18-00320	BEAT2	35	164	Other	Other	M1	85	0.367394	0.935631	0.548033	0.286819
18-00327	BEAT2	NA	NA	Other	Other		NA	0.361571	0.811856	0.484917	0.0695915
18-00341	BEAT2	83	28	Diploid-Nonmono	Diploid-Nonmono	M2	75	0.37584	0.925621	0.513285	0.241114
18-00390	BEAT2	73	128	Del7.7q	Del7.7q	M1	92	0.325792	0.843939	0.322135	-0.0622964
18-00408	BEAT2	56	164	Other	Other		NA	0.383673	0.86972	0.58272	0.240959
18-00414	BEAT2	71	972	Del5.5q	Del5.5q	M1	98	0.28384	0.702152	0.548732	-0.0338234
19-00019	BEAT2	43	472	Other	Other	M2	70	0.378197	0.869721	0.361944	0.166518
19-00025	BEAT2	61	784	Diploid-Nonmono	Diploid-Nonmono	M1	90	0.252708	0.655485	0.27129	-0.149618
19-00029	BEAT2	73	4	Diploid-mono	Diploid-mono	M5	90	0.436329	1.09321	0.678178	0.310475
19-00051	BEAT2	75	583	Other	Other	M2	48	0.318094	0.818958	0.358411	0.113648
19-00084	BEAT2	70	84	Diploid-Nonmono	Diploid-Nonmono	M1	85	0.327966	0.748941	0.39975	0.216589
19-00092	BEAT2	82	17	Diploid-Nonmono	Diploid-Nonmono	M1	90	0.277609	0.728191	0.261891	-0.23329
19-00107	BEAT2	76	425	Diploid-Nonmono	Diploid-Nonmono	M1	NA	0.257517	0.644912	0.249135	-0.197435
19-00154	BEAT2	42	14	Diploid-Nonmono	Diploid-Nonmono	M2	70	0.382481	0.879537	0.464558	0.260719
19-00156	BEAT2	69	76	Other	Other	M0	90	0.364274	0.936852	0.538753	0.184636
19-00165	BEAT2	NA	NA	Other	Other		NA	0.407479	1.07767	0.558291	0.0245338
19-00179	BEAT2	61	11	Other	Other	M2	20	0.435151	1.08758	0.505333	-0.0558099
19-00200	BEAT2	58	83	Diploid-Nonmono	Diploid-Nonmono	M1	91	0.333994	0.798045	0.388979	0.0932523
19-00261	BEAT2	39	751	Other	Inv(16)	M4	36	0.409094	0.984174	0.507444	0.30897
19-00313	BEAT2	63	171	Other	Other	M1	95	0.261216	0.595254	0.255861	-0.271912
19-00315	BEAT2	NA	NA	Other	Other		NA	0.304105	0.77742	0.383774	0.0108295
19-00327	BEAT2	50	264	Diploid-mono	Diploid-mono	M4	88	0.357058	0.840514	0.381228	0.155632
19-00369	BEAT2	54	24	Diploid-Nonmono	Diploid-Nonmono	M1	92	0.318752	0.865315	0.387691	-0.0497507
19-00400	BEAT2	69	468	Diploid-Nonmono	Diploid-Nonmono	M2	60	0.358391	0.919816	0.531409	0.321369
2659168-N	Abbas	55.24	1975.8	Diploid-Nonmono	Diploid-Nonmono	M2	61	0.306556	0.601814	-0.111607	-0.450632
2690050-N	Abbas	75.61	1276.8	Other	Other	M2	25	0.301136	0.636351	0.170358	-0.214841
2910438-N	Abbas	55.73	334.2	Diploid-mono	Diploid-mono	M4	79	0.33887	0.59504	-0.0547032	-0.298097
2956294-N	Abbas	75.68	12.9	Other	Other	M5	86	0.323231	0.593754	0.172974	-0.0102353
2966936-N	Abbas	67.27	930	Diploid-mono	Diploid-mono	M5	85	0.383997	0.770074	-0.121747	-0.350357
2972990-N	Abbas	73.19	1450.38	Other	Other	M0	84	0.39412	0.787876	0.399733	0.0433456
2979310-N	Abbas	69.66	121.6	Diploid-NOS	Diploid-NOS	RAEB	20	0.294485	0.697302	0.0913266	-0.331304
2982210-N	Abbas	46.71	1229.07	Diploid-Nonmono	Diploid-Nonmono	M1	67.6	0.365311	0.676256	0.432011	0.0248869
2984296-N	Abbas	46.04	720.784	Diploid-mono	Diploid-mono	M5	89	0.33824	0.635038	-0.0692466	-0.0653595
2992234-N	Abbas	85.15	1428.8	Diploid-Nonmono	Diploid-Nonmono	M2	40	0.403495	0.791223	0.163649	-0.389013
3003486-N	Abbas	66.38	2553.6	Diploid-mono	Diploid-mono	M4	39	0.331646	0.786095	0.232617	-0.0324387
3010468-N	Abbas	46.44	664.2	Other	Other	M1	79.2	0.276464	0.483019	-0.144455	-0.181593
3021382-N	Abbas	39.67	10062.9	Diploid-Nonmono	Diploid-Nonmono	M1	55	0.298908	0.576223	-0.0128726	-0.27546
3034582-N	Abbas	66.02	664.544	Other	Other	M2	39	0.350151	0.707376	-0.0319906	-0.400026
3034804-N	Abbas	64.46	12360	Other	Other	M5	80	0.370694	0.688282	0.104035	-0.22476
3035032-N	Abbas	46.21	270	Other	Other	M4	NA	0.329718	0.636874	0.295028	-0.167609
3039422-N	Abbas	55.23	402.9	Double del	Double del	M1	72	0.341364	0.600621	-0.230525	-0.177466
3040788-N	Abbas	77.82	377.1	Diploid-mono	Diploid-mono	M5	45	0.495642	1.04364	0.101625	-0.345332
3044292-N	Abbas	81.98	158.7	Diploid-Nonmono	Diploid-Nonmono	M2	98	0.227852	0.511842	-0.240623	-0.344019
3044356-N	Abbas	70.13	252.016	Del5.5q	Del5.5q	M4	71	0.362005	0.696499	0.234167	-0.320306
3046888-N	Abbas	67	2314.66	Diploid-NOS	Diploid-NOS	CMML-T	20	0.504233	1.05232	0.219918	-0.135924
3052308-N	Abbas	32.33	729.6	Diploid-Nonmono	Diploid-Nonmono	M2	70	0.28962	0.628002	-0.0126595	-0.359178
3089062-N	Abbas	83.45	343.216	Other	Other	M5	56	0.358341	0.727197	-0.0546131	-0.250477
3091926-N	Abbas	47.26	672.9	Double del	Double del	M4	32	0.312241	0.618817	-0.148631	-0.460637
3098754-N	Abbas	72.29	12047.1	Diploid-Nonmono	Diploid-Nonmono	M2	20	0.299969	0.665312	-0.0432215	-0.0712152
3098760-N	Abbas	43.72	16787.1	Other	Other	M2	60	0.325136	0.673683	0.220563	-0.245812
3100570-N	Abbas	76.48	612.256	Del7.7q	Del7.7q	M2	58	0.410709	0.801517	0.430878	-0.00515841
3103988-N	Abbas	67.13	3878.7	Diploid-mono	Diploid-mono	M4	37	0.334458	0.582648	0.20671	-0.172769
3113814-N	Abbas	41.28	2091.3	Diploid-Nonmono	Diploid-Nonmono	M1	87	0.338819	0.656896	0.0730947	-0.321996
3114948-N	Abbas	76.68	12924.3	Diploid-mono	Diploid-mono	M5	76	0.34773	0.687032	0.101715	-0.358632
3118298-N	Abbas	24.15	1097.1	Diploid-mono	Diploid-mono	M4	88	0.335238	0.657531	0.0924558	-0.402659
3119184-N	Abbas	58.19	1064	Del5.5q	Del5.5q	M4	77	0.322428	0.521903	0.239675	-0.000511834
3140004-N	Abbas	55.28	16285.8	Other	Other	M4	94	0.217492	0.388826	-0.0467809	-0.378258
3208794-N	Abbas	58.5	15030	Diploid-Nonmono	Diploid-Nonmono	M2	58	0.273567	0.484004	-0.0671668	-0.231399
3209016-N	Abbas	70.87	1898.7	Diploid-Nonmono	Diploid-Nonmono	M1	76	0.31796	0.804527	-0.175887	-0.323454
3210156-N	Abbas	44.99	13462.9	Diploid-NOS	Diploid-NOS	RAEB	26	0.373658	0.699096	-0.13791	-0.319124
3220256-N	Abbas	76.9	642.656	Diploid-NOS	Diploid-NOS	CMML-T	25	0.402519	0.744255	-0.0560219	-0.278587
3226562-N	Abbas	45.61	1263.73	Other	Other	M5	76	0.331085	0.65909	0.181199	-0.331872
3235738-N	Abbas	62.41	773.072	Del7.7q	Del7.7q	M4	36	0.406998	0.782795	-0.0249382	-0.342947
3252956-N	Abbas	79.96	525.616	Diploid-mono	Diploid-mono	M4	58	0.403486	0.762724	0.324598	-0.288447
3253308-N	Abbas	53.83	4342.94	Other	Other	M4	25	0.385735	0.807486	0.0199808	-0.456691
3264658-N	Abbas	61.85	568.784	Other	Other	M5	85	0.265902	0.537106	-0.0318545	-0.32315
3266562-N	Abbas	49.86	14778.7	Other	Other	M2	75	0.278425	0.654116	-0.0715586	-0.329735
3268498-N	Abbas	51.43	3377.1	Other	t(8;21)	M2	91	0.263537	0.649969	0.0312529	-0.44034
3273170-N	Abbas	76.13	150	Diploid-mono	Diploid-mono	M4	65	0.33399	0.708317	0.136417	-0.355587
3275492-N	Abbas	67.7	9951.3	Diploid-Nonmono	Diploid-Nonmono	M1	84	0.314092	0.712691	-0.123304	-0.256043
3278622-N	Abbas	58.23	98.7	Diploid-mono	Diploid-mono	M5	90	0.346354	0.700813	0.197405	-0.377665
3282000-N	Abbas	78.52	39.216	Diploid-mono	Diploid-mono	M5	25	0.377282	0.73812	0.0686486	-0.271295
3284706-N	Abbas	74.48	5954.14	Diploid-mono	Diploid-mono	M5	82	0.289151	0.57904	-0.0434292	-0.445592
3287312-N	Abbas	63.76	3739.2	Other	Other	M4	40	0.398611	0.823787	0.333313	-0.165484
3287842-N	Abbas	82.25	156.256	Diploid-mono	Diploid-mono	M4	51	0.325579	0.613286	0.119707	-0.187283
3288192-N	Abbas	84.9	312.816	Diploid-Nonmono	Diploid-Nonmono	M2	81	0.354696	0.72366	0.0819439	-0.104147
3291110-N	Abbas	59.28	3930.42	Diploid-mono	Diploid-mono	M4	68	0.298649	0.561524	0.455635	-0.12043
3291336-N	Abbas	71.65	178.144	Del7.7q	Del7.7q	M1	92	0.260194	0.557808	0.0719915	-0.480111
3299802-N	Abbas	58.92	425.6	Other	Other	M2	34	0.292421	0.645328	-0.00799722	-0.371582
3300166-N	Abbas	75.39	525.616	Diploid-Nonmono	Diploid-Nonmono	M1	91	0.306787	0.643972	0.0470016	-0.417047
3300732-N	Abbas	77.65	212.8	Diploid-mono	Diploid-mono	M4	35	0.453469	0.87882	0.454026	-0.157581
3301782-N	Abbas	71.77	616.816	Del7.7q	Del7.7q	M4	85	0.393669	0.857027	0.387934	-0.0916486
3302128-N	Abbas	69.43	77.1	Other	Other		63	0.397746	0.88081	0.29695	-0.233745
3306954-N	Abbas	57.9	290.928	Other	Other	M4	31	0.361216	0.760123	-0.0910167	-0.22381
3307706-N	Abbas	75.46	1042.42	Del5.5q	Del5.5q	RAEB	21	0.316951	0.549704	0.466882	-0.105369
3308122-N	Abbas	63.82	591.3	Diploid-Nonmono	Diploid-Nonmono	M1	94	0.315414	0.638652	-0.0318291	-0.298082
3315356-N	Abbas	70.95	381.3	Diploid-Nonmono	Diploid-Nonmono	M2	55	0.222973	0.439159	0.253132	-0.245737
3315886-N	Abbas	71.17	3226.66	Other	Other	M2	57	0.40974	0.890107	0.405012	0.0396694
3316808-N	Abbas	62.77	677.616	Diploid-Nonmono	Diploid-Nonmono	M2	70	0.324343	0.680032	0.312334	-0.154562
3317526-N	Abbas	78.56	1675.8	Diploid-mono	Diploid-mono	M4	42	0.367462	0.727838	0.180838	-0.138887
3319246-N	Abbas	64.2	21.3	Diploid-mono	Diploid-mono	M4	34	0.420665	0.956738	0.203854	-0.368137
3319790-N	Abbas	67.47	1011.3	Diploid-mono	Diploid-mono	M5	82	0.357141	0.640624	0.0775695	-0.127529
3323254-N	Abbas	80.12	434.416	Other	Inv(16)	M4	78	0.32128	0.590947	0.0799119	-0.156874
3329434-N	Abbas	56.48	13152.9	Diploid-Nonmono	Diploid-Nonmono	M2	45	0.268582	0.427355	-0.173735	-0.0843777
3330336-N	Abbas	73.24	512.544	Del7.7q	Del7.7q	M2	34	0.388169	0.930187	0.189358	-0.454748
3342412-N	Abbas	74.82	503.728	Other	Other	M2	73	0.281605	0.528712	-0.19098	-0.15398
3342986-N	Abbas	49.29	0	Del7.7q	Del7.7q	M2	30	0.297773	0.61513	-0.00534191	-0.39365
3343544-N	Abbas	52.54	152	Other	Other	M4	26	0.396604	0.835755	0.0586321	-0.418952
3347052-N	Abbas	59.63	881.6	Other	Other	M2	42	0.443565	0.935166	0.401472	-0.369488
3347138-N	Abbas	67.83	827.1	Other	Other	M0	70	0.245579	0.434775	0.155708	-0.368638
3363000-N	Abbas	75.99	659.984	Diploid-mono	Diploid-mono	M4	49	0.341348	0.61885	-0.0887233	-0.188836
3363938-N	Abbas	63.58	655.8	Other	Other	M0	98	0.333202	0.709864	0.374092	-0.128826
3364008-N	Abbas	73.85	1868.7	Diploid-mono	Diploid-mono	M4	33	0.417336	0.783567	0.121891	-0.00343502
3364888-N	Abbas	83.59	1480.78	Other	Other	M4	30	0.464374	0.963528	0.446753	-0.405946
3370058-N	Abbas	79.39	781.584	Diploid-mono	Diploid-mono	M4	47	0.358687	0.732231	-0.0250467	-0.328995
3370202-N	Abbas	71.59	2197.62	Del7.7q	Del7.7q	M2	38	0.297995	0.780951	0.203076	-0.155612
3371080-N	Abbas	77.13	81.3	Diploid-mono	Diploid-mono	M4	67	0.311786	0.574836	-0.109324	-0.0926872
3376904-N	Abbas	52.84	11400	Other	Other	M2	46	0.283492	0.659975	0.301159	-0.31478
3377824-N	Abbas	71.96	1450.38	Diploid-mono	Diploid-mono	M4	35	0.338334	0.717004	0.0982738	-0.0979703
3382770-N	Abbas	65.45	11799.5	Other	Inv(16)	M4	56	0.337813	0.684136	0.130546	-0.363186
3389988-N	Abbas	74.63	184.2	Del7.7q	Del7.7q	M1	94	0.217256	0.393441	-0.269145	-0.449268
TCGA-AB-2805	TCGA	77	577	Diploid-Nonmono	Diploid-Nonmono	M0	56	0.455271	1.09897	0.435788	0.381632
TCGA-AB-2806	TCGA	46	945	Other	Other	M1	81	0.290196	0.73207	0.315957	0.0838118
TCGA-AB-2807	TCGA	68	181	Other	Other	M1	55	0.380789	0.982872	0.47446	0.311975
TCGA-AB-2808	TCGA	23	2861	Other	Other	M2	NA	0.362228	0.797075	0.353468	0.073774
TCGA-AB-2810	TCGA	76	31	Other	Other	M2	88	0.299698	0.923696	0.45949	0.103817
TCGA-AB-2811	TCGA	81	243	Diploid-mono	Diploid-mono	M4	37	0.381706	1.09682	0.656296	0.282656
TCGA-AB-2812	TCGA	25	366	Diploid-Nonmono	Diploid-Nonmono	M2	87	0.285623	0.723825	0.31758	-0.126958
TCGA-AB-2813	TCGA	78	31	Del5.5q	Del5.5q	M4	6	0.464584	1.12829	0.464808	0.106526
TCGA-AB-2814	TCGA	39	792	Del5.5q	Del5.5q	M0	4	0.320442	0.802681	0.420067	-0.173556
TCGA-AB-2815	TCGA	49	822	Other	Inv(16)	M4	48	0.392884	0.916437	0.495653	0.298981
TCGA-AB-2816	TCGA	57	245	Diploid-mono	Diploid-mono	M4	84	0.442296	1.04527	0.604767	0.39448
TCGA-AB-2817	TCGA	63	273	Del7.7q	Del7.7q	M2	70	0.413455	1.02554	0.610553	0.391684
TCGA-AB-2818	TCGA	62	303	Diploid-Nonmono	Diploid-Nonmono	M2	53	0.378442	0.946707	0.429324	0.0368418
TCGA-AB-2819	TCGA	52	2496	Other	t(8;21)	M2	18	0.414069	1.06126	0.533388	0.36862
TCGA-AB-2820	TCGA	76	0	Other	Other	M0	82	0.351564	1.02058	0.426435	0.0873588
TCGA-AB-2821	TCGA	64	822	Other	Other	M1	5	0.381458	1.02466	0.570246	0.0397276
TCGA-AB-2822	TCGA	65	973	Other	Other	M0	34	0.301613	0.744145	0.304443	0.0989397
TCGA-AB-2824	TCGA	44	30	Diploid-mono	Diploid-mono	M5	5	0.356918	0.919758	0.501065	0.0507657
TCGA-AB-2825	TCGA	31	212	Diploid-mono	Diploid-mono	M5	6	0.388925	0.975261	0.55804	0.253461
TCGA-AB-2826	TCGA	64	731	Diploid-mono	Diploid-mono	M4	90	0.38629	0.927479	0.495584	0.217894
TCGA-AB-2828	TCGA	55	2284	Other	Inv(16)	M4	8	0.397569	0.929672	0.532652	0.193872
TCGA-AB-2830	TCGA	64	275	Other	Other	M4	22	0.363126	0.975999	0.505195	0.134932
TCGA-AB-2832	TCGA	59	365	Other	Other	M5	0	0.410398	1.10628	0.562189	0.519889
TCGA-AB-2833	TCGA	77	456	Diploid-mono	Diploid-mono	M4	2	0.428139	1.11903	0.55009	0.303384
TCGA-AB-2834	TCGA	33	245	Other	Other	M4	14	0.356489	0.888378	0.580896	0.115519
TCGA-AB-2835	TCGA	48	1673	Diploid-mono	Diploid-mono	M5	3	0.358504	0.956789	0.542332	0.09165
TCGA-AB-2836	TCGA	35	518	Diploid-mono	Diploid-mono	M4	18	0.461994	1.12593	0.55033	0.141354
TCGA-AB-2837	TCGA	66	0	Diploid-mono	Diploid-mono	M5	7	0.435047	1.00196	0.531109	0.0782698
TCGA-AB-2838	TCGA	67	365	Double del	Double del	M2	17	0.475095	1.15329	0.584506	0.0952778
TCGA-AB-2839	TCGA	51	486	Diploid-Nonmono	Diploid-Nonmono	M2	79	0.312307	0.684878	0.320729	0.0342019
TCGA-AB-2842	TCGA	64	0	Other	Other	M4	0	0.372655	0.936205	0.481658	0.113134
TCGA-AB-2844	TCGA	63	122	Other	Other	M2	71	0.32567	0.838214	0.362381	0.11683
TCGA-AB-2845	TCGA	37	304	Diploid-Nonmono	Diploid-Nonmono	M2	33	0.381266	0.945202	0.438767	0.292027
TCGA-AB-2846	TCGA	57	1402	Other	Inv(16)	M4	17	0.36637	0.907613	0.441539	0.202981
TCGA-AB-2847	TCGA	53	608	Del7.7q	Del7.7q	M1	41	0.36698	1.01967	0.53723	0.339039
TCGA-AB-2848	TCGA	62	455	Diploid-mono	Diploid-mono	M4	65	0.378551	0.969008	0.641856	0.042204
TCGA-AB-2849	TCGA	39	2220	Del5.5q	Del5.5q	M0	53	0.33715	0.814642	0.505339	-0.14468
TCGA-AB-2851	TCGA	66	242	Diploid-mono	Diploid-mono	M5	11	0.414424	0.964589	0.571248	0.216727
TCGA-AB-2853	TCGA	51	89	Diploid-Nonmono	Diploid-Nonmono	M1	85	0.309013	0.717488	0.345087	0.021151
TCGA-AB-2854	TCGA	51	366	Other	Other	M4	2	0.415312	1.07603	0.584484	0.178562
TCGA-AB-2855	TCGA	18	212	Other	Other	M1	90	0.337469	0.80096	0.455179	0.0740889
TCGA-AB-2856	TCGA	63	150	Diploid-mono	Diploid-mono	M4	39	0.360587	0.953875	0.614528	0.251532
TCGA-AB-2858	TCGA	75	577	Other	t(8;21)	M2	54	0.358835	0.98339	0.57533	0.246165
TCGA-AB-2859	TCGA	40	304	Diploid-Nonmono	Diploid-Nonmono	M2	23	0.407125	1.06402	0.600458	0.00853714
TCGA-AB-2861	TCGA	76	0	Other	Other	M5	0	0.311915	0.863437	0.507171	0.166635
TCGA-AB-2863	TCGA	63	31	Other	Other	M1	97	0.351279	0.902458	0.413418	-0.0102872
TCGA-AB-2865	TCGA	75	61	Other	Other	M1	48	0.50729	1.24952	0.636193	0.359391
TCGA-AB-2866	TCGA	67	153	Diploid-Nonmono	Diploid-Nonmono	M1	61	0.399309	1.02208	0.659218	0.29292
TCGA-AB-2867	TCGA	66	184	Diploid-Nonmono	Diploid-Nonmono	M2	6	0.370942	0.974137	0.495193	0.127143
TCGA-AB-2869	TCGA	64	243	Diploid-Nonmono	Diploid-Nonmono	M2	46	0.342939	0.965034	0.631047	-0.0430273
TCGA-AB-2870	TCGA	76	153	Other	Other	M1	NA	0.421982	1.02416	0.448713	0.300833
TCGA-AB-2871	TCGA	51	153	Diploid-Nonmono	Diploid-Nonmono	M1	10	0.353083	1.00151	0.478198	0.0454435
TCGA-AB-2873	TCGA	51	273	Diploid-mono	Diploid-mono	M5	0	0.388199	1.03241	0.625909	0.0722086
TCGA-AB-2874	TCGA	59	396	Del7.7q	Del7.7q	M2	48	0.32576	0.784635	0.41179	0.26217
TCGA-AB-2875	TCGA	43	212	Other	t(8;21)	M2	39	0.361592	1.00141	0.484899	0.362803
TCGA-AB-2877	TCGA	60	638	Other	Other	M1	43	0.257187	0.741463	0.245017	-0.208369
TCGA-AB-2879	TCGA	68	245	Diploid-Nonmono	Diploid-Nonmono	M1	91	0.276932	0.716271	0.313348	-0.255328
TCGA-AB-2880	TCGA	24	424	Diploid-Nonmono	Diploid-Nonmono	M1	76	0.37401	0.892353	0.440211	0.231346
TCGA-AB-2881	TCGA	48	393	Other	Inv(16)	M1	41	0.409343	1.05958	0.574793	0.217279
TCGA-AB-2882	TCGA	73	365	Del7.7q	Del7.7q	M2	16	0.464989	1.22491	0.598186	0.162279
TCGA-AB-2884	TCGA	44	731	Diploid-Nonmono	Diploid-Nonmono	M1	17	0.358355	0.965379	0.530867	0.0431535
TCGA-AB-2885	TCGA	71	214	Double del	Double del	M0	54	0.36239	0.966802	0.581265	0.102535
TCGA-AB-2886	TCGA	25	181	Other	t(8;21)	M2	50	0.355098	0.958411	0.554615	0.304985
TCGA-AB-2887	TCGA	60	528.96	Del7.7q	Del7.7q	M1	65	0.352515	0.91473	0.554745	0.174549
TCGA-AB-2888	TCGA	57	334	Other	Inv(16)	M4	0	0.446261	1.10316	0.615468	0.333945
TCGA-AB-2889	TCGA	55	304	Other	Inv(16)	M4	59	0.388746	0.948097	0.471669	0.250303
TCGA-AB-2890	TCGA	69	0	Other	Other	M0	22	0.430088	1.21123	0.588415	0.186022
TCGA-AB-2891	TCGA	42	653.6	Other	Other	M1	51	0.387811	1.05523	0.503325	0.122896
TCGA-AB-2895	TCGA	41	153	Other	Other	M1	90	0.310945	0.757892	0.422817	-0.0401976
TCGA-AB-2896	TCGA	21	214	Diploid-mono	Diploid-mono	M5	72	0.343399	0.850935	0.458451	0.164484
TCGA-AB-2898	TCGA	69	393	Other	Other	M1	32	0.331425	0.897297	0.597916	-0.0999196
TCGA-AB-2899	TCGA	76	671	Other	Other	M4	0	0.40992	1.16613	0.523435	0.346355
TCGA-AB-2900	TCGA	70	184	Diploid-Nonmono	Diploid-Nonmono	M1	49	0.341479	0.92114	0.50749	-0.0167369
TCGA-AB-2901	TCGA	27	59	Other	Other	M1	88	0.306572	0.828849	0.286893	-0.164625
TCGA-AB-2903	TCGA	76	0	Diploid-Nonmono	Diploid-Nonmono	M1	98	0.268527	0.66448	0.236643	-0.262728
TCGA-AB-2904	TCGA	65	517	Del5.5q	Del5.5q	M0	0	0.334493	0.892901	0.418733	0.00564344
TCGA-AB-2908	TCGA	81	31	Del5.5q	Del5.5q	M2	0	0.395062	1.11325	0.624666	0.0194171
TCGA-AB-2909	TCGA	22	30	Diploid-NOS	Diploid-NOS		94	0.345706	0.9005	0.511298	0.270276
TCGA-AB-2910	TCGA	61	0	Other	Other	M5	55	0.301318	0.81522	0.530797	-0.0358041
TCGA-AB-2911	TCGA	51	1186	Other	Other	M4	39	0.438839	1.10024	0.550656	0.148062
TCGA-AB-2912	TCGA	63	274	Other	Other	M4	9	0.369465	0.981094	0.463207	0.138485
TCGA-AB-2913	TCGA	61	1216	Other	Other	M0	86	0.300119	0.728635	0.272513	-0.114028
TCGA-AB-2914	TCGA	22	792	Other	Inv(16)	M2	70	0.364609	0.858363	0.3714	0.274199
TCGA-AB-2915	TCGA	73	0	Other	Other	M2	11	0.423311	1.17582	0.602416	0.295607
TCGA-AB-2916	TCGA	49	882	Other	Other	M4	5	0.4575	1.14552	0.594489	0.302218
TCGA-AB-2917	TCGA	41	1216	Other	Other	M0	74	0.370254	0.898338	0.478794	-0.0577256
TCGA-AB-2918	TCGA	47	224.96	Other	Other	M1	79	0.340527	0.831374	0.377581	0.295714
TCGA-AB-2919	TCGA	54	61	Diploid-Nonmono	Diploid-Nonmono	M1	90	0.246543	0.659113	0.370997	-0.190558
TCGA-AB-2920	TCGA	44	366	Del7.7q	Del7.7q	M2	83	0.307385	0.827029	0.466245	0.106966
TCGA-AB-2921	TCGA	55	246.24	Diploid-mono	Diploid-mono	M4	57	0.378801	0.927903	0.5396	0.295731
TCGA-AB-2924	TCGA	59	90	Diploid-mono	Diploid-mono	M4	17	0.360448	0.865115	0.540717	0.0895391
TCGA-AB-2925	TCGA	57	243	Diploid-mono	Diploid-mono	M5	4	0.342802	0.9248	0.511816	0.22436
TCGA-AB-2927	TCGA	88	90	Diploid-Nonmono	Diploid-Nonmono	M1	0	0.434702	1.17261	0.647207	0.428893
TCGA-AB-2928	TCGA	43	59	Del7.7q	Del7.7q	M1	91	0.286675	0.716132	0.381054	0.276914
TCGA-AB-2929	TCGA	71	123	Del7.7q	Del7.7q	M0	50	0.423704	1.04702	0.522837	0.0889367
TCGA-AB-2930	TCGA	62	215.84	Diploid-Nonmono	Diploid-Nonmono	M2	49	0.343131	0.884977	0.45258	0.30806
TCGA-AB-2931	TCGA	75	0	Other	Other	M2	80	0.338165	0.882112	0.453685	0.0422538
TCGA-AB-2932	TCGA	62	0	Diploid-mono	Diploid-mono	M5	22	0.396423	0.965842	0.639333	0.140159
TCGA-AB-2933	TCGA	58	122	Other	Other	M4	64	0.445771	1.16845	0.551013	0.399674
TCGA-AB-2934	TCGA	65	28	Diploid-Nonmono	Diploid-Nonmono	M1	84	0.438344	1.05554	0.579576	0.271173
TCGA-AB-2935	TCGA	66	61	Del5.5q	Del5.5q	M4	12	0.393271	1.12313	0.488374	-0.0195485
TCGA-AB-2936	TCGA	60	59	Diploid-Nonmono	Diploid-Nonmono	M0	14	0.392191	1.08956	0.526688	0.173611
TCGA-AB-2937	TCGA	35	215	Other	t(8;21)	M1	86	0.390453	1.03721	0.614961	0.420417
TCGA-AB-2939	TCGA	72	455	Del5.5q	Del5.5q	M1	18	0.278575	0.72469	0.381604	0.0259022
TCGA-AB-2940	TCGA	35	1684.16	Other	Other	M2	40	0.362529	0.897713	0.436417	0.103746
TCGA-AB-2941	TCGA	73	0	Other	Other		0	0.321894	0.863349	0.447136	-0.138211
TCGA-AB-2942	TCGA	67	641	Other	Inv(16)	M4	61	0.379841	0.91225	0.529921	0.171193
TCGA-AB-2943	TCGA	70	127.68	Del5.5q	Del5.5q	M1	6	0.376045	1.05748	0.576582	0.144666
TCGA-AB-2944	TCGA	48	72.96	Del7.7q	Del7.7q	M0	87	0.362551	0.895605	0.431797	0.302731
TCGA-AB-2946	TCGA	41	741.76	Other	Other	M2	62	0.382276	0.906549	0.414652	0.249979
TCGA-AB-2948	TCGA	67	580	Diploid-mono	Diploid-mono	M4	6	0.387244	0.953463	0.580613	0.267803
TCGA-AB-2949	TCGA	58	699	Other	Other	M0	72	0.373797	0.92732	0.555441	0.215506
TCGA-AB-2950	TCGA	34	306	Other	t(8;21)	M2	59	0.339679	0.930448	0.43543	0.303741
TCGA-AB-2952	TCGA	60	31	Double del	Double del	M1	29	0.413242	1.06053	0.626919	0.250002
TCGA-AB-2954	TCGA	55	1492	Other	Other	M4	24	0.36527	0.912584	0.509149	0.263489
TCGA-AB-2955	TCGA	56	489	Diploid-Nonmono	Diploid-Nonmono	M2	96	0.327506	0.789298	0.369899	0.141021
TCGA-AB-2956	TCGA	61	183	Other	Other	M5	0	0.347948	0.928809	0.542707	0.0247266
TCGA-AB-2959	TCGA	71	489	Other	Other	M0	13	0.434606	1.21092	0.481048	0.312295
TCGA-AB-2963	TCGA	56	1642	Diploid-Nonmono	Diploid-Nonmono	M1	45	0.316436	0.680441	0.34198	0.0487919
TCGA-AB-2964	TCGA	57	1277	Diploid-Nonmono	Diploid-Nonmono	M1	61	0.297982	0.795544	0.329035	-0.111268
TCGA-AB-2965	TCGA	60	335	Diploid-mono	Diploid-mono	M4	56	0.377738	0.883742	0.463167	0.144921
TCGA-AB-2966	TCGA	57	854	Diploid-Nonmono	Diploid-Nonmono	M2	35	0.406168	1.02841	0.454011	0.0697351
TCGA-AB-2967	TCGA	58	1035	Diploid-mono	Diploid-mono	M4	10	0.344419	0.790156	0.464295	0.0880407
TCGA-AB-2969	TCGA	55	1127	Diploid-mono	Diploid-mono	M5	8	0.390696	1.00015	0.554044	0.245392
TCGA-AB-2970	TCGA	34	305	Diploid-mono	Diploid-mono	M4	58	0.392834	0.935987	0.402673	0.325663
TCGA-AB-2971	TCGA	76	792	Diploid-mono	Diploid-mono	M4	16	0.424881	1.06253	0.630649	0.156608
TCGA-AB-2972	TCGA	82	30	Diploid-Nonmono	Diploid-Nonmono	M2	25	0.311621	0.794973	0.336637	-0.149079
TCGA-AB-2973	TCGA	67	609	Diploid-mono	Diploid-mono	M4	10	0.439823	1.05526	0.574949	0.226001
TCGA-AB-2975	TCGA	54	1033.6	Diploid-Nonmono	Diploid-Nonmono	M2	83	0.348556	0.986883	0.382818	0.123515
TCGA-AB-2976	TCGA	53	915	Diploid-Nonmono	Diploid-Nonmono	M1	52	0.300034	0.741274	0.276578	0.00135252
TCGA-AB-2977	TCGA	71	31	Diploid-Nonmono	Diploid-Nonmono	M2	67	0.396725	1.03507	0.671917	0.177145
TCGA-AB-2978	TCGA	61	699	Diploid-Nonmono	Diploid-Nonmono	M2	32	0.412627	1.09652	0.587506	0.245136
TCGA-AB-2979	TCGA	30	671	Diploid-Nonmono	Diploid-Nonmono	M1	88	0.343245	0.868866	0.503224	0.2607
TCGA-AB-2981	TCGA	35	487	Diploid-mono	Diploid-mono	M5	8	0.544255	1.38883	0.701696	0.396709
TCGA-AB-2982	TCGA	29	150	Other	Other		NA	0.328473	0.969533	0.582417	-0.00134796
TCGA-AB-2983	TCGA	45	335	Diploid-Nonmono	Diploid-Nonmono	M0	0	0.372021	0.909118	0.486581	0.27727
TCGA-AB-2984	TCGA	38	1157	Diploid-Nonmono	Diploid-Nonmono	M1	97	0.248991	0.700839	0.355163	-0.163708
TCGA-AB-2985	TCGA	81	273	Diploid-mono	Diploid-mono	M5	7	0.442375	1.14809	0.644257	0.236615
TCGA-AB-2986	TCGA	31	212	Diploid-Nonmono	Diploid-Nonmono	M2	45	0.357883	0.938893	0.500848	0.124413
TCGA-AB-2987	TCGA	75	184	Diploid-mono	Diploid-mono	M5	0	0.524069	1.37672	0.662865	0.301794
TCGA-AB-2988	TCGA	67	30	Diploid-Nonmono	Diploid-Nonmono	M1	49	0.340553	0.862079	0.396327	0.0527918
TCGA-AB-2990	TCGA	51	457	Diploid-Nonmono	Diploid-Nonmono	M1	85	0.301906	0.912444	0.355221	-0.114847
TCGA-AB-2992	TCGA	32	1706	Diploid-Nonmono	Diploid-Nonmono	M1	70	0.404427	1.04537	0.612724	0.00706876
TCGA-AB-2993	TCGA	57	761	Diploid-Nonmono	Diploid-Nonmono	M1	91	0.289469	0.723006	0.373618	-0.167317
TCGA-AB-2995	TCGA	63	1551	Diploid-Nonmono	Diploid-Nonmono	M2	0	0.372769	1.06121	0.551765	0.104911
TCGA-AB-2996	TCGA	75	1581	Diploid-Nonmono	Diploid-Nonmono	M2	2	0.405426	1.05488	0.601346	0.227478
TCGA-AB-3000	TCGA	25	1249	Diploid-Nonmono	Diploid-Nonmono	M2	71	0.362408	0.873617	0.516288	0.318167
TCGA-AB-3002	TCGA	68	1431	Diploid-Nonmono	Diploid-Nonmono	M2	48	0.410272	1.10987	0.504242	0.369585
TCGA-AB-3005	TCGA	45	2100	Diploid-mono	Diploid-mono	M5	0	0.375292	1.01819	0.622133	0.437722
TCGA-AB-3006	TCGA	61	485	Diploid-Nonmono	Diploid-Nonmono	M1	14	0.334466	0.902033	0.492711	0.0104797
TCGA-AB-3008	TCGA	22	822	Diploid-Nonmono	Diploid-Nonmono	M1	90	0.346824	0.879866	0.460305	0.0547615
TCGA-AB-3009	TCGA	23	577	Diploid-mono	Diploid-mono	M4	63	0.302212	0.749442	0.458018	0.139701
TCGA-AB-3011	TCGA	21	1885	Diploid-Nonmono	Diploid-Nonmono	M1	83	0.266832	0.742394	0.29185	-0.113937

## Sheet: Supp data2
Supplementary data2. Correlation of GO, Reactome, Hallmark pathway scores with IFNγ signaling score
pathway	corr
GOBP_RESPONSE_TO_VIRUS	0.94082
REACTOME_INTERFERON_SIGNALING	0.939409
REACTOME_INTERFERON_ALPHA_BETA_SIGNALING	0.938114
REACTOME_CYTOKINE_SIGNALING_IN_IMMUNE_SYSTEM	0.918607
GOBP_REGULATION_OF_RESPONSE_TO_BIOTIC_STIMULUS	0.913069
GOBP_REGULATION_OF_VIRAL_PROCESS	0.910153
HALLMARK_INTERFERON_ALPHA_RESPONSE	0.908804
GOBP_DEFENSE_RESPONSE_TO_SYMBIONT	0.907695
REACTOME_INTERFERON_GAMMA_SIGNALING	0.899623
GOBP_RESPONSE_TO_INTERFERON_GAMMA	0.898828
GOBP_NEGATIVE_REGULATION_OF_IMMUNE_RESPONSE	0.894991
GOBP_INNATE_IMMUNE_RESPONSE	0.890374
GOBP_IMMUNE_RESPONSE	0.886301
GOBP_INTERLEUKIN_27_MEDIATED_SIGNALING_PATHWAY	0.8853
GOBP_NEGATIVE_REGULATION_OF_IMMUNE_SYSTEM_PROCESS	0.885191
GOBP_REGULATION_OF_IMMUNE_RESPONSE	0.884233
GOBP_RESPONSE_TO_CYTOKINE	0.884214
GOBP_BIOLOGICAL_PROCESS_INVOLVED_IN_INTERSPECIES_INTERACTION_BETWEEN_ORGANISMS	0.883982
GOBP_VIRAL_PROCESS	0.882736
GOBP_VIRAL_LIFE_CYCLE	0.882377
GOBP_REGULATION_OF_IMMUNE_SYSTEM_PROCESS	0.881036
GOBP_REGULATION_OF_DEFENSE_RESPONSE	0.88044
GOBP_POSITIVE_REGULATION_OF_IMMUNE_SYSTEM_PROCESS	0.879321
GOBP_NEGATIVE_REGULATION_OF_VIRAL_PROCESS	0.878803
GOBP_NEGATIVE_REGULATION_OF_DEFENSE_RESPONSE	0.878617
GOBP_DEFENSE_RESPONSE_TO_OTHER_ORGANISM	0.87831
GOBP_NEGATIVE_REGULATION_OF_RESPONSE_TO_BIOTIC_STIMULUS	0.876843
GOBP_POSITIVE_REGULATION_OF_IMMUNE_RESPONSE	0.876645
GOBP_REGULATION_OF_INNATE_IMMUNE_RESPONSE	0.874856
GOBP_CYTOKINE_MEDIATED_SIGNALING_PATHWAY	0.874411
GOBP_INTERFERON_GAMMA_PRODUCTION	0.872758
GOBP_REGULATION_OF_RESPONSE_TO_EXTERNAL_STIMULUS	0.872309
GOBP_ADAPTIVE_IMMUNE_RESPONSE	0.872307
GOBP_RESPONSE_TO_TYPE_I_INTERFERON	0.871426
GOBP_TYPE_I_INTERFERON_PRODUCTION	0.871286
GOBP_NEGATIVE_REGULATION_OF_INNATE_IMMUNE_RESPONSE	0.870305
GOBP_ADAPTIVE_IMMUNE_RESPONSE_BASED_ON_SOMATIC_RECOMBINATION_OF_IMMUNE_RECEPTORS_BUILT_FROM_IMMUNOGLOBULIN_SUPERFAMILY_DOMAINS	0.869097
GOBP_DEFENSE_RESPONSE	0.868051
GOBP_POSITIVE_REGULATION_OF_IMMUNE_EFFECTOR_PROCESS	0.866255
GOBP_IMMUNE_RESPONSE_REGULATING_SIGNALING_PATHWAY	0.865323
GOBP_LYMPHOCYTE_MEDIATED_IMMUNITY	0.865167
GOBP_REGULATION_OF_IMMUNE_EFFECTOR_PROCESS	0.864038
GOBP_REGULATION_OF_ADAPTIVE_IMMUNE_RESPONSE	0.862004
GOBP_IMMUNE_EFFECTOR_PROCESS	0.859804
GOBP_CYTOKINE_PRODUCTION	0.859572
GOBP_POSITIVE_REGULATION_OF_ADAPTIVE_IMMUNE_RESPONSE	0.859515
GOBP_CELLULAR_RESPONSE_TO_INTERFERON_GAMMA	0.859338
HALLMARK_ALLOGRAFT_REJECTION	0.859209
GOBP_LEUKOCYTE_MEDIATED_IMMUNITY	0.858533
GOBP_POSITIVE_REGULATION_OF_INTERFERON_GAMMA_PRODUCTION	0.85826
GOBP_INTERLEUKIN_12_PRODUCTION	0.857108
GOBP_POSITIVE_REGULATION_OF_RESPONSE_TO_BIOTIC_STIMULUS	0.856802
GOBP_REGULATION_OF_RESPONSE_TO_STRESS	0.856424
GOBP_POSITIVE_REGULATION_OF_CELL_ACTIVATION	0.856156
REACTOME_ADAPTIVE_IMMUNE_SYSTEM	0.856138
GOBP_CELLULAR_RESPONSE_TO_VIRUS	0.85561
GOBP_POSITIVE_REGULATION_OF_CYTOKINE_PRODUCTION	0.855078
GOBP_LEUKOCYTE_PROLIFERATION	0.852915
GOBP_PATTERN_RECOGNITION_RECEPTOR_SIGNALING_PATHWAY	0.8528
GOBP_REGULATION_OF_LEUKOCYTE_PROLIFERATION	0.852546
GOBP_LEUKOCYTE_CELL_CELL_ADHESION	0.852509
GOBP_REGULATION_OF_T_CELL_ACTIVATION	0.851465
GOBP_VIRAL_GENOME_REPLICATION	0.851451
GOBP_CELL_ACTIVATION	0.851417
GOBP_NEGATIVE_REGULATION_OF_VIRAL_GENOME_REPLICATION	0.850941
GOBP_REGULATION_OF_CELL_ACTIVATION	0.850693
GOBP_REGULATION_OF_LYMPHOCYTE_ACTIVATION	0.850232
GOBP_T_CELL_ACTIVATION	0.849804
GOBP_T_CELL_PROLIFERATION	0.849725
GOBP_CYTOKINE_PRODUCTION_INVOLVED_IN_IMMUNE_RESPONSE	0.849658
GOBP_REGULATION_OF_LEUKOCYTE_MEDIATED_IMMUNITY	0.849533
GOBP_NEGATIVE_REGULATION_OF_IMMUNE_EFFECTOR_PROCESS	0.849074
GOBP_REGULATION_OF_LYMPHOCYTE_MEDIATED_IMMUNITY	0.848917
GOBP_NEGATIVE_REGULATION_OF_CYTOKINE_PRODUCTION	0.848881
GOBP_INTERFERON_BETA_PRODUCTION	0.848584
GOBP_REGULATION_OF_PRODUCTION_OF_MOLECULAR_MEDIATOR_OF_IMMUNE_RESPONSE	0.84802
GOBP_POSITIVE_REGULATION_OF_LEUKOCYTE_MEDIATED_IMMUNITY	0.847386
GOBP_POSITIVE_REGULATION_OF_I_KAPPAB_KINASE_NF_KAPPAB_SIGNALING	0.84689
GOBP_REGULATION_OF_T_CELL_PROLIFERATION	0.846716
GOBP_REGULATION_OF_LEUKOCYTE_DIFFERENTIATION	0.846449
GOBP_NEGATIVE_REGULATION_OF_RESPONSE_TO_EXTERNAL_STIMULUS	0.845706
GOBP_POSITIVE_REGULATION_OF_T_CELL_MEDIATED_IMMUNITY	0.845533
GOBP_LYMPHOCYTE_ACTIVATION	0.845516
GOBP_I_KAPPAB_KINASE_NF_KAPPAB_SIGNALING	0.845177
GOCC_SIDE_OF_MEMBRANE	0.843807
GOBP_T_CELL_ACTIVATION_INVOLVED_IN_IMMUNE_RESPONSE	0.84355
GOBP_NEGATIVE_REGULATION_OF_LEUKOCYTE_MEDIATED_IMMUNITY	0.843542
GOBP_ACTIVATION_OF_IMMUNE_RESPONSE	0.841913
GOBP_POSITIVE_REGULATION_OF_INTERLEUKIN_12_PRODUCTION	0.841426
GOBP_POSITIVE_REGULATION_OF_RESPONSE_TO_EXTERNAL_STIMULUS	0.841195
GOBP_REGULATION_OF_CELL_CELL_ADHESION	0.840986
GOBP_NEGATIVE_REGULATION_OF_LEUKOCYTE_CELL_CELL_ADHESION	0.840978
GOBP_POSITIVE_REGULATION_OF_LEUKOCYTE_PROLIFERATION	0.840594
GOBP_NEGATIVE_REGULATION_OF_LYMPHOCYTE_ACTIVATION	0.840592
GOBP_REGULATION_OF_CELL_KILLING	0.839032
GOBP_INTERLEUKIN_10_PRODUCTION	0.8379
GOBP_REGULATION_OF_T_CELL_MEDIATED_IMMUNITY	0.83691
GOBP_NEGATIVE_REGULATION_OF_LYMPHOCYTE_MEDIATED_IMMUNITY	0.836707
GOBP_T_CELL_MEDIATED_IMMUNITY	0.836052
GOBP_POSITIVE_REGULATION_OF_LEUKOCYTE_CELL_CELL_ADHESION	0.836047
GOBP_POSITIVE_REGULATION_OF_CELL_CELL_ADHESION	0.8337
GOBP_LYMPHOCYTE_ACTIVATION_INVOLVED_IN_IMMUNE_RESPONSE	0.832647
GOBP_POSITIVE_REGULATION_OF_LYMPHOCYTE_MEDIATED_IMMUNITY	0.832531
GOBP_REGULATION_OF_ALPHA_BETA_T_CELL_ACTIVATION	0.832097
GOBP_POSITIVE_REGULATION_OF_INTERFERON_BETA_PRODUCTION	0.831928
GOBP_LEUKOCYTE_DIFFERENTIATION	0.830419
GOBP_POSITIVE_REGULATION_OF_TYPE_I_INTERFERON_PRODUCTION	0.830198
GOBP_LEUKOCYTE_APOPTOTIC_PROCESS	0.829729
GOBP_PRODUCTION_OF_MOLECULAR_MEDIATOR_OF_IMMUNE_RESPONSE	0.829685
GOBP_POSITIVE_REGULATION_OF_CELL_ADHESION	0.828916
GOBP_POSITIVE_REGULATION_OF_DEFENSE_RESPONSE	0.828639
GOBP_REGULATION_OF_HEMOPOIESIS	0.828216
HALLMARK_IL6_JAK_STAT3_SIGNALING	0.826327
GOBP_POSITIVE_REGULATION_OF_INNATE_IMMUNE_RESPONSE	0.826002
GOBP_NEGATIVE_REGULATION_OF_CELL_ACTIVATION	0.825001
GOBP_INTERLEUKIN_2_PRODUCTION	0.824799
GOBP_POSITIVE_REGULATION_OF_CELL_KILLING	0.824617
GOBP_INFLAMMATORY_RESPONSE	0.824064
GOBP_POSITIVE_REGULATION_OF_INTERLEUKIN_10_PRODUCTION	0.822948
GOBP_CELL_ACTIVATION_INVOLVED_IN_IMMUNE_RESPONSE	0.822931
GOBP_POSITIVE_REGULATION_OF_CYTOKINE_PRODUCTION_INVOLVED_IN_IMMUNE_RESPONSE	0.822094
GOBP_REGULATION_OF_LEUKOCYTE_APOPTOTIC_PROCESS	0.821972
GOBP_MONONUCLEAR_CELL_DIFFERENTIATION	0.821322
GOBP_NEGATIVE_REGULATION_OF_CELL_CELL_ADHESION	0.821201
GOBP_POSITIVE_REGULATION_OF_GENE_EXPRESSION	0.821009
GOBP_CYTOPLASMIC_PATTERN_RECOGNITION_RECEPTOR_SIGNALING_PATHWAY	0.820267
GOBP_POSITIVE_REGULATION_OF_INTRACELLULAR_SIGNAL_TRANSDUCTION	0.820234
GOBP_TOLL_LIKE_RECEPTOR_SIGNALING_PATHWAY	0.820056
GOBP_T_CELL_DIFFERENTIATION_INVOLVED_IN_IMMUNE_RESPONSE	0.819779
GOCC_EXTERNAL_SIDE_OF_PLASMA_MEMBRANE	0.817472
GOBP_REGULATION_OF_VIRAL_GENOME_REPLICATION	0.817358
GOBP_ALPHA_BETA_T_CELL_ACTIVATION	0.817306
GOBP_NEGATIVE_REGULATION_OF_CYTOKINE_PRODUCTION_INVOLVED_IN_IMMUNE_RESPONSE	0.816914
GOBP_REGULATION_OF_CELL_ADHESION	0.816068
GOBP_NEGATIVE_REGULATION_OF_ADAPTIVE_IMMUNE_RESPONSE	0.815391
GOBP_NEGATIVE_REGULATION_OF_PRODUCTION_OF_MOLECULAR_MEDIATOR_OF_IMMUNE_RESPONSE	0.815391
GOBP_POSITIVE_REGULATION_OF_T_CELL_PROLIFERATION	0.814834
GOBP_REGULATION_OF_LEUKOCYTE_MEDIATED_CYTOTOXICITY	0.814826
GOBP_POSITIVE_REGULATION_OF_PRODUCTION_OF_MOLECULAR_MEDIATOR_OF_IMMUNE_RESPONSE	0.814507
GOBP_REGULATION_OF_INFLAMMATORY_RESPONSE	0.814327
GOBP_POSITIVE_REGULATION_OF_HEMOPOIESIS	0.814031
GOBP_IMMUNE_RESPONSE_REGULATING_CELL_SURFACE_RECEPTOR_SIGNALING_PATHWAY	0.813095
GOBP_T_CELL_CYTOKINE_PRODUCTION	0.813092
GOBP_NEGATIVE_REGULATION_OF_RESPONSE_TO_CYTOKINE_STIMULUS	0.812254
GOBP_NEGATIVE_REGULATION_OF_CELL_KILLING	0.811875
GOCC_CELL_SURFACE	0.811865
REACTOME_IMMUNOREGULATORY_INTERACTIONS_BETWEEN_A_LYMPHOID_AND_A_NON_LYMPHOID_CELL	0.811747
GOBP_ANTIGEN_PROCESSING_AND_PRESENTATION_OF_EXOGENOUS_PEPTIDE_ANTIGEN_VIA_MHC_CLASS_I	0.810976
GOBP_RESPONSE_TO_BACTERIUM	0.808934
GOBP_CD8_POSITIVE_ALPHA_BETA_T_CELL_ACTIVATION	0.808917
GOBP_REGULATION_OF_LYMPHOCYTE_DIFFERENTIATION	0.80891
GOBP_REGULATION_OF_PATTERN_RECOGNITION_RECEPTOR_SIGNALING_PATHWAY	0.808396
GOBP_POSITIVE_REGULATION_OF_ALPHA_BETA_T_CELL_ACTIVATION	0.807662
GOBP_NEGATIVE_REGULATION_OF_LEUKOCYTE_PROLIFERATION	0.807077
GOBP_NEGATIVE_REGULATION_OF_INTERFERON_GAMMA_PRODUCTION	0.806835
GOBP_POSITIVE_REGULATION_OF_MONOCYTE_CHEMOTACTIC_PROTEIN_1_PRODUCTION	0.80597
REACTOME_SIGNALING_BY_INTERLEUKINS	0.805325
GOCC_PLASMA_MEMBRANE_PROTEIN_COMPLEX	0.805308
GOMF_IMMUNE_RECEPTOR_ACTIVITY	0.805022
GOBP_REGULATION_OF_DEFENSE_RESPONSE_TO_VIRUS	0.804803
GOBP_NEGATIVE_REGULATION_OF_INTERLEUKIN_2_PRODUCTION	0.80451
GOBP_INFLAMMATORY_RESPONSE_TO_ANTIGENIC_STIMULUS	0.804435
GOBP_REGULATION_OF_CYTOSOLIC_CALCIUM_ION_CONCENTRATION	0.804114
GOBP_TUMOR_NECROSIS_FACTOR_SUPERFAMILY_CYTOKINE_PRODUCTION	0.804057
GOBP_REGULATION_OF_HYDROLASE_ACTIVITY	0.803939
GOBP_POSITIVE_REGULATION_OF_NIK_NF_KAPPAB_SIGNALING	0.803887
GOBP_LEUKOCYTE_MEDIATED_CYTOTOXICITY	0.803781
GOBP_B_CELL_MEDIATED_IMMUNITY	0.803454
GOBP_SECOND_MESSENGER_MEDIATED_SIGNALING	0.803336
GOBP_T_HELPER_1_TYPE_IMMUNE_RESPONSE	0.803048
GOBP_REGULATION_OF_LEUKOCYTE_CHEMOTAXIS	0.801433
GOBP_INTERFERON_ALPHA_PRODUCTION	0.800829
GOBP_RESPONSE_TO_INTERFERON_ALPHA	0.800481
GOBP_MONONUCLEAR_CELL_MIGRATION	0.800229
GOBP_REGULATION_OF_NATURAL_KILLER_CELL_ACTIVATION	0.80017
GOBP_CELL_KILLING	0.799956
HALLMARK_INFLAMMATORY_RESPONSE	0.798639
REACTOME_SIGNALING_BY_GPCR	0.79851
GOBP_ALPHA_BETA_T_CELL_PROLIFERATION	0.79819
GOBP_RESPONSE_TO_PROTOZOAN	0.797909
GOBP_NEGATIVE_REGULATION_OF_T_CELL_PROLIFERATION	0.797855
GOBP_REGULATION_OF_CALCIUM_ION_TRANSPORT	0.797832
GOBP_TOLERANCE_INDUCTION	0.79778
GOBP_REGULATION_OF_MONONUCLEAR_CELL_MIGRATION	0.797551
GOBP_POSITIVE_REGULATION_OF_TUMOR_NECROSIS_FACTOR_SUPERFAMILY_CYTOKINE_PRODUCTION	0.797353
GOBP_REGULATION_OF_T_HELPER_CELL_DIFFERENTIATION	0.797257
REACTOME_CLASS_A_1_RHODOPSIN_LIKE_RECEPTORS	0.797142
GOBP_NEGATIVE_REGULATION_OF_T_CELL_MEDIATED_IMMUNITY	0.797029
GOBP_POSITIVE_REGULATION_OF_TYPE_2_IMMUNE_RESPONSE	0.796778
GOBP_RESPONSE_TO_TUMOR_CELL	0.796525
GOBP_DENDRITIC_CELL_DIFFERENTIATION	0.796151
GOBP_TYPE_2_IMMUNE_RESPONSE	0.795966
GOBP_RESPONSE_TO_MOLECULE_OF_BACTERIAL_ORIGIN	0.79559
GOBP_REGULATION_OF_NIK_NF_KAPPAB_SIGNALING	0.794711
GOBP_REGULATION_OF_INFLAMMATORY_RESPONSE_TO_ANTIGENIC_STIMULUS	0.794264
GOBP_CALCIUM_MEDIATED_SIGNALING	0.793999
GOBP_INTERLEUKIN_1_PRODUCTION	0.793554
GOBP_CELLULAR_RESPONSE_TO_MOLECULE_OF_BACTERIAL_ORIGIN	0.793108
GOBP_REGULATION_OF_T_CELL_DIFFERENTIATION	0.793045
GOBP_T_CELL_MIGRATION	0.792946
GOBP_IMMUNE_SYSTEM_DEVELOPMENT	0.792881
GOBP_REGULATION_OF_INTRACELLULAR_SIGNAL_TRANSDUCTION	0.792224
GOBP_CELL_CELL_ADHESION	0.791721
GOBP_POSITIVE_REGULATION_OF_NATURAL_KILLER_CELL_ACTIVATION	0.791569
GOBP_REGULATION_OF_CD4_POSITIVE_ALPHA_BETA_T_CELL_ACTIVATION	0.790989
GOBP_POSITIVE_REGULATION_OF_LYMPHOCYTE_DIFFERENTIATION	0.790701
GOBP_CD4_POSITIVE_ALPHA_BETA_T_CELL_ACTIVATION	0.790489
GOBP_BIOLOGICAL_PROCESS_INVOLVED_IN_INTERACTION_WITH_HOST	0.790103
REACTOME_DDX58_IFIH1_MEDIATED_INDUCTION_OF_INTERFERON_ALPHA_BETA	0.789013
GOBP_REGULATION_OF_TOLERANCE_INDUCTION	0.788213
GOCC_ENDOCYTIC_VESICLE_MEMBRANE	0.787586
GOBP_NATURAL_KILLER_CELL_ACTIVATION	0.78739
GOBP_ANTIGEN_PROCESSING_AND_PRESENTATION	0.787338
GOBP_POSITIVE_REGULATION_OF_SIGNALING	0.787275
GOBP_LEUKOCYTE_CHEMOTAXIS	0.787262
REACTOME_LEISHMANIA_INFECTION	0.786906
GOBP_INTERFERON_GAMMA_MEDIATED_SIGNALING_PATHWAY	0.78674
GOBP_CELL_CHEMOTAXIS	0.786621
GOBP_NEGATIVE_REGULATION_OF_INTERLEUKIN_12_PRODUCTION	0.78646
GOBP_RECEPTOR_SIGNALING_PATHWAY_VIA_STAT	0.7863
GOBP_POSITIVE_REGULATION_OF_LEUKOCYTE_CHEMOTAXIS	0.786175
GOBP_POSITIVE_REGULATION_OF_MULTICELLULAR_ORGANISMAL_PROCESS	0.786097
GOBP_LEUKOCYTE_MIGRATION	0.785956
GOBP_NEGATIVE_REGULATION_OF_NATURAL_KILLER_CELL_MEDIATED_IMMUNITY	0.785946
REACTOME_COSTIMULATION_BY_THE_CD28_FAMILY	0.785355
GOBP_REGULATION_OF_RESPONSE_TO_CYTOKINE_STIMULUS	0.78529
GOBP_POSITIVE_REGULATION_OF_NF_KAPPAB_TRANSCRIPTION_FACTOR_ACTIVITY	0.784978
GOBP_T_CELL_DIFFERENTIATION	0.784964
GOBP_REGULATION_OF_T_CELL_MEDIATED_CYTOTOXICITY	0.784297
GOBP_REGULATION_OF_MYELOID_LEUKOCYTE_DIFFERENTIATION	0.784284
GOBP_REGULATION_OF_TOLL_LIKE_RECEPTOR_SIGNALING_PATHWAY	0.784248
GOBP_CELLULAR_RESPONSE_TO_BIOTIC_STIMULUS	0.784162
GOBP_T_CELL_MEDIATED_CYTOTOXICITY	0.784141
GOMF_CYTOKINE_RECEPTOR_BINDING	0.783919
GOBP_REGULATION_OF_LEUKOCYTE_MIGRATION	0.783752
GOCC_ENDOCYTIC_VESICLE	0.78374
GOBP_NEGATIVE_REGULATION_OF_CELL_ADHESION	0.783608
REACTOME_SARS_COV_2_ACTIVATES_MODULATES_INNATE_AND_ADAPTIVE_IMMUNE_RESPONSES	0.782919
GOMF_CYTOKINE_BINDING	0.782884
REACTOME_INTERLEUKIN_10_SIGNALING	0.782721
REACTOME_ANTI_INFLAMMATORY_RESPONSE_FAVOURING_LEISHMANIA_PARASITE_INFECTION	0.782491
GOBP_REGULATION_OF_METAL_ION_TRANSPORT	0.782412
GOCC_ENDOSOME	0.782317
GOBP_MONOCYTE_CHEMOTACTIC_PROTEIN_1_PRODUCTION	0.78199
GOBP_NEGATIVE_REGULATION_OF_INFLAMMATORY_RESPONSE	0.781875
GOBP_CD4_POSITIVE_ALPHA_BETA_T_CELL_DIFFERENTIATION	0.781728
GOBP_RESPONSE_TO_INTERFERON_BETA	0.781564
GOBP_REGULATION_OF_CD4_POSITIVE_ALPHA_BETA_T_CELL_DIFFERENTIATION	0.7814
GOBP_NEGATIVE_REGULATION_OF_ALPHA_BETA_T_CELL_ACTIVATION	0.780925
GOBP_NIK_NF_KAPPAB_SIGNALING	0.780657
REACTOME_CHEMOKINE_RECEPTORS_BIND_CHEMOKINES	0.780378
GOBP_REGULATION_OF_B_CELL_MEDIATED_IMMUNITY	0.779996
GOBP_DENDRITIC_CELL_ANTIGEN_PROCESSING_AND_PRESENTATION	0.77979
REACTOME_G_ALPHA_I_SIGNALLING_EVENTS	0.779188
GOBP_POSITIVE_REGULATION_OF_TOLERANCE_INDUCTION	0.779015
GOBP_REGULATION_OF_CD8_POSITIVE_ALPHA_BETA_T_CELL_ACTIVATION	0.77883
GOBP_REGULATION_OF_ALPHA_BETA_T_CELL_DIFFERENTIATION	0.778801
GOBP_POSITIVE_REGULATION_OF_PEPTIDYL_TYROSINE_PHOSPHORYLATION	0.777521
GOBP_DIVALENT_INORGANIC_CATION_HOMEOSTASIS	0.777308
REACTOME_INFECTIOUS_DISEASE	0.77618
GOBP_IMMUNE_RESPONSE_TO_TUMOR_CELL	0.77569
GOBP_POSITIVE_REGULATION_OF_LEUKOCYTE_MIGRATION	0.775437
GOBP_PEPTIDYL_TYROSINE_MODIFICATION	0.775356
HALLMARK_COMPLEMENT	0.775055
GOBP_NEGATIVE_REGULATION_OF_INFLAMMATORY_RESPONSE_TO_ANTIGENIC_STIMULUS	0.774982
GOBP_REGULATION_OF_PEPTIDYL_TYROSINE_PHOSPHORYLATION	0.774841
GOBP_MYELOID_LEUKOCYTE_DIFFERENTIATION	0.774824
GOBP_REGULATION_OF_CYSTEINE_TYPE_ENDOPEPTIDASE_ACTIVITY	0.774698
GOBP_REGULATION_OF_CALCIUM_MEDIATED_SIGNALING	0.774607
GOBP_POSITIVE_REGULATION_OF_INFLAMMATORY_RESPONSE	0.774583
GOBP_INFLAMMATORY_CELL_APOPTOTIC_PROCESS	0.774513
GOBP_RESPONSE_TO_TUMOR_NECROSIS_FACTOR	0.774268
GOBP_ENTRY_INTO_HOST	0.773906
GOBP_REGULATION_OF_RIBONUCLEASE_ACTIVITY	0.773638
GOBP_POSITIVE_REGULATION_OF_ALPHA_BETA_T_CELL_PROLIFERATION	0.773605
GOBP_MAPK_CASCADE	0.77323
GOBP_NEGATIVE_REGULATION_OF_CHEMOKINE_PRODUCTION	0.773152
GOBP_NATURAL_KILLER_CELL_MEDIATED_IMMUNITY	0.773052
GOBP_POSITIVE_REGULATION_OF_INTERFERON_ALPHA_PRODUCTION	0.772608
REACTOME_TCR_SIGNALING	0.772028
GOBP_REGULATORY_T_CELL_DIFFERENTIATION	0.771481
GOBP_POSITIVE_REGULATION_OF_CD4_POSITIVE_ALPHA_BETA_T_CELL_ACTIVATION	0.771451
REACTOME_TOLL_LIKE_RECEPTOR_CASCADES	0.771422
GOBP_POSITIVE_REGULATION_OF_INTERLEUKIN_1_PRODUCTION	0.77124
GOBP_NEGATIVE_REGULATION_OF_ANTIGEN_RECEPTOR_MEDIATED_SIGNALING_PATHWAY	0.771183
GOBP_CALCIUM_ION_TRANSPORT	0.771181
GOBP_POSITIVE_REGULATION_OF_PATTERN_RECOGNITION_RECEPTOR_SIGNALING_PATHWAY	0.769566
GOBP_POSITIVE_REGULATION_OF_CHEMOKINE_PRODUCTION	0.769209
GOBP_T_CELL_TOLERANCE_INDUCTION	0.767684
GOBP_LYMPHOCYTE_MIGRATION	0.767531
GOBP_T_CELL_ACTIVATION_VIA_T_CELL_RECEPTOR_CONTACT_WITH_ANTIGEN_BOUND_TO_MHC_MOLECULE_ON_ANTIGEN_PRESENTING_CELL	0.767039
GOBP_POSITIVE_REGULATION_OF_T_HELPER_1_TYPE_IMMUNE_RESPONSE	0.766283
GOBP_REGULATION_OF_VIRAL_ENTRY_INTO_HOST_CELL	0.765695
GOBP_LYMPHOCYTE_APOPTOTIC_PROCESS	0.765622
GOBP_POSITIVE_REGULATION_OF_REGULATORY_T_CELL_DIFFERENTIATION	0.764857
GOBP_POSITIVE_REGULATION_OF_HYDROLASE_ACTIVITY	0.764686
GOBP_MYELOID_LEUKOCYTE_ACTIVATION	0.764035
GOBP_NEGATIVE_REGULATION_OF_T_CELL_RECEPTOR_SIGNALING_PATHWAY	0.763779
GOBP_ERK1_AND_ERK2_CASCADE	0.763729
GOBP_REGULATION_OF_ANTIGEN_PROCESSING_AND_PRESENTATION	0.763702
GOBP_POSITIVE_REGULATION_OF_INTERLEUKIN_1_BETA_PRODUCTION	0.763673
GOBP_POSITIVE_REGULATION_OF_T_CELL_TOLERANCE_INDUCTION	0.763645
GOBP_POSITIVE_REGULATION_OF_MYELOID_LEUKOCYTE_DIFFERENTIATION	0.763627
GOBP_T_HELPER_17_TYPE_IMMUNE_RESPONSE	0.763401
REACTOME_INTERLEUKIN_12_FAMILY_SIGNALING	0.763294
REACTOME_GPCR_LIGAND_BINDING	0.763237
GOMF_DOUBLE_STRANDED_RNA_BINDING	0.762784
GOBP_T_CELL_CHEMOTAXIS	0.761737
REACTOME_MYD88_INDEPENDENT_TLR4_CASCADE	0.761733
GOBP_ALPHA_BETA_T_CELL_DIFFERENTIATION	0.76163
GOBP_NEGATIVE_REGULATION_OF_REGULATED_SECRETORY_PATHWAY	0.76085
GOBP_CYTOPLASMIC_PATTERN_RECOGNITION_RECEPTOR_SIGNALING_PATHWAY_IN_RESPONSE_TO_VIRUS	0.76041
REACTOME_FCGR_ACTIVATION	0.760213
GOCC_IMMUNOLOGICAL_SYNAPSE	0.760108
GOBP_NEGATIVE_REGULATION_OF_LEUKOCYTE_APOPTOTIC_PROCESS	0.760026
GOBP_NEGATIVE_REGULATION_OF_GENE_EXPRESSION	0.759827
GOBP_NEGATIVE_REGULATION_OF_T_CELL_CYTOKINE_PRODUCTION	0.759362
REACTOME_TOLL_LIKE_RECEPTOR_9_TLR9_CASCADE	0.759324
GOBP_POSITIVE_REGULATION_OF_MAPK_CASCADE	0.759294
GOMF_MOLECULAR_TRANSDUCER_ACTIVITY	0.759085
GOBP_FC_RECEPTOR_MEDIATED_STIMULATORY_SIGNALING_PATHWAY	0.75897
GOBP_NEGATIVE_REGULATION_OF_TYPE_I_INTERFERON_MEDIATED_SIGNALING_PATHWAY	0.758866
GOBP_INNATE_IMMUNE_RESPONSE_ACTIVATING_SIGNAL_TRANSDUCTION	0.758773
GOBP_TOLL_LIKE_RECEPTOR_7_SIGNALING_PATHWAY	0.758469
GOBP_POSITIVE_REGULATION_OF_T_CELL_MEDIATED_CYTOTOXICITY	0.758344
GOBP_CELLULAR_RESPONSE_TO_LIPID	0.757917
GOBP_INTERLEUKIN_4_PRODUCTION	0.757278
GOBP_CELLULAR_ION_HOMEOSTASIS	0.757227
GOBP_ION_HOMEOSTASIS	0.756965
GOBP_CELLULAR_DEFENSE_RESPONSE	0.756906
GOBP_RESPONSE_TO_CHEMOKINE	0.756753
GOBP_METAL_ION_HOMEOSTASIS	0.756501
REACTOME_PEPTIDE_LIGAND_BINDING_RECEPTORS	0.756442
GOBP_POSITIVE_REGULATION_OF_ERK1_AND_ERK2_CASCADE	0.756367
GOBP_GRANULOCYTE_CHEMOTAXIS	0.755742
GOBP_REGULATION_OF_ION_TRANSPORT	0.755558
GOBP_NEGATIVE_REGULATION_OF_RESPONSE_TO_STIMULUS	0.755515
GOBP_REGULATION_OF_IMMUNOGLOBULIN_PRODUCTION	0.755022
GOMF_SIGNALING_RECEPTOR_BINDING	0.754632
GOBP_BIOLOGICAL_ADHESION	0.754586
REACTOME_C_TYPE_LECTIN_RECEPTORS_CLRS	0.754109
GOBP_REGULATION_OF_LYMPHOCYTE_APOPTOTIC_PROCESS	0.754022
GOBP_BIOLOGICAL_PROCESS_INVOLVED_IN_SYMBIOTIC_INTERACTION	0.753715
GOBP_POSITIVE_REGULATION_OF_MOLECULAR_FUNCTION	0.753643
GOBP_POSITIVE_REGULATION_OF_CELL_DEATH	0.753317
GOBP_POSITIVE_REGULATION_OF_CYTOKINE_PRODUCTION_INVOLVED_IN_INFLAMMATORY_RESPONSE	0.753065
GOBP_POSITIVE_REGULATION_OF_INTERLEUKIN_2_PRODUCTION	0.753055
GOBP_TAXIS	0.75267
GOCC_ENDOSOME_MEMBRANE	0.7523
GOBP_ASTROCYTE_ACTIVATION	0.752248
GOBP_REGULATION_OF_GRANULOCYTE_CHEMOTAXIS	0.751921
GOCC_CLATHRIN_COATED_VESICLE	0.751821
GOBP_NEGATIVE_REGULATION_OF_MULTICELLULAR_ORGANISMAL_PROCESS	0.751462
GOBP_NEGATIVE_REGULATION_OF_ANTIGEN_PROCESSING_AND_PRESENTATION	0.75128
GOBP_POSITIVE_REGULATION_OF_PEPTIDASE_ACTIVITY	0.751256
GOBP_MYELOID_LEUKOCYTE_MIGRATION	0.750956
GOBP_POSITIVE_REGULATION_OF_CYSTEINE_TYPE_ENDOPEPTIDASE_ACTIVITY	0.750827
GOBP_REGULATION_OF_T_HELPER_1_TYPE_IMMUNE_RESPONSE	0.750452
GOBP_POSITIVE_REGULATION_OF_PROTEIN_PHOSPHORYLATION	0.750397
GOBP_FC_RECEPTOR_SIGNALING_PATHWAY	0.749928
REACTOME_DAP12_INTERACTIONS	0.749843
GOBP_POSITIVE_REGULATION_OF_INTERLEUKIN_6_PRODUCTION	0.749839
GOBP_POSITIVE_REGULATION_OF_ALPHA_BETA_T_CELL_DIFFERENTIATION	0.749614
GOBP_REGULATION_OF_TRANSPORT	0.749558
GOBP_REGULATION_OF_PEPTIDASE_ACTIVITY	0.749533
GOMF_PEPTIDE_BINDING	0.748741
GOMF_CYTOKINE_RECEPTOR_ACTIVITY	0.748628
GOMF_ANTIGEN_BINDING	0.748481
GOBP_INTERLEUKIN_6_PRODUCTION	0.747882
GOBP_REGULATION_OF_CHEMOTAXIS	0.747852
GOBP_NITRIC_OXIDE_SYNTHASE_BIOSYNTHETIC_PROCESS	0.747701
GOBP_NEGATIVE_REGULATION_OF_LEUKOCYTE_DEGRANULATION	0.747696
GOBP_MACROPHAGE_ACTIVATION	0.747584
REACTOME_INACTIVATION_OF_CSF3_G_CSF_SIGNALING	0.747495
GOBP_CELLULAR_RESPONSE_TO_INTERFERON_ALPHA	0.747085
REACTOME_INFLAMMASOMES	0.747048
GOBP_REGULATION_OF_B_CELL_ACTIVATION	0.746735
GOBP_REGULATION_OF_KILLING_OF_CELLS_OF_ANOTHER_ORGANISM	0.746432
GOMF_PHOSPHATASE_BINDING	0.746018
GOBP_PHAGOCYTOSIS	0.745775
GOBP_POSITIVE_REGULATION_OF_NITRIC_OXIDE_SYNTHASE_BIOSYNTHETIC_PROCESS	0.745757
GOCC_MEMBRANE_MICRODOMAIN	0.745712
GOCC_INTRINSIC_COMPONENT_OF_PLASMA_MEMBRANE	0.745629
GOBP_POSITIVE_REGULATION_OF_CD4_POSITIVE_ALPHA_BETA_T_CELL_DIFFERENTIATION	0.745439
GOBP_MYELOID_DENDRITIC_CELL_ACTIVATION	0.745234
GOBP_NEUTROPHIL_CHEMOTAXIS	0.744458
GOBP_CYTOKINE_PRODUCTION_INVOLVED_IN_INFLAMMATORY_RESPONSE	0.7444
REACTOME_INTERLEUKIN_27_SIGNALING	0.743947
GOBP_CHEMOKINE_PRODUCTION	0.743562
GOBP_REGULATION_OF_TYPE_I_INTERFERON_MEDIATED_SIGNALING_PATHWAY	0.743513
GOBP_CHEMICAL_HOMEOSTASIS	0.742753
GOBP_CELLULAR_HOMEOSTASIS	0.742469
GOBP_POSITIVE_REGULATION_OF_LEUKOCYTE_APOPTOTIC_PROCESS	0.74246
GOBP_POSITIVE_REGULATION_OF_CHEMOTAXIS	0.742103
GOBP_POSITIVE_REGULATION_OF_DNA_BINDING_TRANSCRIPTION_FACTOR_ACTIVITY	0.741971
GOBP_REGULATION_OF_LYMPHOCYTE_CHEMOTAXIS	0.741904
GOCC_EARLY_ENDOSOME_MEMBRANE	0.741882
REACTOME_OAS_ANTIVIRAL_RESPONSE	0.741446
GOBP_TOLL_LIKE_RECEPTOR_4_SIGNALING_PATHWAY	0.741396
GOBP_REGULATION_OF_NATURAL_KILLER_CELL_MEDIATED_IMMUNITY	0.741321
GOBP_POSITIVE_REGULATION_OF_INTERLEUKIN_4_PRODUCTION	0.741269
GOBP_GRANULOCYTE_MIGRATION	0.741203
GOBP_POSITIVE_REGULATION_OF_PHAGOCYTOSIS	0.741125
GOBP_POSITIVE_REGULATION_OF_ION_TRANSPORT	0.740933
GOBP_NEGATIVE_REGULATION_OF_ACTIVATED_T_CELL_PROLIFERATION	0.740687
GOCC_LATE_ENDOSOME	0.740403
GOCC_PHAGOCYTIC_VESICLE	0.740184
GOBP_PROGRAMMED_CELL_DEATH	0.740101
GOBP_POSITIVE_REGULATION_OF_MACROPHAGE_CHEMOTAXIS	0.739948
REACTOME_CD28_DEPENDENT_VAV1_PATHWAY	0.739922
GOBP_REGULATION_OF_ANTIGEN_RECEPTOR_MEDIATED_SIGNALING_PATHWAY	0.739724
GOBP_POSITIVE_REGULATION_OF_INTERLEUKIN_23_PRODUCTION	0.739504
GOBP_NEGATIVE_REGULATION_OF_TUMOR_NECROSIS_FACTOR_SUPERFAMILY_CYTOKINE_PRODUCTION	0.739414
GOBP_MYD88_INDEPENDENT_TOLL_LIKE_RECEPTOR_SIGNALING_PATHWAY	0.739361
GOBP_POSITIVE_REGULATION_OF_PHOSPHORUS_METABOLIC_PROCESS	0.739265
GOBP_SEQUESTERING_OF_CALCIUM_ION	0.739107
GOBP_NEURON_DEATH	0.738947
GOBP_ACTIVATION_OF_INNATE_IMMUNE_RESPONSE	0.7383
GOBP_INTERLEUKIN_15_MEDIATED_SIGNALING_PATHWAY	0.738288
GOBP_POSITIVE_REGULATION_OF_PROTEIN_CONTAINING_COMPLEX_ASSEMBLY	0.738177
GOBP_MAINTENANCE_OF_LOCATION	0.738095
GOBP_ANTIVIRAL_INNATE_IMMUNE_RESPONSE	0.738059
GOCC_EARLY_ENDOSOME	0.737407
GOBP_REGULATION_OF_DNA_BINDING_TRANSCRIPTION_FACTOR_ACTIVITY	0.736706
GOCC_COATED_VESICLE	0.736703
GOCC_MEMBRANE_PROTEIN_COMPLEX	0.736544
GOBP_HETEROTYPIC_CELL_CELL_ADHESION	0.736206
REACTOME_ACTIVATION_OF_IRF3_IRF7_MEDIATED_BY_TBK1_IKK_EPSILON	0.736163
GOBP_DETECTION_OF_OTHER_ORGANISM	0.735847
GOBP_RESPONSE_TO_LIPID	0.735832
GOBP_MYELOID_LEUKOCYTE_CYTOKINE_PRODUCTION	0.73555
GOBP_FC_GAMMA_RECEPTOR_SIGNALING_PATHWAY	0.735487
GOBP_REGULATION_OF_LYMPHOCYTE_MIGRATION	0.735054
GOBP_MICROGLIAL_CELL_ACTIVATION	0.734624
GOBP_REGULATION_OF_T_HELPER_17_TYPE_IMMUNE_RESPONSE	0.7346
GOMF_PROTEIN_PHOSPHATASE_BINDING	0.734579
GOBP_POSITIVE_REGULATION_OF_KILLING_OF_CELLS_OF_ANOTHER_ORGANISM	0.734123
GOBP_CELLULAR_RESPONSE_TO_MECHANICAL_STIMULUS	0.733711
GOBP_CELLULAR_RESPONSE_TO_OXYGEN_CONTAINING_COMPOUND	0.733572
GOBP_POSITIVE_REGULATION_OF_INTERLEUKIN_8_PRODUCTION	0.733263
REACTOME_FCGAMMA_RECEPTOR_FCGR_DEPENDENT_PHAGOCYTOSIS	0.733261
REACTOME_THE_NLRP3_INFLAMMASOME	0.732562
GOBP_REGULATION_OF_DEFENSE_RESPONSE_TO_VIRUS_BY_HOST	0.732201
REACTOME_GENERATION_OF_SECOND_MESSENGER_MOLECULES	0.73212
GOCC_VACUOLAR_MEMBRANE	0.732011
GOBP_REGULATION_OF_T_CELL_RECEPTOR_SIGNALING_PATHWAY	0.731733
GOBP_MYELOID_LEUKOCYTE_MEDIATED_IMMUNITY	0.731662
GOMF_PEPTIDE_RECEPTOR_ACTIVITY	0.731645
GOBP_METAL_ION_TRANSPORT	0.731519
GOBP_T_CELL_RECEPTOR_SIGNALING_PATHWAY	0.731518
GOBP_POSITIVE_REGULATION_OF_MONONUCLEAR_CELL_MIGRATION	0.73149
GOBP_REGULATION_OF_CELL_DEATH	0.731489
GOBP_POSITIVE_REGULATION_OF_PROTEIN_KINASE_ACTIVITY	0.731476
GOMF_SCAVENGER_RECEPTOR_ACTIVITY	0.730609
GOBP_RIG_I_SIGNALING_PATHWAY	0.730591
GOBP_POSITIVE_REGULATION_OF_TRANSPORT	0.730161
GOBP_POSITIVE_REGULATION_OF_CATALYTIC_ACTIVITY	0.730154
GOBP_T_CELL_APOPTOTIC_PROCESS	0.729995
GOBP_NEUTROPHIL_MIGRATION	0.729817
GOBP_MYELOID_CELL_ACTIVATION_INVOLVED_IN_IMMUNE_RESPONSE	0.729461
GOBP_POSITIVE_REGULATION_OF_CALCIUM_ION_TRANSPORT	0.728502
GOBP_NEGATIVE_REGULATION_OF_MACROPHAGE_APOPTOTIC_PROCESS	0.728428
REACTOME_PARASITE_INFECTION	0.728094
GOBP_REGULATION_OF_PHAGOCYTOSIS	0.72806
GOBP_LIPOPOLYSACCHARIDE_MEDIATED_SIGNALING_PATHWAY	0.727899
GOBP_HYPERSENSITIVITY	0.727753
GOCC_VESICLE_MEMBRANE	0.727607
GOBP_REGULATION_OF_ACUTE_INFLAMMATORY_RESPONSE	0.727603
GOBP_REGULATION_OF_B_CELL_PROLIFERATION	0.727439
GOBP_REGULATION_OF_NUCLEASE_ACTIVITY	0.727358
GOBP_STRESS_ACTIVATED_PROTEIN_KINASE_SIGNALING_CASCADE	0.727241
GOBP_DENDRITIC_CELL_MIGRATION	0.727054
GOBP_NEGATIVE_REGULATION_OF_CD8_POSITIVE_ALPHA_BETA_T_CELL_ACTIVATION	0.726757
GOBP_VASCULAR_ENDOTHELIAL_GROWTH_FACTOR_PRODUCTION	0.72665
GOBP_LYMPHOCYTE_COSTIMULATION	0.726602
GOBP_REACTIVE_NITROGEN_SPECIES_METABOLIC_PROCESS	0.726336
GOBP_REGULATION_OF_PHOSPHORUS_METABOLIC_PROCESS	0.726284
GOBP_HOMEOSTATIC_PROCESS	0.726124
GOBP_REGULATION_OF_PROTEIN_PHOSPHORYLATION	0.726112
GOBP_PRODUCTION_OF_MOLECULAR_MEDIATOR_INVOLVED_IN_INFLAMMATORY_RESPONSE	0.725873
GOBP_POSITIVE_REGULATION_OF_STRESS_ACTIVATED_PROTEIN_KINASE_SIGNALING_CASCADE	0.725807
GOBP_REGULATION_OF_MACROPHAGE_ACTIVATION	0.725738
GOBP_POSITIVE_REGULATION_OF_AUTOPHAGY	0.725735
GOBP_MACROPHAGE_APOPTOTIC_PROCESS	0.725663
GOBP_B_CELL_ACTIVATION	0.725444
GOBP_RESPONSE_TO_LECTIN	0.725293
REACTOME_REGULATION_OF_IFNG_SIGNALING	0.72518
REACTOME_TOLL_LIKE_RECEPTOR_TLR1_TLR2_CASCADE	0.725113
REACTOME_NEGATIVE_REGULATORS_OF_DDX58_IFIH1_SIGNALING	0.724833
GOBP_DETECTION_OF_EXTERNAL_BIOTIC_STIMULUS	0.724833
GOBP_NEGATIVE_REGULATION_OF_HEMOPOIESIS	0.72477
GOMF_NON_MEMBRANE_SPANNING_PROTEIN_TYROSINE_KINASE_ACTIVITY	0.724629
GOBP_POSITIVE_REGULATION_OF_MAP_KINASE_ACTIVITY	0.7237
GOBP_REGULATION_OF_VESICLE_MEDIATED_TRANSPORT	0.723651
GOMF_CARGO_RECEPTOR_ACTIVITY	0.723593
GOBP_LEUKOCYTE_DEGRANULATION	0.723164
GOBP_REGULATION_OF_DENDRITIC_CELL_ANTIGEN_PROCESSING_AND_PRESENTATION	0.72314
GOMF_BETA_2_MICROGLOBULIN_BINDING	0.723028
GOBP_CELLULAR_RESPONSE_TO_AMYLOID_BETA	0.722855
GOBP_TOLL_LIKE_RECEPTOR_3_SIGNALING_PATHWAY	0.722515
GOBP_SECRETION	0.722498
GOBP_REGULATION_OF_PROTEOLYSIS	0.722145
GOBP_RESPONSE_TO_INTERLEUKIN_15	0.721864
REACTOME_INTERLEUKIN_6_SIGNALING	0.721328
GOBP_ANTIGEN_PROCESSING_AND_PRESENTATION_OF_EXOGENOUS_ANTIGEN	0.721325
GOBP_POSITIVE_REGULATION_OF_RECEPTOR_SIGNALING_PATHWAY_VIA_STAT	0.721321
REACTOME_TRAFFICKING_AND_PROCESSING_OF_ENDOSOMAL_TLR	0.721235
GOBP_INTERLEUKIN_8_PRODUCTION	0.720844
GOMF_G_PROTEIN_COUPLED_CHEMOATTRACTANT_RECEPTOR_ACTIVITY	0.72083
GOBP_NEGATIVE_REGULATION_OF_NATURAL_KILLER_CELL_ACTIVATION	0.720778
REACTOME_FCGR3A_MEDIATED_IL10_SYNTHESIS	0.72068
GOBP_REGULATION_OF_OSTEOCLAST_DIFFERENTIATION	0.720451
GOBP_NEGATIVE_REGULATION_OF_INTERLEUKIN_10_PRODUCTION	0.720339
GOBP_POSITIVE_REGULATION_OF_KINASE_ACTIVITY	0.720307
GOBP_REGULATION_OF_BIOLOGICAL_PROCESS_INVOLVED_IN_SYMBIOTIC_INTERACTION	0.719192
GOBP_OSTEOCLAST_DIFFERENTIATION	0.719046
GOBP_RESPONSE_TO_OXYGEN_CONTAINING_COMPOUND	0.718731
GOBP_INTERLEUKIN_4_MEDIATED_SIGNALING_PATHWAY	0.718612
GOBP_T_HELPER_17_CELL_DIFFERENTIATION	0.718312
GOMF_CD4_RECEPTOR_BINDING	0.717851
GOBP_REGULATION_OF_MACROPHAGE_CHEMOTAXIS	0.717762
GOCC_CLATHRIN_COATED_VESICLE_MEMBRANE	0.717308
GOBP_REGULATION_OF_T_CELL_CHEMOTAXIS	0.717302
REACTOME_NUCLEOTIDE_BINDING_DOMAIN_LEUCINE_RICH_REPEAT_CONTAINING_RECEPTOR_NLR_SIGNALING_PATHWAYS	0.716958
GOCC_CLATHRIN_COATED_ENDOCYTIC_VESICLE	0.7165
GOBP_ANTIGEN_RECEPTOR_MEDIATED_SIGNALING_PATHWAY	0.716247
REACTOME_CD28_CO_STIMULATION	0.716244
GOBP_ACUTE_INFLAMMATORY_RESPONSE	0.716209
GOBP_POSITIVE_REGULATION_OF_LYMPHOCYTE_APOPTOTIC_PROCESS	0.716113
GOBP_HUMORAL_IMMUNE_RESPONSE	0.715981
GOBP_REGULATION_OF_LEUKOCYTE_DEGRANULATION	0.71565
GOBP_NEGATIVE_REGULATION_OF_TRANSPORT	0.715476
GOBP_REGULATION_OF_TRANSMEMBRANE_TRANSPORT	0.714799
GOBP_EXPORT_FROM_CELL	0.714529
GOBP_CALCIUM_ION_TRANSPORT_INTO_CYTOSOL	0.714313
GOBP_REGULATION_OF_T_CELL_ACTIVATION_VIA_T_CELL_RECEPTOR_CONTACT_WITH_ANTIGEN_BOUND_TO_MHC_MOLECULE_ON_ANTIGEN_PRESENTING_CELL	0.713497
GOBP_ANTIGEN_PROCESSING_AND_PRESENTATION_OF_PEPTIDE_ANTIGEN	0.713496
GOBP_MONOCYTE_CHEMOTAXIS	0.713434
GOBP_CHEMOKINE_C_C_MOTIF_LIGAND_5_PRODUCTION	0.71341
GOBP_REGULATION_OF_NITRIC_OXIDE_METABOLIC_PROCESS	0.713161
GOBP_LYMPHOCYTE_CHEMOTAXIS	0.713049
GOBP_REGULATION_OF_DENDRITIC_CELL_DIFFERENTIATION	0.712948
GOBP_REGULATION_OF_SECRETION	0.71276
GOBP_DENDRITIC_CELL_CHEMOTAXIS	0.712712
GOBP_REGULATION_OF_MYELOID_LEUKOCYTE_MEDIATED_IMMUNITY	0.712448
GOCC_PLASMA_MEMBRANE_SIGNALING_RECEPTOR_COMPLEX	0.712379
GOBP_REGULATION_OF_RECEPTOR_SIGNALING_PATHWAY_VIA_STAT	0.712364
GOMF_PHOSPHOLIPASE_C_ACTIVITY	0.712292
GOBP_REGULATION_OF_MAP_KINASE_ACTIVITY	0.712091
GOBP_REGULATION_OF_XENOPHAGY	0.711693
GOBP_NEGATIVE_REGULATION_OF_MOLECULAR_FUNCTION	0.711315
GOBP_POSITIVE_REGULATION_OF_MACROPHAGE_MIGRATION	0.711101
HALLMARK_IL2_STAT5_SIGNALING	0.71095
REACTOME_TNF_RECEPTOR_SUPERFAMILY_TNFSF_MEMBERS_MEDIATING_NON_CANONICAL_NF_KB_PATHWAY	0.710909
GOBP_TOLERANCE_INDUCTION_DEPENDENT_UPON_IMMUNE_RESPONSE	0.710708
GOBP_NEGATIVE_REGULATION_OF_T_CELL_MEDIATED_CYTOTOXICITY	0.710573
GOBP_NEGATIVE_REGULATION_OF_EXOCYTOSIS	0.710456
GOBP_CYTOSOLIC_CALCIUM_ION_TRANSPORT	0.709454
GOBP_GAMMA_DELTA_T_CELL_ACTIVATION	0.70939
GOMF_C_C_CHEMOKINE_BINDING	0.709207
GOCC_COATED_VESICLE_MEMBRANE	0.709146
HALLMARK_KRAS_SIGNALING_UP	0.709076
GOBP_REGULATION_OF_ION_TRANSMEMBRANE_TRANSPORT	0.708862
GOBP_B_CELL_PROLIFERATION	0.708482
GOBP_DETECTION_OF_BIOTIC_STIMULUS	0.708417
GOBP_REGULATION_OF_T_CELL_APOPTOTIC_PROCESS	0.708238
GOBP_XENOPHAGY	0.708063
GOBP_NEUROINFLAMMATORY_RESPONSE	0.707127
GOMF_CHEMOKINE_BINDING	0.706965
GOBP_POSITIVE_REGULATION_OF_LOCOMOTION	0.70695
GOCC_CLATHRIN_COATED_ENDOCYTIC_VESICLE_MEMBRANE	0.70678
GOBP_ANTIGEN_PROCESSING_AND_PRESENTATION_OF_PEPTIDE_ANTIGEN_VIA_MHC_CLASS_I	0.706426
GOCC_PHAGOCYTIC_VESICLE_MEMBRANE	0.706054
GOBP_NEGATIVE_REGULATION_OF_VIRAL_ENTRY_INTO_HOST_CELL	0.705635
GOBP_ACUTE_INFLAMMATORY_RESPONSE_TO_ANTIGENIC_STIMULUS	0.705217
GOMF_CHEMOKINE_RECEPTOR_BINDING	0.705125
GOBP_EXOCYTOSIS	0.704958
GOMF_TUMOR_NECROSIS_FACTOR_RECEPTOR_BINDING	0.704742
GOBP_POSITIVE_REGULATION_OF_DENDRITIC_CELL_ANTIGEN_PROCESSING_AND_PRESENTATION	0.704579
GOBP_NEGATIVE_REGULATION_OF_TYPE_2_IMMUNE_RESPONSE	0.704398
GOBP_CHRONIC_INFLAMMATORY_RESPONSE	0.704385
GOBP_IMMUNE_RESPONSE_INHIBITING_CELL_SURFACE_RECEPTOR_SIGNALING_PATHWAY	0.704249
REACTOME_INTERLEUKIN_2_FAMILY_SIGNALING	0.704056
REACTOME_INTERLEUKIN_4_AND_INTERLEUKIN_13_SIGNALING	0.703844
REACTOME_PD_1_SIGNALING	0.703576
GOBP_INTERLEUKIN_18_PRODUCTION	0.703565
GOBP_ACTIVATED_T_CELL_PROLIFERATION	0.703448
GOBP_NEGATIVE_REGULATION_OF_B_CELL_ACTIVATION	0.70283
GOBP_IMMUNOLOGICAL_MEMORY_FORMATION_PROCESS	0.702271
GOBP_VESICLE_MEDIATED_TRANSPORT	0.702091
GOBP_MHC_CLASS_II_BIOSYNTHETIC_PROCESS	0.701785
GOBP_NEGATIVE_REGULATION_OF_PLATELET_DERIVED_GROWTH_FACTOR_RECEPTOR_SIGNALING_PATHWAY	0.701534
GOBP_POSITIVE_REGULATION_OF_PROTEIN_METABOLIC_PROCESS	0.70142
GOBP_NEGATIVE_REGULATION_OF_INTERLEUKIN_1_PRODUCTION	0.701371
GOBP_POSITIVE_REGULATION_OF_NMDA_GLUTAMATE_RECEPTOR_ACTIVITY	0.701129
GOMF_MOLECULAR_FUNCTION_REGULATOR	0.70107
GOBP_POSITIVE_REGULATION_OF_TYROSINE_PHOSPHORYLATION_OF_STAT_PROTEIN	0.701021
GOBP_NEGATIVE_REGULATION_OF_NF_KAPPAB_TRANSCRIPTION_FACTOR_ACTIVITY	0.700782
GOBP_REGULATION_OF_HETEROTYPIC_CELL_CELL_ADHESION	0.700304
GOBP_POSITIVE_REGULATION_OF_ACUTE_INFLAMMATORY_RESPONSE	0.700146
GOBP_NEGATIVE_REGULATION_OF_CHEMOKINE_C_C_MOTIF_LIGAND_5_PRODUCTION	0.70008
GOBP_MYELOID_DENDRITIC_CELL_DIFFERENTIATION	0.700047
GOBP_NEGATIVE_REGULATION_OF_CHEMOKINE_C_X_C_MOTIF_LIGAND_2_PRODUCTION	0.699694
GOBP_EXTRINSIC_APOPTOTIC_SIGNALING_PATHWAY_VIA_DEATH_DOMAIN_RECEPTORS	0.699483
GOBP_EXTRINSIC_APOPTOTIC_SIGNALING_PATHWAY	0.699305
GOBP_MAINTENANCE_OF_LOCATION_IN_CELL	0.699248
GOBP_POSITIVE_REGULATION_OF_HUMORAL_IMMUNE_RESPONSE	0.699172
GOBP_REGULATION_OF_STRESS_ACTIVATED_PROTEIN_KINASE_SIGNALING_CASCADE	0.698594
GOBP_POSITIVE_REGULATION_OF_PROTEOLYSIS	0.698363
GOBP_T_HELPER_17_CELL_LINEAGE_COMMITMENT	0.698129
GOBP_MAST_CELL_ACTIVATION	0.69797
GOMF_TUMOR_NECROSIS_FACTOR_RECEPTOR_SUPERFAMILY_BINDING	0.697544
GOBP_POSITIVE_REGULATION_OF_PROTEIN_SERINE_THREONINE_KINASE_ACTIVITY	0.697451
REACTOME_GPVI_MEDIATED_ACTIVATION_CASCADE	0.697378
GOBP_ENDOCYTOSIS	0.697216
GOBP_CHEMOKINE_C_X_C_MOTIF_LIGAND_2_PRODUCTION	0.696818
GOBP_POSITIVE_REGULATION_OF_TOLL_LIKE_RECEPTOR_SIGNALING_PATHWAY	0.696514
GOBP_REGULATION_OF_CATION_TRANSMEMBRANE_TRANSPORT	0.696512
GOBP_NEGATIVE_REGULATION_OF_CYSTEINE_TYPE_ENDOPEPTIDASE_ACTIVITY	0.69645
GOBP_REGULATION_OF_GTPASE_ACTIVITY	0.696445
GOBP_REGULATION_OF_MACROPHAGE_APOPTOTIC_PROCESS	0.695995
REACTOME_OVARIAN_TUMOR_DOMAIN_PROTEASES	0.695509
GOBP_MYELOID_CELL_DIFFERENTIATION	0.695371
GOMF_AMYLOID_BETA_BINDING	0.6953
REACTOME_SIGNALING_BY_CSF3_G_CSF	0.695119
GOBP_CELLULAR_RESPONSE_TO_PEPTIDE	0.694981
GOBP_RECEPTOR_METABOLIC_PROCESS	0.694788
GOCC_VACUOLE	0.694749
GOBP_REGULATED_EXOCYTOSIS	0.694563
GOBP_APOPTOTIC_CELL_CLEARANCE	0.694419
GOMF_PHOSPHORIC_DIESTER_HYDROLASE_ACTIVITY	0.694062
GOBP_POSITIVE_REGULATION_OF_B_CELL_MEDIATED_IMMUNITY	0.693911
GOBP_POSITIVE_REGULATION_OF_FC_RECEPTOR_MEDIATED_STIMULATORY_SIGNALING_PATHWAY	0.693632
GOBP_POSITIVE_REGULATION_OF_MONOCYTE_DIFFERENTIATION	0.693399
GOBP_POSITIVE_REGULATION_OF_VASCULAR_ENDOTHELIAL_GROWTH_FACTOR_PRODUCTION	0.69324
REACTOME_CD209_DC_SIGN_SIGNALING	0.693194
GOBP_RESPONSE_TO_INTERLEUKIN_1	0.69298
GOBP_LEUKOCYTE_CHEMOTAXIS_INVOLVED_IN_INFLAMMATORY_RESPONSE	0.692612
GOBP_REGULATION_OF_PROTEIN_TYROSINE_KINASE_ACTIVITY	0.692379
GOCC_ENDOLYSOSOME	0.692011
GOBP_POSITIVE_REGULATION_OF_JNK_CASCADE	0.69193
GOBP_RESPONSE_TO_MECHANICAL_STIMULUS	0.691915
REACTOME_ROLE_OF_PHOSPHOLIPIDS_IN_PHAGOCYTOSIS	0.691899
GOBP_PHOSPHORYLATION	0.691596
GOMF_POLYSACCHARIDE_BINDING	0.691448
GOBP_RECEPTOR_MEDIATED_ENDOCYTOSIS	0.691283
GOBP_REGULATION_OF_SYNCYTIUM_FORMATION_BY_PLASMA_MEMBRANE_FUSION	0.690765
GOMF_MHC_CLASS_IB_PROTEIN_BINDING	0.690763
GOMF_AMIDE_BINDING	0.690672
GOMF_CYTOKINE_ACTIVITY	0.690412
GOBP_POSITIVE_REGULATION_OF_T_HELPER_17_TYPE_IMMUNE_RESPONSE	0.690166
GOBP_MACROPHAGE_MIGRATION	0.690059
GOMF_ENZYME_REGULATOR_ACTIVITY	0.690056
REACTOME_G_ALPHA_S_SIGNALLING_EVENTS	0.689778
REACTOME_REGULATED_NECROSIS	0.689616
GOCC_RUFFLE_MEMBRANE	0.689518
GOBP_MYD88_DEPENDENT_TOLL_LIKE_RECEPTOR_SIGNALING_PATHWAY	0.688991
REACTOME_DECTIN_2_FAMILY	0.688514
GOBP_POSITIVE_REGULATION_OF_PROTEIN_MODIFICATION_PROCESS	0.688389
GOBP_REGULATION_OF_HOMOTYPIC_CELL_CELL_ADHESION	0.687736
GOBP_POSITIVE_REGULATION_OF_PROTEIN_TYROSINE_KINASE_ACTIVITY	0.687638
GOCC_RECEPTOR_COMPLEX	0.687493
GOBP_NEGATIVE_REGULATION_OF_VIRAL_LIFE_CYCLE	0.687412
GOBP_CELLULAR_RESPONSE_TO_NITROGEN_COMPOUND	0.687139
GOCC_EXTRINSIC_COMPONENT_OF_CYTOPLASMIC_SIDE_OF_PLASMA_MEMBRANE	0.687135
GOBP_ANTIGEN_PROCESSING_AND_PRESENTATION_VIA_MHC_CLASS_IB	0.687023
GOBP_RESPONSE_TO_AMYLOID_BETA	0.686749
GOBP_REGULATION_OF_HUMORAL_IMMUNE_RESPONSE	0.686684
GOBP_ANTIGEN_PROCESSING_AND_PRESENTATION_OF_EXOGENOUS_PEPTIDE_ANTIGEN	0.686207
GOBP_INFLAMMATORY_RESPONSE_TO_WOUNDING	0.685916
REACTOME_CASPASE_ACTIVATION_VIA_DEATH_RECEPTORS_IN_THE_PRESENCE_OF_LIGAND	0.685912
GOBP_REGULATION_OF_PROTEIN_KINASE_ACTIVITY	0.685863
GOBP_CATION_TRANSPORT	0.685784
GOBP_REGULATION_OF_HUMORAL_IMMUNE_RESPONSE_MEDIATED_BY_CIRCULATING_IMMUNOGLOBULIN	0.685642
GOBP_MACROPHAGE_CHEMOTAXIS	0.685584
GOBP_RESPONSE_TO_DSRNA	0.685477
GOBP_BONE_RESORPTION	0.685475
GOBP_NEGATIVE_REGULATION_OF_B_CELL_PROLIFERATION	0.685443
GOBP_REGULATION_OF_CELL_SHAPE	0.68543
GOMF_MHC_PROTEIN_BINDING	0.685416
GOBP_REGULATION_OF_CELLULAR_COMPONENT_MOVEMENT	0.685237
REACTOME_TRAF6_MEDIATED_INDUCTION_OF_TAK1_COMPLEX_WITHIN_TLR4_COMPLEX	0.685144
GOBP_MATURE_B_CELL_DIFFERENTIATION	0.685143
REACTOME_THE_ROLE_OF_NEF_IN_HIV_1_REPLICATION_AND_DISEASE_PATHOGENESIS	0.685034
GOBP_REGULATION_OF_T_CELL_MIGRATION	0.684731
GOBP_TYROSINE_PHOSPHORYLATION_OF_STAT_PROTEIN	0.684346
GOBP_DEFENSE_RESPONSE_TO_GRAM_POSITIVE_BACTERIUM	0.684183
GOBP_REGULATION_BY_VIRUS_OF_VIRAL_PROTEIN_LEVELS_IN_HOST_CELL	0.683816
GOBP_REGULATION_OF_PROTEIN_CONTAINING_COMPLEX_ASSEMBLY	0.683791
GOBP_INTERLEUKIN_23_PRODUCTION	0.683637
GOBP_ION_TRANSPORT	0.683588
GOBP_VACUOLAR_LOCALIZATION	0.683474
GOMF_MHC_CLASS_I_RECEPTOR_ACTIVITY	0.68347
GOBP_TOLL_LIKE_RECEPTOR_2_SIGNALING_PATHWAY	0.68321
GOBP_JNK_CASCADE	0.683205
REACTOME_NEF_AND_SIGNAL_TRANSDUCTION	0.683013
REACTOME_MAPK1_ERK2_ACTIVATION	0.682859
GOBP_NEGATIVE_REGULATION_OF_CATALYTIC_ACTIVITY	0.682612
GOBP_NEGATIVE_REGULATION_OF_CD4_POSITIVE_ALPHA_BETA_T_CELL_ACTIVATION	0.682555
GOBP_IMMUNOGLOBULIN_PRODUCTION	0.682381
GOMF_IMMUNOGLOBULIN_BINDING	0.682069
GOBP_REGULATION_OF_SUPEROXIDE_ANION_GENERATION	0.681645
GOBP_REGULATION_OF_GAMMA_DELTA_T_CELL_ACTIVATION	0.681166
GOBP_T_HELPER_2_CELL_DIFFERENTIATION	0.68115
GOBP_POSITIVE_REGULATION_OF_ION_TRANSMEMBRANE_TRANSPORT	0.680807
GOBP_DEFENSE_RESPONSE_TO_BACTERIUM	0.68045
GOBP_CELLULAR_RESPONSE_TO_INTERFERON_BETA	0.680216
REACTOME_INNATE_IMMUNE_SYSTEM	0.679766
GOBP_FC_RECEPTOR_MEDIATED_INHIBITORY_SIGNALING_PATHWAY	0.679591
GOBP_AMIDE_TRANSPORT	0.67957
GOBP_POSITIVE_REGULATION_OF_IMMUNOGLOBULIN_PRODUCTION	0.679534
GOBP_MYELOID_CELL_APOPTOTIC_PROCESS	0.679415
GOBP_CELL_MIGRATION	0.679271
GOBP_CELLULAR_RESPONSE_TO_EXTERNAL_STIMULUS	0.678627
GOBP_NEGATIVE_REGULATION_OF_TYPE_I_INTERFERON_PRODUCTION	0.678485
REACTOME_INTERLEUKIN_23_SIGNALING	0.678465
GOBP_MEMBRANE_INVAGINATION	0.678351
GOBP_REGULATION_OF_MULTICELLULAR_ORGANISMAL_DEVELOPMENT	0.678124
GOBP_NEGATIVE_REGULATION_OF_T_HELPER_CELL_DIFFERENTIATION	0.678074
GOBP_REGULATION_OF_MYOBLAST_FUSION	0.67806
GOBP_NEGATIVE_REGULATION_OF_INTERLEUKIN_1_BETA_PRODUCTION	0.677692
GOMF_SH2_DOMAIN_BINDING	0.677633
GOBP_REGULATION_OF_T_HELPER_17_CELL_DIFFERENTIATION	0.677241
GOBP_POSITIVE_REGULATION_OF_T_CELL_CYTOKINE_PRODUCTION	0.676996
GOBP_REGULATION_OF_MONOCYTE_CHEMOTAXIS	0.676742
GOBP_APOPTOTIC_SIGNALING_PATHWAY	0.676391
GOBP_POSITIVE_REGULATION_OF_B_CELL_ACTIVATION	0.676302
GOBP_AMYLOID_BETA_CLEARANCE	0.676054
GOBP_CALCIUM_ION_TRANSMEMBRANE_TRANSPORT	0.676053
GOCC_LATE_ENDOSOME_MEMBRANE	0.67591
GOCC_PHAGOCYTIC_CUP	0.675728
GOBP_CD8_POSITIVE_ALPHA_BETA_T_CELL_DIFFERENTIATION	0.675711
REACTOME_ADORA2B_MEDIATED_ANTI_INFLAMMATORY_CYTOKINES_PRODUCTION	0.67556
GOBP_NEGATIVE_REGULATION_OF_CELL_POPULATION_PROLIFERATION	0.6752
GOBP_PROTEIN_KINASE_B_SIGNALING	0.675142
GOMF_G_PROTEIN_COUPLED_RECEPTOR_BINDING	0.67492
REACTOME_INTERLEUKIN_20_FAMILY_SIGNALING	0.674777
GOBP_POSITIVE_REGULATION_OF_DEFENSE_RESPONSE_TO_VIRUS_BY_HOST	0.674552
GOBP_B_CELL_DIFFERENTIATION	0.674522
GOBP_ANTIGEN_PROCESSING_AND_PRESENTATION_OF_ENDOGENOUS_ANTIGEN	0.674512
GOBP_ANTIFUNGAL_INNATE_IMMUNE_RESPONSE	0.674178
GOBP_POSITIVE_REGULATION_OF_EPITHELIAL_CELL_MIGRATION	0.674154
GOBP_NEGATIVE_REGULATION_OF_PROTEOLYSIS	0.674099
GOBP_DENDRITIC_CELL_CYTOKINE_PRODUCTION	0.673807
GOMF_PATTERN_RECOGNITION_RECEPTOR_ACTIVITY	0.673786
GOBP_CELLULAR_RESPONSE_TO_INTERLEUKIN_1	0.673703
GOBP_REGULATION_OF_EXOCYTOSIS	0.673247
REACTOME_G_ALPHA_Q_SIGNALLING_EVENTS	0.672936
GOBP_POSITIVE_REGULATION_OF_LYMPHOCYTE_CHEMOTAXIS	0.672232
REACTOME_CTLA4_INHIBITORY_SIGNALING	0.67216
GOBP_T_HELPER_CELL_LINEAGE_COMMITMENT	0.672014
GOBP_NEGATIVE_REGULATION_OF_HYDROLASE_ACTIVITY	0.671878
GOBP_NEGATIVE_REGULATION_OF_B_CELL_MEDIATED_IMMUNITY	0.671785
GOBP_REGULATION_OF_MICROGLIAL_CELL_ACTIVATION	0.67171
GOBP_SUPEROXIDE_ANION_GENERATION	0.671527
REACTOME_ANTIGEN_PROCESSING_CROSS_PRESENTATION	0.671408
GOCC_GOLGI_APPARATUS	0.670916
REACTOME_IKK_COMPLEX_RECRUITMENT_MEDIATED_BY_RIP1	0.670743
REACTOME_POTENTIAL_THERAPEUTICS_FOR_SARS	0.670215
GOBP_INFLAMMASOME_COMPLEX_ASSEMBLY	0.669924
REACTOME_TRAF6_MEDIATED_NF_KB_ACTIVATION	0.669914
GOBP_POSITIVE_REGULATION_OF_T_CELL_MIGRATION	0.669907
GOBP_POSITIVE_REGULATION_OF_JUN_KINASE_ACTIVITY	0.669729
GOMF_LIPID_BINDING	0.669486
GOBP_POSITIVE_REGULATION_OF_ANTIGEN_PROCESSING_AND_PRESENTATION	0.669151
GOBP_ASTROCYTE_DEVELOPMENT	0.669109
GOBP_REGULATION_OF_PROTEIN_BINDING	0.669016
REACTOME_RIPK1_MEDIATED_REGULATED_NECROSIS	0.66892
GOBP_REGULATION_OF_RESPONSE_TO_TUMOR_CELL	0.668918
GOBP_RECEPTOR_INTERNALIZATION	0.668769
REACTOME_SIGNALING_BY_ERYTHROPOIETIN	0.668641
GOBP_SIGNAL_COMPLEX_ASSEMBLY	0.668492
GOMF_LOW_DENSITY_LIPOPROTEIN_PARTICLE_RECEPTOR_ACTIVITY	0.668299
REACTOME_TNFR2_NON_CANONICAL_NF_KB_PATHWAY	0.668261
GOBP_POSITIVE_REGULATION_OF_BLOOD_VESSEL_ENDOTHELIAL_CELL_MIGRATION	0.66826
GOMF_IGG_BINDING	0.668101
GOBP_REGULATION_OF_REGULATED_SECRETORY_PATHWAY	0.668054
GOBP_ANTIGEN_PROCESSING_AND_PRESENTATION_OF_PEPTIDE_OR_POLYSACCHARIDE_ANTIGEN_VIA_MHC_CLASS_II	0.66804
GOBP_PYROPTOSIS	0.66791
GOCC_ENDOLYSOSOME_MEMBRANE	0.667896
GOBP_REGULATION_OF_NEUTROPHIL_CHEMOTAXIS	0.667569
GOBP_IMMUNE_RESPONSE_INHIBITING_SIGNAL_TRANSDUCTION	0.667541
GOBP_REGULATION_OF_SUPEROXIDE_METABOLIC_PROCESS	0.667092
GOBP_POSITIVE_REGULATION_OF_P38MAPK_CASCADE	0.667055
GOBP_POSITIVE_REGULATION_OF_LYMPHOCYTE_MIGRATION	0.666999
GOBP_POSITIVE_REGULATION_OF_GTPASE_ACTIVITY	0.666901
GOBP_NEGATIVE_REGULATION_OF_PHOSPHORUS_METABOLIC_PROCESS	0.666692
GOBP_TOLL_LIKE_RECEPTOR_8_SIGNALING_PATHWAY	0.666273
GOBP_TOLL_LIKE_RECEPTOR_9_SIGNALING_PATHWAY	0.666174
GOBP_REGULATION_OF_FC_RECEPTOR_MEDIATED_STIMULATORY_SIGNALING_PATHWAY	0.666123
GOBP_TRANSCYTOSIS	0.66611
GOBP_OSTEOCLAST_DEVELOPMENT	0.666065
GOBP_REGULATION_OF_MACROPHAGE_MIGRATION	0.665629
GOBP_INTRACELLULAR_RECEPTOR_SIGNALING_PATHWAY	0.665143
GOBP_POSITIVE_REGULATION_OF_EPITHELIAL_CELL_APOPTOTIC_PROCESS	0.664802
REACTOME_NOTCH2_INTRACELLULAR_DOMAIN_REGULATES_TRANSCRIPTION	0.66467
GOBP_REGULATION_OF_CELL_POPULATION_PROLIFERATION	0.664559
GOBP_PEPTIDE_TRANSPORT	0.664543
GOBP_POSITIVE_REGULATION_BY_SYMBIONT_OF_ENTRY_INTO_HOST	0.664432
GOBP_POSITIVE_REGULATION_OF_LYMPHOCYTE_ANERGY	0.664421
GOBP_POSITIVE_REGULATION_OF_APOPTOTIC_PROCESS_INVOLVED_IN_MORPHOGENESIS	0.664241
GOBP_POSITIVE_REGULATION_OF_APOPTOTIC_PROCESS_INVOLVED_IN_DEVELOPMENT	0.664241
GOMF_NADPLUS_NUCLEOSIDASE_ACTIVITY	0.663508
GOBP_REGULATION_OF_PROTEIN_MODIFICATION_PROCESS	0.663456
GOBP_REGULATION_OF_INTERLEUKIN_1_MEDIATED_SIGNALING_PATHWAY	0.663094
GOBP_POSITIVE_REGULATION_OF_CELL_POPULATION_PROLIFERATION	0.662943
REACTOME_IRF3_MEDIATED_ACTIVATION_OF_TYPE_1_IFN	0.662483
REACTOME_TRAF3_DEPENDENT_IRF_ACTIVATION_PATHWAY	0.662188
GOBP_NEGATIVE_REGULATION_OF_INTRACELLULAR_SIGNAL_TRANSDUCTION	0.661878
GOBP_INTERLEUKIN_13_PRODUCTION	0.661507
REACTOME_DISEASES_OF_IMMUNE_SYSTEM	0.661482
GOBP_POSITIVE_REGULATION_OF_CALCIUM_MEDIATED_SIGNALING	0.661283
GOBP_POSITIVE_REGULATION_OF_GAMMA_DELTA_T_CELL_ACTIVATION	0.661008
GOBP_POSITIVE_REGULATION_OF_TRANSMEMBRANE_TRANSPORT	0.660878
GOBP_POSITIVE_REGULATION_OF_NITRIC_OXIDE_METABOLIC_PROCESS	0.660833
GOBP_NEGATIVE_REGULATION_OF_IMMUNOGLOBULIN_PRODUCTION	0.660823
GOBP_MORPHOGENESIS_OF_AN_ENDOTHELIUM	0.6608
GOBP_PHOSPHOLIPASE_C_ACTIVATING_G_PROTEIN_COUPLED_RECEPTOR_SIGNALING_PATHWAY	0.660714
GOMF_MHC_PROTEIN_COMPLEX_BINDING	0.66058
GOMF_SPHINGOSINE_1_PHOSPHATE_RECEPTOR_ACTIVITY	0.660474
GOBP_IMMUNOLOGICAL_SYNAPSE_FORMATION	0.660457
GOBP_RESPONSE_TO_INTERLEUKIN_12	0.660429
GOBP_NEGATIVE_REGULATION_OF_PEPTIDASE_ACTIVITY	0.659879
GOBP_T_HELPER_1_CELL_DIFFERENTIATION	0.659799
GOBP_LYMPHOCYTE_ANERGY	0.659683
GOBP_INTERLEUKIN_1_MEDIATED_SIGNALING_PATHWAY	0.659655
GOBP_T_CELL_SELECTION	0.659636
GOBP_POSITIVE_REGULATION_OF_VIRAL_PROCESS	0.659224
GOBP_TYPE_II_HYPERSENSITIVITY	0.659168
GOBP_B_CELL_ACTIVATION_INVOLVED_IN_IMMUNE_RESPONSE	0.659104
REACTOME_ZBP1_DAI_MEDIATED_INDUCTION_OF_TYPE_I_IFNS	0.659067
REACTOME_PURINERGIC_SIGNALING_IN_LEISHMANIASIS_INFECTION	0.659039
GOBP_NEGATIVE_REGULATION_OF_T_HELPER_17_TYPE_IMMUNE_RESPONSE	0.658851
GOBP_POSITIVE_REGULATION_OF_MYELOID_LEUKOCYTE_MEDIATED_IMMUNITY	0.658583
REACTOME_OTHER_INTERLEUKIN_SIGNALING	0.65845
GOBP_REGULATION_OF_MYELOID_CELL_DIFFERENTIATION	0.658322
GOBP_SMOOTH_MUSCLE_ADAPTATION	0.658288
GOBP_RESPONSE_TO_PEPTIDE	0.658128
GOBP_REGULATION_OF_MAST_CELL_ACTIVATION	0.65746
REACTOME_TAK1_DEPENDENT_IKK_AND_NF_KAPPA_B_ACTIVATION	0.657273
GOBP_LOCOMOTION	0.657269
REACTOME_INTERLEUKIN_12_SIGNALING	0.657145
GOMF_PHOSPHORIC_ESTER_HYDROLASE_ACTIVITY	0.656819
GOBP_NATURAL_KILLER_CELL_PROLIFERATION	0.656754
GOBP_POSITIVE_REGULATION_OF_MACROPHAGE_CYTOKINE_PRODUCTION	0.655335
GOCC_INFLAMMASOME_COMPLEX	0.655071
REACTOME_INTERLEUKIN_3_INTERLEUKIN_5_AND_GM_CSF_SIGNALING	0.655059
GOBP_MARGINAL_ZONE_B_CELL_DIFFERENTIATION	0.65449
REACTOME_REGULATION_OF_SIGNALING_BY_CBL	0.6543
GOBP_POSITIVE_REGULATION_OF_MACROPHAGE_ACTIVATION	0.654264
GOBP_NEGATIVE_REGULATION_OF_NEURON_DEATH	0.654186
GOMF_LIPOPROTEIN_PARTICLE_RECEPTOR_ACTIVITY	0.654071
GOBP_REGULATION_OF_NEUTROPHIL_ACTIVATION	0.653946
GOBP_NEGATIVE_REGULATION_OF_SMOOTH_MUSCLE_CELL_PROLIFERATION	0.653724
GOBP_LABYRINTHINE_LAYER_MORPHOGENESIS	0.653008
GOBP_POSITIVE_REGULATION_OF_REACTIVE_OXYGEN_SPECIES_METABOLIC_PROCESS	0.653
GOBP_POSITIVE_REGULATION_OF_ENDOTHELIAL_CELL_MIGRATION	0.652968
GOBP_REGULATION_OF_EPITHELIAL_CELL_MIGRATION	0.652857
GOBP_POSITIVE_REGULATION_OF_DENDRITIC_CELL_CYTOKINE_PRODUCTION	0.652818
GOBP_POSITIVE_REGULATION_OF_LEUKOCYTE_DEGRANULATION	0.652393
GOMF_PHOSPHOLIPASE_ACTIVITY	0.652343
GOBP_THYMOCYTE_MIGRATION	0.652321
GOBP_NEGATIVE_REGULATION_OF_PROTEIN_METABOLIC_PROCESS	0.651658
GOBP_TOLERANCE_INDUCTION_TO_SELF_ANTIGEN	0.651638
GOBP_POSITIVE_REGULATION_OF_EXTRINSIC_APOPTOTIC_SIGNALING_PATHWAY	0.651496
GOBP_ACTIVATION_OF_PROTEIN_KINASE_ACTIVITY	0.651484
GOBP_RESPONSE_TO_FATTY_ACID	0.651411
GOMF_CARBOHYDRATE_BINDING	0.650962
GOBP_ACTIVATION_OF_CYSTEINE_TYPE_ENDOPEPTIDASE_ACTIVITY_INVOLVED_IN_APOPTOTIC_PROCESS	0.650543
GOBP_REGULATION_OF_NMDA_RECEPTOR_ACTIVITY	0.650208
GOCC_PERINUCLEAR_REGION_OF_CYTOPLASM	0.650181
GOBP_PROTECTION_FROM_NATURAL_KILLER_CELL_MEDIATED_CYTOTOXICITY	0.649883
GOBP_TRIF_DEPENDENT_TOLL_LIKE_RECEPTOR_SIGNALING_PATHWAY	0.649724
GOBP_REGULATION_OF_BONE_RESORPTION	0.649636
GOBP_MHC_CLASS_I_BIOSYNTHETIC_PROCESS	0.649043
GOBP_SUPEROXIDE_METABOLIC_PROCESS	0.648852
GOBP_RESPONSE_TO_MOLECULE_OF_FUNGAL_ORIGIN	0.648284
GOBP_REGULATION_OF_VASCULATURE_DEVELOPMENT	0.648134
GOBP_REGULATION_OF_EPITHELIAL_CELL_APOPTOTIC_PROCESS	0.648034
GOBP_NEGATIVE_REGULATION_OF_T_CELL_DIFFERENTIATION	0.647712
GOCC_FICOLIN_1_RICH_GRANULE_MEMBRANE	0.647196
GOMF_INHIBITORY_MHC_CLASS_I_RECEPTOR_ACTIVITY	0.647149
GOBP_MACROPHAGE_CYTOKINE_PRODUCTION	0.646708
GOBP_MAST_CELL_ACTIVATION_INVOLVED_IN_IMMUNE_RESPONSE	0.646616
GOCC_RECYCLING_ENDOSOME	0.6464
GOBP_REGULATION_OF_MYOBLAST_DIFFERENTIATION	0.646269
GOBP_POSITIVE_REGULATION_OF_GLIAL_CELL_MIGRATION	0.646237
GOBP_MUSCLE_ADAPTATION	0.646183
GOBP_REGULATION_OF_MYELOID_DENDRITIC_CELL_ACTIVATION	0.646164
REACTOME_RAF_INDEPENDENT_MAPK1_3_ACTIVATION	0.645702
GOMF_CLATHRIN_HEAVY_CHAIN_BINDING	0.645625
GOBP_REGULATION_OF_TOLL_LIKE_RECEPTOR_4_SIGNALING_PATHWAY	0.645615
GOBP_REGULATION_OF_B_CELL_DIFFERENTIATION	0.645598
GOBP_EMBRYONIC_PLACENTA_MORPHOGENESIS	0.645527
GOBP_SMOOTH_MUSCLE_CELL_PROLIFERATION	0.645488
GOMF_CYSTEINE_TYPE_ENDOPEPTIDASE_REGULATOR_ACTIVITY_INVOLVED_IN_APOPTOTIC_PROCESS	0.645261
GOBP_CELL_CELL_ADHESION_INVOLVED_IN_GASTRULATION	0.645058
GOBP_CELLULAR_RESPONSE_TO_HEAT	0.644447
GOBP_REGULATION_OF_ENDOTHELIAL_TUBE_MORPHOGENESIS	0.644396
REACTOME_INTERLEUKIN_1_FAMILY_SIGNALING	0.644139
GOBP_WOUND_HEALING_INVOLVED_IN_INFLAMMATORY_RESPONSE	0.644027
GOBP_T_CELL_PROLIFERATION_INVOLVED_IN_IMMUNE_RESPONSE	0.64402
GOBP_REGULATION_OF_TOLL_LIKE_RECEPTOR_2_SIGNALING_PATHWAY	0.644002
GOCC_CYTOPLASMIC_SIDE_OF_MEMBRANE	0.643852
GOBP_NEGATIVE_REGULATION_OF_SIGNALING	0.643823
GOBP_POSITIVE_REGULATION_OF_B_CELL_PROLIFERATION	0.643588
GOBP_NEGATIVE_REGULATION_OF_MAST_CELL_DEGRANULATION	0.643569
REACTOME_INTERLEUKIN_35_SIGNALLING	0.643518
GOBP_POSITIVE_REGULATION_OF_CELL_DIFFERENTIATION	0.64351
GOBP_REGULATION_OF_GLIAL_CELL_MIGRATION	0.643252
HALLMARK_APOPTOSIS	0.642949
GOBP_NEGATIVE_REGULATION_OF_MYELOID_LEUKOCYTE_MEDIATED_IMMUNITY	0.642807
REACTOME_NEF_MEDIATES_DOWN_MODULATION_OF_CELL_SURFACE_RECEPTORS_BY_RECRUITING_THEM_TO_CLATHRIN_ADAPTERS	0.64277
GOBP_POSITIVE_REGULATION_OF_NATURAL_KILLER_CELL_PROLIFERATION	0.642702
GOBP_NEGATIVE_REGULATION_OF_VASCULAR_ASSOCIATED_SMOOTH_MUSCLE_CELL_PROLIFERATION	0.64215
REACTOME_CASPASE_ACTIVATION_VIA_EXTRINSIC_APOPTOTIC_SIGNALLING_PATHWAY	0.641963
GOCC_PLASMA_MEMBRANE_RAFT	0.641886
GOBP_DENDRITIC_CELL_APOPTOTIC_PROCESS	0.641815
GOMF_CYSTEINE_TYPE_ENDOPEPTIDASE_INHIBITOR_ACTIVITY_INVOLVED_IN_APOPTOTIC_PROCESS	0.641785
GOBP_RUFFLE_ORGANIZATION	0.641507
GOBP_NEGATIVE_REGULATION_OF_OSTEOCLAST_DIFFERENTIATION	0.641321
GOBP_NEGATIVE_REGULATION_OF_CELL_DEATH	0.641237
GOCC_SECONDARY_LYSOSOME	0.640952
GOMF_CHEMOKINE_ACTIVITY	0.640887
GOBP_REGULATION_OF_CALCIUM_ION_TRANSPORT_INTO_CYTOSOL	0.640747
REACTOME_INTERLEUKIN_1_SIGNALING	0.640427
GOBP_NEGATIVE_REGULATION_OF_MAPK_CASCADE	0.640326
GOBP_NEGATIVE_REGULATION_OF_TOLL_LIKE_RECEPTOR_SIGNALING_PATHWAY	0.640239
GOBP_RESPONSE_TO_NITROGEN_COMPOUND	0.639675
GOBP_REGULATION_OF_T_CELL_COSTIMULATION	0.639625
GOBP_T_CELL_EXTRAVASATION	0.639535
GOBP_CELLULAR_RESPONSE_TO_ORGANIC_CYCLIC_COMPOUND	0.63912
GOBP_REGULATION_OF_CHEMOKINE_MEDIATED_SIGNALING_PATHWAY	0.639115
GOBP_ANTIBODY_DEPENDENT_CELLULAR_CYTOTOXICITY	0.639107
REACTOME_TRAF6_MEDIATED_IRF7_ACTIVATION_IN_TLR7_8_OR_9_SIGNALING	0.63907
GOBP_MDA_5_SIGNALING_PATHWAY	0.638976
GOCC_COPII_COATED_ER_TO_GOLGI_TRANSPORT_VESICLE	0.638932
GOBP_REGULATION_OF_PHOSPHATASE_ACTIVITY	0.638803
REACTOME_FCERI_MEDIATED_MAPK_ACTIVATION	0.638761
GOBP_REGULATION_OF_PROTEIN_LOCALIZATION_TO_PLASMA_MEMBRANE	0.638437
GOBP_CELLULAR_RESPONSE_TO_BACTERIAL_LIPOPROTEIN	0.638434
GOBP_POSITIVE_REGULATION_OF_TRANSFERASE_ACTIVITY	0.638298
GOBP_REGULATION_OF_HISTONE_DEACETYLASE_ACTIVITY	0.638295
REACTOME_PTK6_PROMOTES_HIF1A_STABILIZATION	0.638202
GOBP_TETRAPYRROLE_CATABOLIC_PROCESS	0.638142
GOBP_ANTIGEN_PROCESSING_AND_PRESENTATION_OF_EXOGENOUS_PEPTIDE_ANTIGEN_VIA_MHC_CLASS_II	0.638048
REACTOME_SIGNAL_REGULATORY_PROTEIN_FAMILY_INTERACTIONS	0.637943
GOBP_REGULATION_OF_JNK_CASCADE	0.637746
GOBP_NEGATIVE_REGULATION_OF_LYMPHOCYTE_DIFFERENTIATION	0.637733
GOBP_NEGATIVE_REGULATION_OF_I_KAPPAB_KINASE_NF_KAPPAB_SIGNALING	0.637623
GOBP_REGULATION_OF_RELEASE_OF_SEQUESTERED_CALCIUM_ION_INTO_CYTOSOL	0.637579
GOBP_ASTROCYTE_DIFFERENTIATION	0.637489
GOBP_REGULATION_OF_LIPASE_ACTIVITY	0.637419
GOMF_CORECEPTOR_ACTIVITY	0.637274
GOMF_PROTEIN_CONTAINING_COMPLEX_BINDING	0.637231
REACTOME_RIP_MEDIATED_NFKB_ACTIVATION_VIA_ZBP1	0.637189
GOCC_RUFFLE	0.637182
GOBP_REGULATION_OF_ISOTYPE_SWITCHING	0.637095
REACTOME_FLT3_SIGNALING	0.637078
GOBP_NEGATIVE_REGULATION_OF_CD4_POSITIVE_ALPHA_BETA_T_CELL_DIFFERENTIATION	0.637076
GOBP_RESPIRATORY_BURST	0.637042
GOBP_NEGATIVE_REGULATION_OF_PHOSPHORYLATION	0.636916
GOBP_POSITIVE_REGULATION_OF_APOPTOTIC_SIGNALING_PATHWAY	0.636913
GOBP_FAS_SIGNALING_PATHWAY	0.636842
GOBP_POSITIVE_REGULATION_OF_MYELOID_LEUKOCYTE_CYTOKINE_PRODUCTION_INVOLVED_IN_IMMUNE_RESPONSE	0.636831
GOCC_LEADING_EDGE_MEMBRANE	0.636809
GOBP_REGULATION_OF_CELL_DIFFERENTIATION	0.636414
GOBP_MACROPHAGE_ACTIVATION_INVOLVED_IN_IMMUNE_RESPONSE	0.636412
GOBP_REGULATION_OF_DEPHOSPHORYLATION	0.636169
GOBP_BILE_ACID_SIGNALING_PATHWAY	0.636067
GOMF_LIPOPEPTIDE_BINDING	0.635859
GOBP_ACTIVATION_OF_JANUS_KINASE_ACTIVITY	0.635829
GOBP_NUCLEOTIDE_BINDING_DOMAIN_LEUCINE_RICH_REPEAT_CONTAINING_RECEPTOR_SIGNALING_PATHWAY	0.635815
GOBP_POSITIVE_REGULATION_OF_MHC_CLASS_I_BIOSYNTHETIC_PROCESS	0.635654
REACTOME_SARS_COV_INFECTIONS	0.635634
GOBP_ADENYLATE_CYCLASE_ACTIVATING_G_PROTEIN_COUPLED_RECEPTOR_SIGNALING_PATHWAY	0.635511
GOBP_AMYLOID_BETA_CLEARANCE_BY_TRANSCYTOSIS	0.635436
GOBP_POSITIVE_REGULATION_OF_PROTEIN_KINASE_B_SIGNALING	0.635243
GOBP_ADENYLATE_CYCLASE_MODULATING_G_PROTEIN_COUPLED_RECEPTOR_SIGNALING_PATHWAY	0.635221
GOBP_REGULATION_OF_LIPOPOLYSACCHARIDE_MEDIATED_SIGNALING_PATHWAY	0.635178
GOCC_EXTRINSIC_COMPONENT_OF_PLASMA_MEMBRANE	0.635125
REACTOME_REGULATION_OF_HMOX1_EXPRESSION_AND_ACTIVITY	0.635107
GOBP_IMMUNOLOGICAL_MEMORY_PROCESS	0.63459
REACTOME_CD163_MEDIATING_AN_ANTI_INFLAMMATORY_RESPONSE	0.634541
GOBP_TUMOR_NECROSIS_FACTOR_MEDIATED_SIGNALING_PATHWAY	0.634462
GOMF_ENZYME_INHIBITOR_ACTIVITY	0.634278
GOBP_RESPONSE_TO_ALCOHOL	0.634245
GOBP_RESPONSE_TO_BACTERIAL_LIPOPROTEIN	0.634224
REACTOME_TRIF_MEDIATED_PROGRAMMED_CELL_DEATH	0.633962
GOCC_TRANSPORT_VESICLE_MEMBRANE	0.633721
GOBP_POSITIVE_REGULATION_OF_GLIOGENESIS	0.633558
GOBP_POSITIVE_REGULATION_OF_MONOCYTE_CHEMOTAXIS	0.633308
GOBP_PLASMA_MEMBRANE_ORGANIZATION	0.6333
GOBP_IMMUNOGLOBULIN_PRODUCTION_INVOLVED_IN_IMMUNOGLOBULIN_MEDIATED_IMMUNE_RESPONSE	0.633199
GOCC_MHC_CLASS_I_PROTEIN_COMPLEX	0.632993
GOBP_RELEASE_OF_SEQUESTERED_CALCIUM_ION_INTO_CYTOSOL_BY_ENDOPLASMIC_RETICULUM	0.632893
GOCC_TRANS_GOLGI_NETWORK	0.632793
GOBP_REGULATION_OF_AUTOPHAGY	0.632767
GOBP_CELL_RECOGNITION	0.632579
GOBP_REGULATION_OF_ENDOTHELIAL_CELL_MIGRATION	0.632562
GOBP_REGULATION_OF_TRANSPORTER_ACTIVITY	0.63234
GOMF_IMMUNOGLOBULIN_RECEPTOR_ACTIVITY	0.632311
GOBP_CELLULAR_RESPONSE_TO_CAMP	0.632082
GOMF_ACTIN_BINDING	0.631907
GOBP_RESPONSE_TO_WOUNDING	0.631766
GOBP_LIPID_STORAGE	0.631272
GOBP_CYTOLYSIS	0.630585
REACTOME_HEME_DEGRADATION	0.630565
GOBP_RESPONSE_TO_TEMPERATURE_STIMULUS	0.630404
GOBP_POSITIVE_REGULATION_OF_SUPRAMOLECULAR_FIBER_ORGANIZATION	0.630249
GOBP_NEGATIVE_REGULATION_OF_PROTEIN_LOCALIZATION_TO_MEMBRANE	0.630063
GOBP_REGULATION_OF_B_CELL_RECEPTOR_SIGNALING_PATHWAY	0.629461
GOBP_REGULATION_OF_EXTRINSIC_APOPTOTIC_SIGNALING_PATHWAY	0.629461
GOBP_CELLULAR_RESPONSE_TO_FATTY_ACID	0.629233
GOBP_RESPONSE_TO_DIACYL_BACTERIAL_LIPOPEPTIDE	0.629082
GOBP_REGULATION_OF_ANION_TRANSMEMBRANE_TRANSPORT	0.62897
REACTOME_SIGNALING_BY_VEGF	0.628948
GOBP_POSITIVE_REGULATION_OF_NEURON_DEATH	0.628894
GOBP_CELLULAR_RESPONSE_TO_BILE_ACID	0.62865
GOBP_POSITIVE_REGULATION_OF_GRANULOCYTE_CHEMOTAXIS	0.628573
GOMF_PHOSPHOTYROSINE_RESIDUE_BINDING	0.628565
GOBP_ACTIVATION_OF_PHOSPHOLIPASE_C_ACTIVITY	0.628478
REACTOME_FREE_FATTY_ACID_RECEPTORS	0.628413
REACTOME_TICAM1_DEPENDENT_ACTIVATION_OF_IRF3_IRF7	0.628265
GOBP_REGULATION_OF_NEUTROPHIL_MIGRATION	0.628258
GOBP_ENDOTHELIAL_CELL_MIGRATION	0.628159
GOBP_REGULATION_OF_CHRONIC_INFLAMMATORY_RESPONSE	0.627938
GOBP_REGULATION_OF_CALCIUM_ION_TRANSMEMBRANE_TRANSPORT	0.627736
GOMF_EXOGENOUS_PROTEIN_BINDING	0.627664
GOBP_ACTIVATION_OF_CYSTEINE_TYPE_ENDOPEPTIDASE_ACTIVITY	0.627442
GOMF_T_CELL_RECEPTOR_BINDING	0.627395
GOBP_PYRIMIDINE_NUCLEOSIDE_CATABOLIC_PROCESS	0.627255
GOCC_EXTRINSIC_COMPONENT_OF_MEMBRANE	0.627233
GOBP_REGULATION_OF_PROTEIN_LOCALIZATION_TO_MEMBRANE	0.627142
GOBP_LIPOPROTEIN_LOCALIZATION	0.6267
GOBP_BRANCHING_INVOLVED_IN_LABYRINTHINE_LAYER_MORPHOGENESIS	0.626606
GOBP_BRADYKININ_CATABOLIC_PROCESS	0.626379
GOBP_RESPONSE_TO_ORGANIC_CYCLIC_COMPOUND	0.626297
REACTOME_OTHER_SEMAPHORIN_INTERACTIONS	0.626217
GOBP_HUMORAL_IMMUNE_RESPONSE_MEDIATED_BY_CIRCULATING_IMMUNOGLOBULIN	0.625932
GOBP_LABYRINTHINE_LAYER_DEVELOPMENT	0.625912
GOBP_LYMPHOCYTE_HOMEOSTASIS	0.625902
GOMF_IDENTICAL_PROTEIN_BINDING	0.625595
GOBP_REGULATION_OF_PLATELET_DERIVED_GROWTH_FACTOR_RECEPTOR_SIGNALING_PATHWAY	0.62547
GOBP_NEGATIVE_REGULATION_OF_PEPTIDYL_TYROSINE_PHOSPHORYLATION	0.625192
GOBP_POSITIVE_REGULATION_OF_MYELOID_CELL_DIFFERENTIATION	0.625042
GOBP_GRANULOCYTE_ACTIVATION	0.624996
GOMF_PEPTIDASE_REGULATOR_ACTIVITY	0.624929
GOCC_EARLY_PHAGOSOME	0.624833
GOBP_NEGATIVE_REGULATION_OF_INTERLEUKIN_13_PRODUCTION	0.62473
GOBP_PROTEIN_AUTOPHOSPHORYLATION	0.624721
GOBP_REGULATION_OF_LONG_TERM_SYNAPTIC_POTENTIATION	0.624693
GOMF_OPSONIN_BINDING	0.624367
GOBP_REGULATION_OF_REACTIVE_OXYGEN_SPECIES_METABOLIC_PROCESS	0.624341
GOBP_REGULATION_OF_JUN_KINASE_ACTIVITY	0.62428
GOCC_RECYCLING_ENDOSOME_MEMBRANE	0.624229
GOMF_SIGNALING_RECEPTOR_REGULATOR_ACTIVITY	0.624076
GOBP_LEUKOCYTE_HOMEOSTASIS	0.623972
REACTOME_MAPK3_ERK1_ACTIVATION	0.623928
GOBP_REGULATION_OF_ENDOCYTOSIS	0.623809
GOBP_POSITIVE_REGULATION_OF_LEUKOCYTE_ADHESION_TO_VASCULAR_ENDOTHELIAL_CELL	0.623704
GOBP_REGULATION_OF_TISSUE_REMODELING	0.623395
GOBP_POSITIVE_REGULATION_OF_SYNAPTIC_TRANSMISSION	0.623228
GOBP_MONOCYTE_DIFFERENTIATION	0.623227
GOBP_REGULATION_OF_DEACETYLASE_ACTIVITY	0.623088
GOMF_TOLL_LIKE_RECEPTOR_BINDING	0.623029
GOBP_REGULATION_OF_PROTEIN_KINASE_A_SIGNALING	0.622884
REACTOME_DEX_H_BOX_HELICASES_ACTIVATE_TYPE_I_IFN_AND_INFLAMMATORY_CYTOKINES_PRODUCTION	0.622318
GOBP_REGULATION_OF_CELLULAR_LOCALIZATION	0.62226
REACTOME_G_PROTEIN_BETA_GAMMA_SIGNALLING	0.622219
GOBP_MICROGLIAL_CELL_MIGRATION	0.622162
GOBP_POSITIVE_REGULATION_OF_VASCULATURE_DEVELOPMENT	0.622133
REACTOME_CELL_SURFACE_INTERACTIONS_AT_THE_VASCULAR_WALL	0.62211
GOCC_AMPHISOME	0.622017
GOBP_NEGATIVE_REGULATION_OF_CYTOKINE_PRODUCTION_INVOLVED_IN_INFLAMMATORY_RESPONSE	0.621986
GOBP_NEGATIVE_REGULATION_OF_MAST_CELL_ACTIVATION	0.621728
GOMF_ENDOPEPTIDASE_REGULATOR_ACTIVITY	0.62172
GOMF_INOSITOL_1_3_4_5_TETRAKISPHOSPHATE_BINDING	0.621547
GOBP_NEGATIVE_REGULATION_OF_LEUKOCYTE_CHEMOTAXIS	0.621484
GOBP_MONOVALENT_INORGANIC_CATION_HOMEOSTASIS	0.621304
GOBP_REGULATION_OF_HYALURONAN_BIOSYNTHETIC_PROCESS	0.620859
GOMF_PEPTIDE_ANTIGEN_BINDING	0.620683
GOBP_BONE_REMODELING	0.62062
REACTOME_G_BETA_GAMMA_SIGNALLING_THROUGH_PI3KGAMMA	0.620224
GOBP_DEPHOSPHORYLATION	0.619671
GOMF_GROWTH_FACTOR_RECEPTOR_BINDING	0.619668
GOMF_PROTEASE_BINDING	0.619661
GOBP_CHEMICAL_HOMEOSTASIS_WITHIN_A_TISSUE	0.619477
GOBP_SPHINGOLIPID_MEDIATED_SIGNALING_PATHWAY	0.619294
GOBP_POSITIVE_REGULATION_OF_OSTEOCLAST_DIFFERENTIATION	0.619135
GOBP_POSITIVE_REGULATION_OF_EXOCYTOSIS	0.619017
GOBP_NEGATIVE_REGULATION_OF_INTERLEUKIN_1_MEDIATED_SIGNALING_PATHWAY	0.61868
GOBP_POSITIVE_REGULATION_OF_HISTONE_DEACETYLASE_ACTIVITY	0.618093
GOCC_ENDOLYSOSOME_LUMEN	0.61809
GOBP_REGULATION_OF_NUCLEOTIDE_METABOLIC_PROCESS	0.617168
GOBP_POSITIVE_REGULATION_OF_RESPIRATORY_BURST	0.617152
GOBP_POSITIVE_REGULATION_OF_SYNCYTIUM_FORMATION_BY_PLASMA_MEMBRANE_FUSION	0.617107
GOBP_INORGANIC_ION_TRANSMEMBRANE_TRANSPORT	0.617069
GOBP_MACROPHAGE_DIFFERENTIATION	0.616996
GOBP_CATION_TRANSMEMBRANE_TRANSPORT	0.616709
GOMF_MHC_CLASS_IB_RECEPTOR_ACTIVITY	0.616688
GOMF_KINASE_BINDING	0.616586
GOBP_NEGATIVE_REGULATION_OF_PROTEIN_LOCALIZATION_TO_CELL_PERIPHERY	0.616481
GOBP_ACUTE_PHASE_RESPONSE	0.615572
REACTOME_DAP12_SIGNALING	0.615518
GOBP_LATE_ENDOSOME_TO_LYSOSOME_TRANSPORT	0.615411
GOBP_NEGATIVE_REGULATION_OF_MYELOID_CELL_APOPTOTIC_PROCESS	0.615184
GOBP_POSITIVE_REGULATION_OF_HUMORAL_IMMUNE_RESPONSE_MEDIATED_BY_CIRCULATING_IMMUNOGLOBULIN	0.61433
GOBP_POSITIVE_REGULATION_OF_MACROAUTOPHAGY	0.614299
GOBP_POSITIVE_REGULATION_OF_ENDOTHELIAL_CELL_APOPTOTIC_PROCESS	0.614145
GOBP_TRANSMEMBRANE_TRANSPORT	0.613992
GOBP_REACTIVE_OXYGEN_SPECIES_METABOLIC_PROCESS	0.613944
REACTOME_CROSS_PRESENTATION_OF_PARTICULATE_EXOGENOUS_ANTIGENS_PHAGOSOMES	0.613668
GOBP_POSITIVE_REGULATION_OF_LIPID_KINASE_ACTIVITY	0.613621
GOBP_NEURON_APOPTOTIC_PROCESS	0.613606
GOBP_CELLULAR_RESPONSE_TO_HORMONE_STIMULUS	0.613481
GOBP_EOSINOPHIL_ACTIVATION	0.613136
GOBP_RESPONSE_TO_INTERLEUKIN_4	0.613034
GOBP_CALCIUM_ION_IMPORT	0.613023
GOMF_MAP_KINASE_KINASE_KINASE_ACTIVITY	0.612988
GOBP_NEGATIVE_REGULATION_OF_TOLL_LIKE_RECEPTOR_2_SIGNALING_PATHWAY	0.612944
REACTOME_ENDOSOMAL_VACUOLAR_PATHWAY	0.612807
GOBP_G_PROTEIN_COUPLED_RECEPTOR_SIGNALING_PATHWAY	0.612557
GOBP_CELLULAR_RESPONSE_TO_DSRNA	0.612482
GOBP_REGULATION_OF_PHOSPHOLIPASE_ACTIVITY	0.612237
GOBP_REGULATION_OF_EXTRINSIC_APOPTOTIC_SIGNALING_PATHWAY_VIA_DEATH_DOMAIN_RECEPTORS	0.612141
REACTOME_HEMOSTASIS	0.612134
GOBP_REGULATION_OF_T_HELPER_17_CELL_LINEAGE_COMMITMENT	0.612016
GOBP_N_ACETYLNEURAMINATE_METABOLIC_PROCESS	0.611949
GOBP_POSITIVE_REGULATION_OF_PROTEIN_LOCALIZATION_TO_MEMBRANE	0.611944
GOBP_NEGATIVE_REGULATION_OF_INTERLEUKIN_6_PRODUCTION	0.611826
GOBP_POSITIVE_REGULATION_OF_SMOOTH_MUSCLE_CELL_PROLIFERATION	0.611826
GOBP_POSITIVE_REGULATION_OF_TRANSPORTER_ACTIVITY	0.611737
GOBP_N_ACETYLNEURAMINATE_CATABOLIC_PROCESS	0.611727
GOBP_ERBB_SIGNALING_PATHWAY	0.611691
GOCC_AUTOPHAGOSOME	0.611554
GOBP_POSITIVE_REGULATION_OF_CELLULAR_EXTRAVASATION	0.611433
GOCC_TRANSPORT_VESICLE	0.611419
GOBP_NEGATIVE_REGULATION_OF_METALLOPEPTIDASE_ACTIVITY	0.611216
GOBP_REGULATION_OF_CALCINEURIN_MEDIATED_SIGNALING	0.611172
GOBP_PROGRAMMED_NECROTIC_CELL_DEATH	0.611166
GOBP_CELLULAR_RESPONSE_TO_ETHANOL	0.611003
GOBP_REGULATION_OF_MAST_CELL_ACTIVATION_INVOLVED_IN_IMMUNE_RESPONSE	0.610617
GOMF_CYSTEINE_TYPE_ENDOPEPTIDASE_INHIBITOR_ACTIVITY	0.610516
GOBP_POSITIVE_REGULATION_OF_T_HELPER_CELL_DIFFERENTIATION	0.610506
REACTOME_ERYTHROPOIETIN_ACTIVATES_RAS	0.609994
GOBP_NATURAL_KILLER_CELL_CHEMOTAXIS	0.60974
GOBP_WOUND_HEALING	0.609402
GOBP_POSITIVE_REGULATION_OF_T_HELPER_17_CELL_DIFFERENTIATION	0.609347
GOBP_POSITIVE_REGULATION_OF_ENDOCYTOSIS	0.609118
GOBP_REGULATION_OF_P38MAPK_CASCADE	0.609081
GOBP_OLIGOPEPTIDE_IMPORT_ACROSS_PLASMA_MEMBRANE	0.608989
GOBP_SYNCYTIUM_FORMATION	0.608859
GOBP_P38MAPK_CASCADE	0.608835
GOBP_MUSCLE_CELL_APOPTOTIC_PROCESS	0.608645
GOBP_ACTIN_FILAMENT_POLYMERIZATION	0.608426
GOBP_POSITIVE_REGULATION_OF_DEVELOPMENTAL_PROCESS	0.608394
GOBP_LEUKOCYTE_MIGRATION_INVOLVED_IN_INFLAMMATORY_RESPONSE	0.608299
GOBP_CD40_SIGNALING_PATHWAY	0.60829
GOMF_C_X_C_CHEMOKINE_RECEPTOR_ACTIVITY	0.608151
GOBP_POSITIVE_REGULATION_OF_MHC_CLASS_II_BIOSYNTHETIC_PROCESS	0.608027
GOBP_TISSUE_MIGRATION	0.607828
GOBP_PLATELET_DERIVED_GROWTH_FACTOR_RECEPTOR_SIGNALING_PATHWAY	0.607657
GOBP_PROTEIN_KINASE_A_SIGNALING	0.607489
GOCC_MHC_PROTEIN_COMPLEX	0.607336
GOBP_REGULATION_OF_ENDOPLASMIC_RETICULUM_STRESS_INDUCED_INTRINSIC_APOPTOTIC_SIGNALING_PATHWAY	0.607293
GOBP_POSITIVE_REGULATION_OF_HETEROTYPIC_CELL_CELL_ADHESION	0.607202
GOBP_NEGATIVE_REGULATION_OF_MAST_CELL_ACTIVATION_INVOLVED_IN_IMMUNE_RESPONSE	0.607116
GOBP_NEGATIVE_REGULATION_OF_LOCOMOTION	0.606867
GOBP_REGULATION_OF_BINDING	0.606324
GOBP_POSITIVE_REGULATION_OF_ACTIN_FILAMENT_POLYMERIZATION	0.606282
GOBP_RESPONSE_TO_EXTRACELLULAR_STIMULUS	0.606248
GOMF_JUN_KINASE_KINASE_KINASE_ACTIVITY	0.606179
GOBP_NEGATIVE_REGULATION_OF_HUMORAL_IMMUNE_RESPONSE_MEDIATED_BY_CIRCULATING_IMMUNOGLOBULIN	0.60613
GOBP_RESPONSE_TO_BILE_ACID	0.605904
GOBP_CELLULAR_RESPONSE_TO_INSULIN_STIMULUS	0.605611
GOBP_AMINO_SUGAR_CATABOLIC_PROCESS	0.605569
GOBP_NEGATIVE_REGULATION_OF_CHEMOKINE_MEDIATED_SIGNALING_PATHWAY	0.605506
GOBP_RESPONSE_TO_INSULIN	0.605394
REACTOME_CLEC7A_DECTIN_1_SIGNALING	0.6053
GOBP_CARBOHYDRATE_TRANSPORT	0.605271
GOCC_LAMELLIPODIUM	0.605146
GOBP_REGULATION_OF_RESPONSE_TO_OXIDATIVE_STRESS	0.60485
GOBP_REGULATION_OF_MYELOID_CELL_APOPTOTIC_PROCESS	0.60476
GOBP_PROTEIN_HOMOOLIGOMERIZATION	0.604731
GOMF_COMPLEMENT_RECEPTOR_ACTIVITY	0.604675
GOBP_REGULATION_OF_PLATELET_DERIVED_GROWTH_FACTOR_RECEPTOR_BETA_SIGNALING_PATHWAY	0.60467
GOBP_NEGATIVE_REGULATION_OF_ALPHA_BETA_T_CELL_DIFFERENTIATION	0.60454
GOBP_NEGATIVE_REGULATION_OF_NIK_NF_KAPPAB_SIGNALING	0.604091
GOBP_RESPONSE_TO_ABIOTIC_STIMULUS	0.603805
GOBP_RESPONSE_TO_COLD	0.603728
GOBP_RESPONSE_TO_PH	0.603512
GOBP_NEGATIVE_REGULATION_OF_SIGNALING_RECEPTOR_ACTIVITY	0.60336
GOBP_CELLULAR_RESPONSE_TO_PEPTIDE_HORMONE_STIMULUS	0.603072
GOBP_CELL_JUNCTION_DISASSEMBLY	0.603063
GOBP_POSITIVE_REGULATION_OF_DEACETYLASE_ACTIVITY	0.602997
GOBP_POSITIVE_REGULATION_OF_PROTEIN_LOCALIZATION	0.602503
GOBP_POSITIVE_REGULATION_OF_ESTABLISHMENT_OF_PROTEIN_LOCALIZATION	0.602467
GOMF_PHOSPHOPROTEIN_BINDING	0.601648
REACTOME_VEGFR2_MEDIATED_CELL_PROLIFERATION	0.601522
GOBP_NEGATIVE_REGULATION_OF_NEUROINFLAMMATORY_RESPONSE	0.601138
GOMF_CLATHRIN_BINDING	0.601108
GOBP_REGULATION_OF_PHOSPHOPROTEIN_PHOSPHATASE_ACTIVITY	0.601089
GOBP_TOLL_SIGNALING_PATHWAY	0.600727
GOBP_CD4_POSITIVE_OR_CD8_POSITIVE_ALPHA_BETA_T_CELL_LINEAGE_COMMITMENT	0.600631
GOCC_FICOLIN_1_RICH_GRANULE	0.600599
GOBP_POSITIVE_REGULATION_OF_LIPASE_ACTIVITY	0.600374
GOBP_POSITIVE_REGULATION_OF_REGULATED_SECRETORY_PATHWAY	0.60037
GOBP_NATURAL_KILLER_CELL_DEGRANULATION	0.600353
GOBP_RESPONSE_TO_HORMONE	0.600271
GOBP_CD4_POSITIVE_ALPHA_BETA_T_CELL_CYTOKINE_PRODUCTION	0.600086
GOMF_COMPLEMENT_COMPONENT_C3B_BINDING	0.599988
GOBP_T_HELPER_2_CELL_CYTOKINE_PRODUCTION	0.599485
GOBP_POSITIVE_REGULATION_OF_ACTIN_FILAMENT_BUNDLE_ASSEMBLY	0.59929
GOBP_COMPLEMENT_RECEPTOR_MEDIATED_SIGNALING_PATHWAY	0.599043
REACTOME_DEATH_RECEPTOR_SIGNALLING	0.599038
GOMF_LIPASE_ACTIVITY	0.598499
GOBP_MEMBRANE_ORGANIZATION	0.598374
GOBP_CELL_MATRIX_ADHESION	0.598321
GOBP_LEUKOCYTE_ADHESION_TO_VASCULAR_ENDOTHELIAL_CELL	0.59831
GOCC_SECRETORY_GRANULE_MEMBRANE	0.598294
REACTOME_FC_EPSILON_RECEPTOR_FCERI_SIGNALING	0.598045
GOBP_RESPONSE_TO_NUTRIENT	0.597954
GOBP_REGULATION_OF_CARBOHYDRATE_CATABOLIC_PROCESS	0.597924
GOBP_NECROTIC_CELL_DEATH	0.597897
GOBP_POSITIVE_REGULATION_OF_DEPHOSPHORYLATION	0.597829
GOBP_ESTABLISHMENT_OF_LYMPHOCYTE_POLARITY	0.5978
GOBP_POSITIVE_REGULATION_OF_VIRAL_LIFE_CYCLE	0.597795
GOBP_REGULATION_OF_BIOMINERALIZATION	0.597593
GOBP_POSITIVE_REGULATION_OF_HOMOTYPIC_CELL_CELL_ADHESION	0.597183
GOBP_ION_TRANSMEMBRANE_TRANSPORT	0.597133
GOBP_REGULATION_OF_SIGNALING_RECEPTOR_ACTIVITY	0.597112
GOBP_POSITIVE_REGULATION_OF_RECEPTOR_BINDING	0.596843
GOBP_RESPONSE_TO_ACIDIC_PH	0.596717
GOBP_NEGATIVE_REGULATION_OF_B_CELL_RECEPTOR_SIGNALING_PATHWAY	0.596702
GOBP_POSITIVE_REGULATION_OF_PROTEIN_POLYMERIZATION	0.596669
GOBP_POSITIVE_REGULATION_OF_SIGNALING_RECEPTOR_ACTIVITY	0.596592
GOBP_REGULATION_OF_CALCIUM_ION_IMPORT	0.596549
GOBP_REGULATION_OF_PROTEIN_SERINE_THREONINE_KINASE_ACTIVITY	0.596526
GOBP_POSITIVE_REGULATION_OF_PROTEIN_BINDING	0.596516
GOBP_REGULATION_OF_APOPTOTIC_SIGNALING_PATHWAY	0.596504
GOBP_REGULATION_OF_LIPID_KINASE_ACTIVITY	0.596461
GOBP_BONE_CELL_DEVELOPMENT	0.596301
GOBP_MUSCLE_SYSTEM_PROCESS	0.596105
GOCC_PHAGOLYSOSOME	0.595956
GOBP_TRANSMEMBRANE_RECEPTOR_PROTEIN_TYROSINE_KINASE_SIGNALING_PATHWAY	0.595816
GOBP_NEGATIVE_REGULATION_OF_ERK1_AND_ERK2_CASCADE	0.595685
GOBP_INTERLEUKIN_17_PRODUCTION	0.595634
GOBP_REGULATION_OF_EOSINOPHIL_MIGRATION	0.595563
GOBP_REGULATION_OF_BONE_REMODELING	0.595353
GOBP_NEGATIVE_REGULATION_OF_MYELOID_LEUKOCYTE_DIFFERENTIATION	0.595261
GOBP_REGULATION_OF_RESPIRATORY_BURST	0.595222
GOBP_POSITIVE_REGULATION_OF_NEUTROPHIL_ACTIVATION	0.595212
GOMF_SIRNA_BINDING	0.595084
GOBP_REGULATION_OF_T_HELPER_2_CELL_DIFFERENTIATION	0.595072
HALLMARK_TNFA_SIGNALING_VIA_NFKB	0.594947
GOBP_ACTIN_CYTOSKELETON_REORGANIZATION	0.594923
GOMF_PROTEIN_PHOSPHORYLATED_AMINO_ACID_BINDING	0.594845
GOMF_GTPASE_ACTIVITY	0.59473
GOBP_NEGATIVE_REGULATION_OF_SECRETION	0.594707
GOBP_NEGATIVE_REGULATION_OF_INTERFERON_BETA_PRODUCTION	0.594623
GOBP_NEGATIVE_REGULATION_OF_CALCIUM_ION_TRANSPORT	0.594559
GOBP_POSITIVE_REGULATION_OF_PHOSPHOLIPASE_ACTIVITY	0.594559
GOBP_POSITIVE_REGULATION_OF_T_HELPER_2_CELL_CYTOKINE_PRODUCTION	0.594373
GOBP_DEFENSE_RESPONSE_TO_TUMOR_CELL	0.594074
GOCC_GOLGI_MEMBRANE	0.5936
GOBP_NEGATIVE_REGULATION_OF_MACROPHAGE_ACTIVATION	0.593159
GOBP_POSITIVE_REGULATION_OF_RESPONSE_TO_CYTOKINE_STIMULUS	0.593046
GOBP_REGULATION_OF_TRANSFERASE_ACTIVITY	0.592916
GOMF_AMIDE_TRANSMEMBRANE_TRANSPORTER_ACTIVITY	0.59286
GOBP_REGULATION_OF_PROTEIN_LOCALIZATION_TO_CELL_PERIPHERY	0.592842
GOBP_REGULATION_OF_METALLOPEPTIDASE_ACTIVITY	0.592735
GOBP_NEGATIVE_REGULATION_OF_PROTEIN_MODIFICATION_PROCESS	0.59248
REACTOME_REGULATION_OF_TLR_BY_ENDOGENOUS_LIGAND	0.592426
GOBP_REGULATION_OF_NUCLEOTIDE_BINDING_OLIGOMERIZATION_DOMAIN_CONTAINING_SIGNALING_PATHWAY	0.5923
GOCC_ER_TO_GOLGI_TRANSPORT_VESICLE_MEMBRANE	0.592293
GOBP_CELLULAR_RESPONSE_TO_OXIDISED_LOW_DENSITY_LIPOPROTEIN_PARTICLE_STIMULUS	0.59227
REACTOME_SIGNALING_BY_MODERATE_KINASE_ACTIVITY_BRAF_MUTANTS	0.592136
GOMF_PHOSPHOLIPID_BINDING	0.592134
REACTOME_MHC_CLASS_II_ANTIGEN_PRESENTATION	0.59211
GOBP_LOW_DENSITY_LIPOPROTEIN_PARTICLE_CLEARANCE	0.592057
REACTOME_PLATELET_HOMEOSTASIS	0.591913
GOBP_NEGATIVE_REGULATION_OF_PHAGOCYTOSIS	0.591874
GOBP_POSITIVE_REGULATION_OF_CELLULAR_COMPONENT_BIOGENESIS	0.5918
REACTOME_LYSOSPHINGOLIPID_AND_LPA_RECEPTORS	0.591323
GOBP_ISOTYPE_SWITCHING_TO_IGG_ISOTYPES	0.591275
GOBP_REGULATION_OF_CELLULAR_RESPONSE_TO_STRESS	0.591052
GOBP_REGULATION_OF_GLYCOLYTIC_PROCESS	0.590873
GOBP_POSITIVE_REGULATION_OF_TYPE_I_INTERFERON_MEDIATED_SIGNALING_PATHWAY	0.590867
REACTOME_NICOTINAMIDE_SALVAGING	0.590742
GOBP_RESPONSE_TO_PEPTIDE_HORMONE	0.590714
GOBP_REGULATION_OF_ADENYLATE_CYCLASE_ACTIVATING_G_PROTEIN_COUPLED_RECEPTOR_SIGNALING_PATHWAY	0.590502
GOBP_LIVER_MORPHOGENESIS	0.590449
GOBP_POSITIVE_REGULATION_OF_NEUROINFLAMMATORY_RESPONSE	0.590275
GOBP_NATURAL_KILLER_CELL_DIFFERENTIATION	0.590273
REACTOME_TNFS_BIND_THEIR_PHYSIOLOGICAL_RECEPTORS	0.590112
GOBP_NEGATIVE_REGULATION_OF_ENDOPLASMIC_RETICULUM_STRESS_INDUCED_INTRINSIC_APOPTOTIC_SIGNALING_PATHWAY	0.590061
GOBP_REGULATION_OF_KIDNEY_SIZE	0.590049
GOBP_NEGATIVE_REGULATION_OF_DNA_BINDING_TRANSCRIPTION_FACTOR_ACTIVITY	0.589932
GOBP_REGULATION_OF_OSTEOCLAST_DEVELOPMENT	0.589774
GOCC_CELL_TRAILING_EDGE	0.589711
GOBP_NUCLEOTIDE_BINDING_OLIGOMERIZATION_DOMAIN_CONTAINING_2_SIGNALING_PATHWAY	0.589667
GOBP_LONG_TERM_SYNAPTIC_POTENTIATION	0.589575
GOBP_REGULATION_OF_CD4_POSITIVE_CD25_POSITIVE_ALPHA_BETA_REGULATORY_T_CELL_DIFFERENTIATION	0.589537
GOBP_MULTICELLULAR_ORGANISMAL_HOMEOSTASIS	0.589483
GOBP_FAT_CELL_DIFFERENTIATION	0.589403
GOBP_REGULATION_OF_MYELINATION	0.589321
GOBP_REGULATION_OF_LEUKOCYTE_ADHESION_TO_VASCULAR_ENDOTHELIAL_CELL	0.589275
GOBP_NEGATIVE_REGULATION_OF_MUSCLE_CELL_APOPTOTIC_PROCESS	0.589185
GOBP_GLIAL_CELL_DERIVED_NEUROTROPHIC_FACTOR_RECEPTOR_SIGNALING_PATHWAY	0.588836
GOBP_REGULATION_OF_MUSCLE_ADAPTATION	0.588748
GOMF_CCR_CHEMOKINE_RECEPTOR_BINDING	0.588664
GOBP_CALCINEURIN_MEDIATED_SIGNALING	0.588658
REACTOME_NUCLEAR_EVENTS_STIMULATED_BY_ALK_SIGNALING_IN_CANCER	0.588621
GOBP_POSITIVE_REGULATION_OF_CATABOLIC_PROCESS	0.588587
GOMF_LIPASE_ACTIVATOR_ACTIVITY	0.588574
GOBP_RESPONSE_TO_PEPTIDOGLYCAN	0.588256
GOBP_REGULATION_OF_AMYLOID_BETA_CLEARANCE	0.5882
REACTOME_PROGRAMMED_CELL_DEATH	0.588036
GOBP_REGULATION_OF_BODY_FLUID_LEVELS	0.587766
REACTOME_INITIAL_TRIGGERING_OF_COMPLEMENT	0.587672
GOBP_POSITIVE_REGULATION_OF_INTRACELLULAR_PROTEIN_TRANSPORT	0.587595
GOBP_REGULATION_OF_BONE_MINERALIZATION	0.587572
GOBP_REGULATION_OF_ACTIN_FILAMENT_BASED_PROCESS	0.587421
GOMF_VIRION_BINDING	0.587365
GOBP_GLIOGENESIS	0.587347
GOBP_GERMINAL_CENTER_FORMATION	0.587141
GOBP_NEGATIVE_REGULATION_OF_INTERLEUKIN_18_PRODUCTION	0.586982
GOBP_PROTEIN_COMPLEX_OLIGOMERIZATION	0.586946
GOMF_HEXOKINASE_ACTIVITY	0.586946
REACTOME_ERYTHROPOIETIN_ACTIVATES_PHOSPHOLIPASE_C_GAMMA_PLCG	0.58682
GOBP_CELLULAR_RESPONSE_TO_CHEMICAL_STRESS	0.586772
GOCC_NEURON_SPINE	0.586732
GOBP_REGULATION_OF_PROTEIN_TARGETING_TO_MEMBRANE	0.586689
GOBP_POSITIVE_REGULATION_OF_NEUTROPHIL_MIGRATION	0.586653
GOBP_REGULATION_OF_HEAT_GENERATION	0.585878
GOBP_REGULATION_OF_RECEPTOR_RECYCLING	0.585798
GOBP_CELLULAR_RESPONSE_TO_ABIOTIC_STIMULUS	0.585707
GOBP_REGULATION_OF_ANTIGEN_PROCESSING_AND_PRESENTATION_OF_PEPTIDE_OR_POLYSACCHARIDE_ANTIGEN_VIA_MHC_CLASS_II	0.585532
GOBP_SARCOPLASMIC_RETICULUM_CALCIUM_ION_TRANSPORT	0.585526
GOBP_REGULATION_OF_EXTRACELLULAR_MATRIX_DISASSEMBLY	0.585372
GOBP_ACTIN_POLYMERIZATION_OR_DEPOLYMERIZATION	0.585237
GOMF_PROTEIN_PHOSPHATASE_1_BINDING	0.585231
GOMF_CATION_CATION_ANTIPORTER_ACTIVITY	0.585159
GOBP_NEGATIVE_REGULATION_OF_LAMELLIPODIUM_ASSEMBLY	0.58514
GOMF_OXIDOREDUCTASE_ACTIVITY_ACTING_ON_NAD_P_H_OXYGEN_AS_ACCEPTOR	0.585088
REACTOME_ROS_AND_RNS_PRODUCTION_IN_PHAGOCYTES	0.584798
REACTOME_REGULATION_BY_C_FLIP	0.584772
REACTOME_SIGNALING_BY_PTK6	0.584501
REACTOME_ERYTHROPOIETIN_ACTIVATES_PHOSPHOINOSITIDE_3_KINASE_PI3K	0.584469
GOBP_POSITIVE_REGULATION_OF_T_CELL_APOPTOTIC_PROCESS	0.584043
GOBP_REGULATION_OF_PROTEIN_LOCALIZATION	0.583945
GOBP_POSITIVE_REGULATION_OF_DENDRITIC_CELL_DIFFERENTIATION	0.583866
REACTOME_FOXO_MEDIATED_TRANSCRIPTION_OF_CELL_DEATH_GENES	0.583863
REACTOME_SARS_COV_2_HOST_INTERACTIONS	0.583773
GOBP_INTRINSIC_APOPTOTIC_SIGNALING_PATHWAY_IN_RESPONSE_TO_OXIDATIVE_STRESS	0.583536
GOBP_MACROPHAGE_INFLAMMATORY_PROTEIN_1_ALPHA_PRODUCTION	0.583527
GOBP_POST_EMBRYONIC_ANIMAL_ORGAN_DEVELOPMENT	0.583457
GOBP_ESTABLISHMENT_OF_ENDOTHELIAL_BARRIER	0.583249
GOBP_INOSITOL_LIPID_MEDIATED_SIGNALING	0.583186
GOMF_TUMOR_NECROSIS_FACTOR_BINDING	0.583143
GOBP_POSITIVE_REGULATION_OF_STRESS_FIBER_ASSEMBLY	0.582906
REACTOME_NEF_MEDIATED_CD4_DOWN_REGULATION	0.582255
GOMF_SUPEROXIDE_GENERATING_NAD_P_H_OXIDASE_ACTIVITY	0.582208
GOBP_POSITIVE_REGULATION_OF_LIPID_METABOLIC_PROCESS	0.582116
GOBP_GROWTH_HORMONE_RECEPTOR_SIGNALING_PATHWAY_VIA_JAK_STAT	0.582072
GOBP_POSITIVE_T_CELL_SELECTION	0.582054
GOBP_REGULATION_OF_PROTEIN_AUTOUBIQUITINATION	0.582018
GOBP_NUCLEOTIDE_BINDING_OLIGOMERIZATION_DOMAIN_CONTAINING_1_SIGNALING_PATHWAY	0.581948
GOBP_KILLING_OF_CELLS_OF_ANOTHER_ORGANISM	0.581716
GOBP_CELL_DEATH_IN_RESPONSE_TO_OXIDATIVE_STRESS	0.581542
GOBP_REGULATION_OF_PROTEIN_DEPHOSPHORYLATION	0.581485
GOBP_RESPONSE_TO_HEAT	0.581338
GOBP_LEUKOCYTE_AGGREGATION	0.581183
GOBP_NEGATIVE_REGULATION_OF_KINASE_ACTIVITY	0.581145
GOBP_CYTIDINE_TO_URIDINE_EDITING	0.581056
GOBP_REGULATION_OF_ACTIN_FILAMENT_ORGANIZATION	0.581042
GOBP_REGULATION_OF_GLIAL_CELL_PROLIFERATION	0.581005
GOMF_BIOACTIVE_LIPID_RECEPTOR_ACTIVITY	0.580789
GOBP_TEMPERATURE_HOMEOSTASIS	0.580571
GOMF_CXCR3_CHEMOKINE_RECEPTOR_BINDING	0.580455
GOBP_RESPONSE_TO_FUNGUS	0.580429
GOBP_NEGATIVE_REGULATION_OF_DEFENSE_RESPONSE_TO_VIRUS	0.580397
GOMF_CCR5_CHEMOKINE_RECEPTOR_BINDING	0.580378
GOBP_REGULATION_OF_MEMBRANE_DEPOLARIZATION	0.580168
GOBP_NEGATIVE_REGULATION_OF_ALPHA_BETA_T_CELL_PROLIFERATION	0.579938
GOBP_POSITIVE_REGULATION_OF_NUCLEOTIDE_BINDING_OLIGOMERIZATION_DOMAIN_CONTAINING_SIGNALING_PATHWAY	0.579934
GOBP_RESPONSE_TO_ETHANOL	0.579688
GOBP_REGULATION_OF_PHOSPHOLIPASE_C_ACTIVITY	0.579572
GOCC_CELL_LEADING_EDGE	0.579283
GOBP_PROTEIN_DEPHOSPHORYLATION	0.5791
GOBP_CELLULAR_RESPONSE_TO_ENDOGENOUS_STIMULUS	0.579054
GOBP_POSITIVE_REGULATION_OF_LIPOPOLYSACCHARIDE_MEDIATED_SIGNALING_PATHWAY	0.578903
GOBP_REGULATION_OF_CELLULAR_COMPONENT_BIOGENESIS	0.57874
REACTOME_EPHB_MEDIATED_FORWARD_SIGNALING	0.578681
GOBP_REGULATION_OF_SYNAPTIC_VESICLE_TRANSPORT	0.578616
GOBP_REGULATION_OF_CELL_MIGRATION_INVOLVED_IN_SPROUTING_ANGIOGENESIS	0.578609
GOBP_REGULATION_OF_MACROAUTOPHAGY	0.578542
GOCC_ANCHORED_COMPONENT_OF_MEMBRANE	0.578489
GOBP_EOSINOPHIL_MIGRATION	0.578478
GOBP_REGULATION_OF_PROTEIN_TARGETING	0.578242
GOMF_INTERLEUKIN_1_RECEPTOR_BINDING	0.577822
GOCC_LUMENAL_SIDE_OF_ENDOPLASMIC_RETICULUM_MEMBRANE	0.577769
GOBP_SIGNAL_RELEASE	0.577192
GOBP_PROTEOLYSIS	0.576991
GOBP_REGULATION_OF_RUFFLE_ASSEMBLY	0.576792
GOBP_RESPONSE_TO_MAGNESIUM_ION	0.576761
REACTOME_SEMAPHORIN_INTERACTIONS	0.576712
REACTOME_CD28_DEPENDENT_PI3K_AKT_SIGNALING	0.576613
GOBP_REGULATION_OF_INTRACELLULAR_PROTEIN_TRANSPORT	0.576476
GOBP_NK_T_CELL_PROLIFERATION	0.576414
GOBP_REGULATION_OF_CELLULAR_AMINE_METABOLIC_PROCESS	0.576372
GOBP_REGULATION_OF_PEPTIDE_TRANSPORT	0.576217
GOBP_REGULATION_OF_INORGANIC_ANION_TRANSMEMBRANE_TRANSPORT	0.576178
GOBP_POSITIVE_REGULATION_OF_PROTEIN_EXPORT_FROM_NUCLEUS	0.575881
GOBP_NEGATIVE_REGULATION_OF_BIOMINERALIZATION	0.575704
REACTOME_PLATELET_ACTIVATION_SIGNALING_AND_AGGREGATION	0.575685
GOBP_REGULATION_OF_ACTIVATION_OF_JANUS_KINASE_ACTIVITY	0.575673
GOBP_SYNAPSE_PRUNING	0.575318
GOBP_T_CELL_MEDIATED_IMMUNE_RESPONSE_TO_TUMOR_CELL	0.575259
GOBP_NEGATIVE_REGULATION_OF_CHEMOTAXIS	0.575152
GOBP_POSITIVE_REGULATION_OF_T_HELPER_2_CELL_DIFFERENTIATION	0.575003
GOBP_AMYLOID_BETA_CLEARANCE_BY_CELLULAR_CATABOLIC_PROCESS	0.574814
GOBP_T_TUBULE_ORGANIZATION	0.57462
GOBP_PROCESS_UTILIZING_AUTOPHAGIC_MECHANISM	0.574617
GOBP_POSITIVE_REGULATION_OF_CELL_MATRIX_ADHESION	0.574403
GOBP_CARBOHYDRATE_PHOSPHORYLATION	0.574192
GOMF_MHC_CLASS_I_PROTEIN_BINDING	0.574011
GOBP_NEUTROPHIL_HOMEOSTASIS	0.573978
GOBP_INOSITOL_TRISPHOSPHATE_METABOLIC_PROCESS	0.573952
GOBP_MATERNAL_PROCESS_INVOLVED_IN_PARTURITION	0.573947
GOBP_PROTEIN_LOCALIZATION_TO_EXTRACELLULAR_REGION	0.573703
REACTOME_TRAF6_MEDIATED_IRF7_ACTIVATION	0.573545
GOBP_LIPID_LOCALIZATION	0.573456
GOCC_ACTIN_CYTOSKELETON	0.572636
GOBP_POSITIVE_REGULATION_OF_MYOBLAST_FUSION	0.572583
GOMF_SUPEROXIDE_GENERATING_NADPH_OXIDASE_ACTIVATOR_ACTIVITY	0.572499
REACTOME_INTERLEUKIN_6_FAMILY_SIGNALING	0.572498
GOBP_RESPONSE_TO_VITAMIN	0.5724
REACTOME_INTERLEUKIN_2_SIGNALING	0.572296
GOBP_NEGATIVE_REGULATION_OF_MONONUCLEAR_CELL_MIGRATION	0.572248
GOBP_RESPONSE_TO_INORGANIC_SUBSTANCE	0.572158
GOBP_NEGATIVE_REGULATION_OF_BINDING	0.572108
GOBP_HEMOSTASIS	0.572061
GOBP_NEGATIVE_REGULATION_OF_DENDRITIC_CELL_DIFFERENTIATION	0.572015
GOMF_PHOSPHATIDYLINOSITOL_3_4_5_TRISPHOSPHATE_BINDING	0.571907
GOBP_POSITIVE_REGULATION_OF_NOTCH_SIGNALING_PATHWAY	0.571708
GOMF_PHOSPHATIDYLSERINE_BINDING	0.571536
GOBP_BONE_MINERALIZATION	0.571382
GOCC_TERTIARY_GRANULE_MEMBRANE	0.571211
REACTOME_INTERLEUKIN_RECEPTOR_SHC_SIGNALING	0.571122
GOBP_DEFENSE_RESPONSE_TO_FUNGUS	0.571109
GOBP_REGULATION_OF_PLASMA_MEMBRANE_ORGANIZATION	0.571053
GOBP_SMALL_GTPASE_MEDIATED_SIGNAL_TRANSDUCTION	0.570749
GOMF_PHOSPHOLIPASE_D_ACTIVITY	0.570518
REACTOME_GROWTH_HORMONE_RECEPTOR_SIGNALING	0.570511
GOBP_FRUCTOSE_2_6_BISPHOSPHATE_METABOLIC_PROCESS	0.57042
GOMF_FRUCTOSE_2_6_BISPHOSPHATE_2_PHOSPHATASE_ACTIVITY	0.57042
REACTOME_IRAK4_DEFICIENCY_TLR2_4	0.570379
GOBP_MICROGLIAL_CELL_MEDIATED_CYTOTOXICITY	0.570277
GOBP_CELLULAR_RESPONSE_TO_EXTRACELLULAR_STIMULUS	0.570097
GOBP_REGULATION_OF_ANATOMICAL_STRUCTURE_SIZE	0.570012
GOBP_CD4_POSITIVE_CD25_POSITIVE_ALPHA_BETA_REGULATORY_T_CELL_DIFFERENTIATION	0.569853
GOBP_REGULATION_OF_INSULIN_RECEPTOR_SIGNALING_PATHWAY	0.569792
GOMF_COMPLEMENT_BINDING	0.569784
GOBP_POSITIVE_REGULATION_OF_PROTEIN_CATABOLIC_PROCESS_IN_THE_VACUOLE	0.569774
REACTOME_GENE_AND_PROTEIN_EXPRESSION_BY_JAK_STAT_SIGNALING_AFTER_INTERLEUKIN_12_STIMULATION	0.569186
GOBP_REGULATION_OF_SPROUTING_ANGIOGENESIS	0.568964
REACTOME_REGULATION_OF_INNATE_IMMUNE_RESPONSES_TO_CYTOSOLIC_DNA	0.568898
GOBP_POSITIVE_REGULATION_OF_SECRETION	0.56885
GOBP_POSITIVE_REGULATION_OF_BONE_MINERALIZATION	0.568804
REACTOME_CARGO_RECOGNITION_FOR_CLATHRIN_MEDIATED_ENDOCYTOSIS	0.568739
GOBP_INTRINSIC_APOPTOTIC_SIGNALING_PATHWAY_IN_RESPONSE_TO_ENDOPLASMIC_RETICULUM_STRESS	0.568644
GOMF_PHOSPHOLIPASE_BINDING	0.568632
GOBP_POSITIVE_REGULATION_OF_PROTEIN_TARGETING_TO_MEMBRANE	0.568618
REACTOME_INTERLEUKIN_15_SIGNALING	0.568528
GOBP_REGULATION_OF_ESTABLISHMENT_OF_PROTEIN_LOCALIZATION	0.568424
GOCC_PRESYNAPTIC_CYTOSOL	0.568358
GOBP_REGULATION_OF_LIPID_METABOLIC_PROCESS	0.568285
REACTOME_FORMYL_PEPTIDE_RECEPTORS_BIND_FORMYL_PEPTIDES_AND_MANY_OTHER_LIGANDS	0.568224
GOBP_POSITIVE_REGULATION_OF_VASCULOGENESIS	0.568218
GOBP_GLIAL_CELL_PROLIFERATION	0.568174
GOBP_ANATOMICAL_STRUCTURE_HOMEOSTASIS	0.568096
GOBP_POSITIVE_REGULATION_OF_NATURAL_KILLER_CELL_MEDIATED_IMMUNITY	0.56808
REACTOME_COMPLEMENT_CASCADE	0.568034
GOBP_UMP_CATABOLIC_PROCESS	0.568003
REACTOME_HYDROLYSIS_OF_LPC	0.567888
GOBP_NEGATIVE_REGULATION_OF_ION_TRANSPORT	0.567829
GOBP_CARBOHYDRATE_HOMEOSTASIS	0.567651
GOBP_POSITIVE_REGULATION_OF_GLIAL_CELL_DIFFERENTIATION	0.567589
GOBP_POSITIVE_CHEMOTAXIS	0.567586
REACTOME_SCAVENGING_OF_HEME_FROM_PLASMA	0.567576
GOBP_CIRCULATORY_SYSTEM_PROCESS	0.567379
GOBP_NEGATIVE_REGULATION_OF_ESTABLISHMENT_OF_PROTEIN_LOCALIZATION_TO_MITOCHONDRION	0.567293
GOBP_REGULATION_OF_NATURAL_KILLER_CELL_CHEMOTAXIS	0.567228
GOBP_POSITIVE_REGULATION_OF_PROTEIN_DEPHOSPHORYLATION	0.567038
GOBP_ACTIN_FILAMENT_REORGANIZATION	0.56645
GOBP_NEGATIVE_REGULATION_OF_NEUTROPHIL_ACTIVATION	0.566381
REACTOME_ADVANCED_GLYCOSYLATION_ENDPRODUCT_RECEPTOR_SIGNALING	0.566144
GOBP_POSITIVE_REGULATION_OF_CYTOSKELETON_ORGANIZATION	0.566004
GOBP_REGULATION_OF_CARBOHYDRATE_METABOLIC_PROCESS	0.565981
REACTOME_SIGNALING_BY_THE_B_CELL_RECEPTOR_BCR	0.565934
GOCC_FC_RECEPTOR_COMPLEX	0.565796
GOBP_NEGATIVE_REGULATION_OF_LEUKOCYTE_MIGRATION	0.565607
GOBP_GLIAL_CELL_DEVELOPMENT	0.565426
GOBP_REGULATION_OF_ERBB_SIGNALING_PATHWAY	0.565356
GOBP_MEMBRANE_FUSION	0.56523
GOBP_RESPONSE_TO_CARBOHYDRATE	0.565154
GOBP_NEGATIVE_REGULATION_OF_NEURON_APOPTOTIC_PROCESS	0.564726
GOMF_SH3_DOMAIN_BINDING	0.564666
GOMF_ENZYME_ACTIVATOR_ACTIVITY	0.564539
GOMF_PEPTIDOGLYCAN_IMMUNE_RECEPTOR_ACTIVITY	0.564378
GOBP_SMOOTH_MUSCLE_CELL_MIGRATION	0.563921
GOCC_CELL_BODY	0.56375
GOBP_RESPONSE_TO_ENDOGENOUS_STIMULUS	0.563632
GOBP_NEGATIVE_REGULATION_OF_PROTEIN_TARGETING_TO_MITOCHONDRION	0.563362
GOBP_REGULATION_OF_HYPERSENSITIVITY	0.563234
GOMF_CARBOHYDRATE_PHOSPHATASE_ACTIVITY	0.562745
GOMF_MITOGEN_ACTIVATED_PROTEIN_KINASE_BINDING	0.562608
GOBP_CELLULAR_EXTRAVASATION	0.562603
GOBP_EOSINOPHIL_MEDIATED_IMMUNITY	0.56235
GOBP_RESPONSE_TO_CORTICOSTEROID	0.562278
GOBP_NEGATIVE_REGULATION_OF_LYMPHOCYTE_MIGRATION	0.562114
GOMF_TAP_BINDING	0.562009
GOCC_FIBRINOGEN_COMPLEX	0.561894
GOBP_NEGATIVE_REGULATION_OF_PROTEIN_MATURATION	0.561807
GOBP_SELF_PROTEOLYSIS	0.561795
GOBP_POSITIVE_REGULATION_OF_INTERLEUKIN_17_PRODUCTION	0.561745
GOCC_SECRETORY_VESICLE	0.561714
GOBP_RUFFLE_ASSEMBLY	0.561442
GOBP_CELLULAR_RESPONSE_TO_CARBOHYDRATE_STIMULUS	0.561204
GOBP_NEGATIVE_REGULATION_OF_TRANSMEMBRANE_TRANSPORT	0.561062
GOBP_REGULATION_OF_MEMBRANE_PROTEIN_ECTODOMAIN_PROTEOLYSIS	0.560704
GOBP_NECROPTOTIC_SIGNALING_PATHWAY	0.560686
GOBP_NEGATIVE_REGULATION_OF_SPROUTING_ANGIOGENESIS	0.560562
GOBP_POSITIVE_REGULATION_OF_HISTONE_DEACETYLATION	0.560236
GOBP_BIOLOGICAL_PROCESS_INVOLVED_IN_INTERACTION_WITH_SYMBIONT	0.560057
GOMF_METAL_ION_PROTON_ANTIPORTER_ACTIVITY	0.560023
GOBP_FOAM_CELL_DIFFERENTIATION	0.559944
GOBP_PROTEIN_MONO_ADP_RIBOSYLATION	0.559912
REACTOME_NOTCH4_INTRACELLULAR_DOMAIN_REGULATES_TRANSCRIPTION	0.559842
GOMF_SOLUTE_CATION_ANTIPORTER_ACTIVITY	0.559797
GOBP_RESPONSE_TO_LIPOTEICHOIC_ACID	0.559726
GOCC_LUMENAL_SIDE_OF_MEMBRANE	0.559545
GOBP_MYOBLAST_FUSION	0.559496
REACTOME_RHO_GTPASES_ACTIVATE_NADPH_OXIDASES	0.559345
GOBP_POSITIVE_REGULATION_OF_CELL_SUBSTRATE_ADHESION	0.559344
GOBP_POSITIVE_REGULATION_OF_BROWN_FAT_CELL_DIFFERENTIATION	0.559308
GOBP_ANTIGEN_PROCESSING_AND_PRESENTATION_OF_ENDOGENOUS_PEPTIDE_ANTIGEN_VIA_MHC_CLASS_I_VIA_ER_PATHWAY	0.559273
REACTOME_REGULATION_OF_IFNA_IFNB_SIGNALING	0.559068
GOBP_POSITIVE_REGULATION_OF_CELL_MIGRATION_INVOLVED_IN_SPROUTING_ANGIOGENESIS	0.559064
GOBP_REGULATION_OF_RIG_I_SIGNALING_PATHWAY	0.558599
GOBP_PLATELET_DERIVED_GROWTH_FACTOR_RECEPTOR_BETA_SIGNALING_PATHWAY	0.558319
GOMF_PHOSPHATIDYLINOSITOL_PHOSPHATE_BINDING	0.557871
GOMF_SYNDECAN_BINDING	0.557808
GOBP_EPITHELIAL_CELL_APOPTOTIC_PROCESS	0.557795
GOBP_MITOCHONDRIAL_DEPOLARIZATION	0.557769
GOBP_REGULATION_OF_PROTEIN_POLYMERIZATION	0.557617
GOBP_MEMBRANE_RAFT_ORGANIZATION	0.557086
GOMF_CCR2_CHEMOKINE_RECEPTOR_BINDING	0.557019
GOBP_REGULATION_OF_TOLL_LIKE_RECEPTOR_7_SIGNALING_PATHWAY	0.557019
REACTOME_REGULATION_OF_KIT_SIGNALING	0.556839
GOMF_HYDROLASE_ACTIVITY_HYDROLYZING_N_GLYCOSYL_COMPOUNDS	0.556748
GOBP_NEGATIVE_REGULATION_OF_FIBROBLAST_PROLIFERATION	0.556497
GOBP_RESPONSE_TO_METAL_ION	0.556457
GOBP_REGULATION_OF_MUSCLE_SYSTEM_PROCESS	0.556447
GOBP_REGULATION_OF_ACTOMYOSIN_STRUCTURE_ORGANIZATION	0.556223
GOBP_ENDOTHELIAL_CELL_APOPTOTIC_PROCESS	0.556215
REACTOME_TNFR1_INDUCED_NFKAPPAB_SIGNALING_PATHWAY	0.556202
GOBP_REGULATION_OF_SMALL_GTPASE_MEDIATED_SIGNAL_TRANSDUCTION	0.556107
GOMF_PHOSPHATIDYLINOSITOL_3_4_BISPHOSPHATE_BINDING	0.55597
GOBP_CARBOHYDRATE_MEDIATED_SIGNALING	0.55595
GOBP_NEGATIVE_REGULATION_OF_HUMORAL_IMMUNE_RESPONSE	0.555921
GOBP_ENDOTHELIAL_CELL_DEVELOPMENT	0.555788
GOBP_REGULATION_OF_G_PROTEIN_COUPLED_RECEPTOR_SIGNALING_PATHWAY	0.555527
GOBP_RESPONSE_TO_ARSENIC_CONTAINING_SUBSTANCE	0.555405
HALLMARK_P53_PATHWAY	0.555133
GOMF_INTERLEUKIN_6_RECEPTOR_BINDING	0.554678
GOBP_ADHERENS_JUNCTION_ASSEMBLY	0.554477
REACTOME_BINDING_AND_UPTAKE_OF_LIGANDS_BY_SCAVENGER_RECEPTORS	0.554414
REACTOME_FLT3_SIGNALING_THROUGH_SRC_FAMILY_KINASES	0.554398
GOBP_CELL_SUBSTRATE_ADHESION	0.554169
GOBP_INTEGRIN_MEDIATED_SIGNALING_PATHWAY	0.55409
GOCC_SECRETORY_GRANULE	0.554023
GOBP_INTERLEUKIN_2_MEDIATED_SIGNALING_PATHWAY	0.554003
GOBP_PHAGOSOME_MATURATION	0.553907
GOBP_REGULATION_OF_FAT_CELL_DIFFERENTIATION	0.553736
GOBP_NEGATIVE_REGULATION_OF_LYMPHOCYTE_APOPTOTIC_PROCESS	0.553358
GOBP_REGULATION_OF_ANION_CHANNEL_ACTIVITY	0.553286
GOBP_MODULATION_OF_PROCESS_OF_ANOTHER_ORGANISM	0.553191
GOBP_REGULATION_OF_PROTEIN_EXPORT_FROM_NUCLEUS	0.553044
GOBP_REGULATION_OF_MEMBRANE_INVAGINATION	0.552977
GOBP_REGULATION_OF_RESPONSE_TO_INTERFERON_GAMMA	0.552857
GOBP_NITRIC_OXIDE_MEDIATED_SIGNAL_TRANSDUCTION	0.552653
GOBP_POSITIVE_REGULATION_OF_CD4_POSITIVE_ALPHA_BETA_T_CELL_PROLIFERATION	0.552507
GOBP_REGULATION_OF_EXTRACELLULAR_MATRIX_CONSTITUENT_SECRETION	0.552417
GOBP_PYRIMIDINE_NUCLEOSIDE_MONOPHOSPHATE_CATABOLIC_PROCESS	0.552391
GOBP_REGULATION_OF_COMPLEMENT_ACTIVATION_CLASSICAL_PATHWAY	0.551932
REACTOME_REGULATION_OF_GLYCOLYSIS_BY_FRUCTOSE_2_6_BISPHOSPHATE_METABOLISM	0.551889
GOBP_POSITIVE_REGULATION_OF_OXIDATIVE_STRESS_INDUCED_NEURON_DEATH	0.5518
GOBP_REGULATION_OF_VASCULOGENESIS	0.55168
GOBP_BIOMINERALIZATION	0.551637
GOBP_MODULATION_BY_HOST_OF_SYMBIONT_PROCESS	0.551583
REACTOME_SARS_COV_2_INFECTION	0.55148
REACTOME_G_BETA_GAMMA_SIGNALLING_THROUGH_CDC42	0.551465
GOBP_NEGATIVE_REGULATION_OF_HOMOTYPIC_CELL_CELL_ADHESION	0.551269
GOBP_POSITIVE_REGULATION_OF_TOLL_LIKE_RECEPTOR_4_SIGNALING_PATHWAY	0.550626
GOCC_TRANS_GOLGI_NETWORK_MEMBRANE	0.550544
GOBP_REGULATION_OF_GLIOGENESIS	0.550404
REACTOME_PROSTACYCLIN_SIGNALLING_THROUGH_PROSTACYCLIN_RECEPTOR	0.550338
GOMF_NAD_P_PLUS_NUCLEOSIDASE_ACTIVITY	0.550326
GOBP_REGULATION_OF_ACUTE_INFLAMMATORY_RESPONSE_TO_ANTIGENIC_STIMULUS	0.550098
GOBP_MAST_CELL_CYTOKINE_PRODUCTION	0.549997
GOMF_DEOXYCYTIDINE_DEAMINASE_ACTIVITY	0.549739
GOBP_CELL_CELL_RECOGNITION	0.549737
GOBP_RESPONSE_TO_REACTIVE_OXYGEN_SPECIES	0.549593
GOBP_MEMBRANE_TO_MEMBRANE_DOCKING	0.549483
REACTOME_SIGNALING_BY_SCF_KIT	0.549432
GOBP_ANTIGEN_PROCESSING_AND_PRESENTATION_OF_ENDOGENOUS_PEPTIDE_ANTIGEN	0.549359
GOBP_REGULATION_OF_RECEPTOR_BINDING	0.548961
GOBP_BLOOD_VESSEL_MORPHOGENESIS	0.548903
GOBP_REGULATION_OF_ACTIN_FILAMENT_LENGTH	0.548681
GOBP_ACTIN_FILAMENT_ORGANIZATION	0.548586
GOCC_NADPH_OXIDASE_COMPLEX	0.548521
GOBP_POSITIVE_REGULATION_OF_NLRP3_INFLAMMASOME_COMPLEX_ASSEMBLY	0.548361
GOBP_POSITIVE_REGULATION_OF_NATURAL_KILLER_CELL_MEDIATED_CYTOTOXICITY	0.548197
GOBP_REACTIVE_OXYGEN_SPECIES_BIOSYNTHETIC_PROCESS	0.548146
GOBP_POSITIVE_REGULATION_OF_MEMORY_T_CELL_DIFFERENTIATION	0.548117
GOBP_REGULATION_OF_OSSIFICATION	0.548071
GOBP_MUSCLE_CELL_PROLIFERATION	0.548056
GOBP_IMMUNE_COMPLEX_CLEARANCE	0.547931
GOBP_REGULATION_OF_BLOOD_PRESSURE	0.54762
GOBP_REGULATION_OF_OXIDOREDUCTASE_ACTIVITY	0.547412
GOBP_POSITIVE_REGULATION_OF_MICROGLIAL_CELL_ACTIVATION	0.547053
GOBP_REGULATION_OF_PHOSPHATIDYLINOSITOL_3_KINASE_ACTIVITY	0.547035
GOMF_14_3_3_PROTEIN_BINDING	0.547013
REACTOME_NEUTROPHIL_DEGRANULATION	0.546785
REACTOME_CLATHRIN_MEDIATED_ENDOCYTOSIS	0.546663
GOBP_POSITIVE_REGULATION_OF_GLIAL_CELL_PROLIFERATION	0.546528
GOBP_NEGATIVE_REGULATION_OF_FAT_CELL_DIFFERENTIATION	0.546448
GOBP_CELLULAR_RESPONSE_TO_MURAMYL_DIPEPTIDE	0.546354
GOBP_POSITIVE_REGULATION_OF_BIOMINERALIZATION	0.54633
GOBP_POSITIVE_REGULATION_OF_SMALL_MOLECULE_METABOLIC_PROCESS	0.546242
GOBP_REGULATION_OF_PROTEIN_SECRETION	0.54613
GOBP_GLYCOPROTEIN_CATABOLIC_PROCESS	0.545978
GOBP_DCMP_CATABOLIC_PROCESS	0.545781
GOBP_MONOCARBOXYLIC_ACID_TRANSPORT	0.54546
REACTOME_NEUROTRANSMITTER_RECEPTORS_AND_POSTSYNAPTIC_SIGNAL_TRANSMISSION	0.545458
REACTOME_ANTIGEN_PRESENTATION_FOLDING_ASSEMBLY_AND_PEPTIDE_LOADING_OF_CLASS_I_MHC	0.545433
GOMF_MHC_CLASS_II_PROTEIN_COMPLEX_BINDING	0.545332
GOBP_POSITIVE_REGULATION_OF_MACROPHAGE_DIFFERENTIATION	0.545298
GOMF_2_ACYLGLYCEROL_O_ACYLTRANSFERASE_ACTIVITY	0.545275
GOBP_REGULATION_OF_PLATELET_AGGREGATION	0.545259
GOBP_POSITIVE_REGULATION_OF_LIPID_LOCALIZATION	0.54522
GOBP_VIRION_ATTACHMENT_TO_HOST_CELL	0.545212
GOBP_NEGATIVE_REGULATION_OF_BLOOD_CIRCULATION	0.544958
GOBP_REGULATION_OF_PH	0.544867
GOBP_NEGATIVE_REGULATION_OF_DENDRITIC_CELL_APOPTOTIC_PROCESS	0.544557
GOBP_REGULATION_OF_OXIDATIVE_STRESS_INDUCED_CELL_DEATH	0.544494
REACTOME_GABA_B_RECEPTOR_ACTIVATION	0.544392
GOBP_INTRINSIC_APOPTOTIC_SIGNALING_PATHWAY	0.543852
GOBP_REGULATION_OF_GLUTAMINE_FAMILY_AMINO_ACID_METABOLIC_PROCESS	0.543837
GOBP_NEGATIVE_REGULATION_OF_T_CELL_APOPTOTIC_PROCESS	0.543776
GOMF_PLATELET_DERIVED_GROWTH_FACTOR_RECEPTOR_BINDING	0.543725
GOBP_REGULATION_OF_FEVER_GENERATION	0.543632
GOCC_PROTEIN_COMPLEX_INVOLVED_IN_CELL_ADHESION	0.543591
GOBP_CELLULAR_MONOVALENT_INORGANIC_CATION_HOMEOSTASIS	0.543526
GOBP_REGULATION_OF_SODIUM_ION_TRANSPORT	0.543286
GOBP_REGULATION_OF_MEMBRANE_TUBULATION	0.543071
GOBP_REGULATION_OF_CELL_MATRIX_ADHESION	0.543064
GOCC_CELL_SUBSTRATE_JUNCTION	0.542573
GOBP_CYTIDINE_METABOLIC_PROCESS	0.542373
GOMF_CYTIDINE_DEAMINASE_ACTIVITY	0.542373
GOBP_POSITIVE_REGULATION_OF_ISOTYPE_SWITCHING_TO_IGG_ISOTYPES	0.542354
GOBP_CELL_ADHESION_MEDIATED_BY_INTEGRIN	0.542168
GOBP_HYPOXIA_INDUCIBLE_FACTOR_1ALPHA_SIGNALING_PATHWAY	0.541998
GOBP_REGULATION_OF_ISOTYPE_SWITCHING_TO_IGE_ISOTYPES	0.541973
GOBP_POSITIVE_REGULATION_OF_RIG_I_SIGNALING_PATHWAY	0.541855
REACTOME_ANTIVIRAL_MECHANISM_BY_IFN_STIMULATED_GENES	0.541772
GOMF_PHOSPHATIDYLINOSITOL_BINDING	0.541702
GOBP_NATURAL_KILLER_CELL_CYTOKINE_PRODUCTION	0.541583
GOMF_MANNOSE_BINDING	0.541562
GOBP_DETECTION_OF_MOLECULE_OF_BACTERIAL_ORIGIN	0.54147
GOCC_PERINUCLEAR_ENDOPLASMIC_RETICULUM	0.541186
GOBP_PROGESTERONE_BIOSYNTHETIC_PROCESS	0.541018
GOBP_REGULATION_OF_RETROGRADE_TRANSPORT_ENDOSOME_TO_GOLGI	0.540971
GOBP_G_PROTEIN_COUPLED_RECEPTOR_SIGNALING_PATHWAY_INVOLVED_IN_HEART_PROCESS	0.540795
GOBP_MYOBLAST_DIFFERENTIATION	0.540723
GOBP_NEGATIVE_REGULATION_OF_CHRONIC_INFLAMMATORY_RESPONSE	0.540571
GOBP_NEGATIVE_REGULATION_OF_ISOTYPE_SWITCHING	0.540512
GOBP_VASCULAR_ASSOCIATED_SMOOTH_MUSCLE_CELL_PROLIFERATION	0.540445
REACTOME_INWARDLY_RECTIFYING_K_CHANNELS	0.540417
REACTOME_INTEGRIN_SIGNALING	0.540358
GOCC_LIPOPOLYSACCHARIDE_RECEPTOR_COMPLEX	0.540302
GOBP_NEGATIVE_REGULATION_OF_PROTEIN_BINDING	0.540053
GOBP_REGULATION_OF_LIPID_STORAGE	0.539904
GOMF_N_FORMYL_PEPTIDE_RECEPTOR_ACTIVITY	0.53979
GOBP_REGULATION_OF_CATION_CHANNEL_ACTIVITY	0.539624
GOCC_TERTIARY_GRANULE	0.539338
REACTOME_ADP_SIGNALLING_THROUGH_P2Y_PURINOCEPTOR_12	0.539291
GOMF_TYPE_5_METABOTROPIC_GLUTAMATE_RECEPTOR_BINDING	0.539077
REACTOME_TRAIL_SIGNALING	0.539028
GOBP_POSITIVE_REGULATION_OF_CYTOSOLIC_CALCIUM_ION_CONCENTRATION_INVOLVED_IN_PHOSPHOLIPASE_C_ACTIVATING_G_PROTEIN_COUPLED_SIGNALING_PATHWAY	0.539
GOBP_NEUTRAL_LIPID_BIOSYNTHETIC_PROCESS	0.538994
GOMF_GAMMA_AMINOBUTYRIC_ACID_TRANSMEMBRANE_TRANSPORTER_ACTIVITY	0.538682
GOCC_ENDOSOME_LUMEN	0.538616
GOMF_PEPTIDE_TRANSMEMBRANE_TRANSPORTER_ACTIVITY	0.538449
GOBP_REVERSIBLE_DIFFERENTIATION	0.538406
GOMF_INTERFERON_RECEPTOR_ACTIVITY	0.538381
GOBP_POSITIVE_REGULATION_OF_PROTEIN_CATABOLIC_PROCESS	0.538025
GOBP_PYRIMIDINE_NUCLEOSIDE_METABOLIC_PROCESS	0.538004
GOBP_GAMMA_DELTA_T_CELL_DIFFERENTIATION	0.53788
REACTOME_FOXO_MEDIATED_TRANSCRIPTION	0.537848
REACTOME_NRAGE_SIGNALS_DEATH_THROUGH_JNK	0.53749
GOBP_NEGATIVE_REGULATION_OF_EXTRINSIC_APOPTOTIC_SIGNALING_PATHWAY	0.537444
GOBP_CARBOHYDRATE_TRANSMEMBRANE_TRANSPORT	0.537369
GOBP_REGULATION_OF_CELL_SUBSTRATE_ADHESION	0.537194
GOBP_ADAPTIVE_THERMOGENESIS	0.537078
GOBP_RESPONSE_TO_HYDROGEN_PEROXIDE	0.537007
GOBP_NEGATIVE_REGULATION_OF_SMOOTH_MUSCLE_CELL_MIGRATION	0.536827
GOBP_ANTIGEN_PROCESSING_AND_PRESENTATION_ENDOGENOUS_LIPID_ANTIGEN_VIA_MHC_CLASS_IB	0.536758
GOMF_LIPID_ANTIGEN_BINDING	0.536758
GOBP_POSITIVE_REGULATION_OF_EXTRINSIC_APOPTOTIC_SIGNALING_PATHWAY_VIA_DEATH_DOMAIN_RECEPTORS	0.536744
GOMF_TRAIL_BINDING	0.536731
GOBP_INOSITOL_PHOSPHATE_MEDIATED_SIGNALING	0.53672
GOBP_REGULATION_OF_PROTEIN_AUTOPHOSPHORYLATION	0.536612
GOBP_TRIGLYCERIDE_BIOSYNTHETIC_PROCESS	0.536525
REACTOME_SMOOTH_MUSCLE_CONTRACTION	0.536492
GOBP_HEART_PROCESS	0.536409
GOBP_PHOSPHOLIPID_CATABOLIC_PROCESS	0.536372
REACTOME_MUSCLE_CONTRACTION	0.536209
GOBP_NEGATIVE_REGULATION_OF_AMYLOID_BETA_CLEARANCE	0.536193
GOMF_SOLUTE_PROTON_ANTIPORTER_ACTIVITY	0.536073
GOBP_NEGATIVE_REGULATION_OF_LIPID_STORAGE	0.535941
GOBP_ASTROCYTE_CELL_MIGRATION	0.535875
GOBP_MEMBRANE_PROTEIN_PROTEOLYSIS	0.535596
REACTOME_RHO_GTPASES_ACTIVATE_ROCKS	0.535277
GOBP_DETECTION_OF_BACTERIAL_LIPOPROTEIN	0.535121
GOBP_GLIAL_CELL_MIGRATION	0.535016
GOCC_T_CELL_RECEPTOR_COMPLEX	0.53501
GOBP_REGULATION_OF_SYSTEMIC_ARTERIAL_BLOOD_PRESSURE_BY_ENDOTHELIN	0.535001
REACTOME_TRANSMISSION_ACROSS_CHEMICAL_SYNAPSES	0.534903
GOBP_RESPONSE_TO_INTERLEUKIN_6	0.534638
GOBP_REGULATION_OF_VIRAL_INDUCED_CYTOPLASMIC_PATTERN_RECOGNITION_RECEPTOR_SIGNALING_PATHWAY	0.534484
GOBP_REGULATION_OF_LIPID_LOCALIZATION	0.534253
GOBP_PANTOTHENATE_METABOLIC_PROCESS	0.534223
GOBP_POSITIVE_REGULATION_OF_BINDING	0.534068
GOBP_RESPONSE_TO_DEXAMETHASONE	0.533789
GOBP_ANTIGEN_PROCESSING_AND_PRESENTATION_OF_LIPID_ANTIGEN_VIA_MHC_CLASS_IB	0.533724
GOBP_POSITIVE_REGULATION_OF_RECEPTOR_RECYCLING	0.533666
GOBP_REGULATION_OF_BICELLULAR_TIGHT_JUNCTION_ASSEMBLY	0.533211
REACTOME_MAP2K_AND_MAPK_ACTIVATION	0.533159
GOBP_LYSOSOMAL_TRANSPORT	0.532975
GOBP_RESPONSE_TO_STEROID_HORMONE	0.532628
GOBP_NEGATIVE_REGULATION_OF_TOLL_LIKE_RECEPTOR_4_SIGNALING_PATHWAY	0.532558
GOBP_RESPONSE_TO_CAMP	0.532287
GOBP_REGULATION_OF_CATABOLIC_PROCESS	0.532256
REACTOME_PYRIMIDINE_CATABOLISM	0.532137
GOBP_REGULATION_OF_GRANULOCYTE_DIFFERENTIATION	0.53194
GOBP_NEGATIVE_REGULATION_OF_PHOSPHATASE_ACTIVITY	0.531747
GOBP_STRESS_FIBER_ASSEMBLY	0.531745
REACTOME_TICAM1_RIP1_MEDIATED_IKK_COMPLEX_RECRUITMENT	0.531743
GOMF_TOLL_LIKE_RECEPTOR_4_BINDING	0.531395
REACTOME_ACTIVATION_OF_NMDA_RECEPTORS_AND_POSTSYNAPTIC_EVENTS	0.531269
GOBP_NEGATIVE_REGULATION_OF_MYOBLAST_DIFFERENTIATION	0.531234
GOCC_GOLGI_APPARATUS_SUBCOMPARTMENT	0.531228
GOBP_PLASMA_MEMBRANE_REPAIR	0.531156
GOBP_EOSINOPHIL_CHEMOTAXIS	0.531016
GOBP_POSITIVE_REGULATION_OF_HEAT_GENERATION	0.530857
GOBP_REGULATION_OF_PROTEIN_MATURATION	0.530793
GOBP_INSULIN_RECEPTOR_SIGNALING_PATHWAY	0.530739
GOBP_REGULATION_OF_CELLULAR_COMPONENT_SIZE	0.530553
GOBP_B_1_B_CELL_DIFFERENTIATION	0.530104
GOBP_POSITIVE_REGULATION_OF_INTERLEUKIN_13_PRODUCTION	0.529995
GOBP_NEURON_REMODELING	0.529744
GOBP_REGULATION_OF_NATURAL_KILLER_CELL_DIFFERENTIATION	0.529444
REACTOME_INTERLEUKIN_21_SIGNALING	0.529329
GOBP_POSITIVE_REGULATION_OF_NUCLEOTIDE_BINDING_OLIGOMERIZATION_DOMAIN_CONTAINING_2_SIGNALING_PATHWAY	0.529171
GOBP_PYRUVATE_METABOLIC_PROCESS	0.528992
GOBP_NEGATIVE_REGULATION_OF_GRANULOCYTE_DIFFERENTIATION	0.5288
GOMF_GUANYL_NUCLEOTIDE_EXCHANGE_FACTOR_ACTIVITY	0.528479
GOBP_TISSUE_REMODELING	0.528259
GOBP_RESPONSE_TO_MACROPHAGE_COLONY_STIMULATING_FACTOR	0.528161
GOBP_REGULATION_OF_SENSORY_PERCEPTION	0.528138
GOBP_I_KAPPAB_PHOSPHORYLATION	0.527918
GOBP_UREA_TRANSPORT	0.527913
GOCC_PLASMA_MEMBRANE_REGION	0.52782
REACTOME_RAF_ACTIVATION	0.527747
REACTOME_HEME_SIGNALING	0.527385
GOBP_ANTIMICROBIAL_HUMORAL_IMMUNE_RESPONSE_MEDIATED_BY_ANTIMICROBIAL_PEPTIDE	0.527381
GOCC_DENDRITIC_SPINE_HEAD	0.527366
GOCC_SPECIFIC_GRANULE_MEMBRANE	0.527361
GOCC_CORTICAL_GRANULE	0.527156
GOBP_NEGATIVE_REGULATION_OF_CELL_JUNCTION_ASSEMBLY	0.527074
GOBP_RESPONSE_TO_ALDOSTERONE	0.527074
GOCC_MHC_CLASS_II_PROTEIN_COMPLEX	0.527049
GOBP_POSITIVE_REGULATION_OF_PROTEIN_LOCALIZATION_TO_CELL_PERIPHERY	0.526872
GOMF_PROTEIN_TYROSINE_KINASE_BINDING	0.526797
GOCC_FICOLIN_1_RICH_GRANULE_LUMEN	0.526534
GOBP_HIPPOCAMPAL_NEURON_APOPTOTIC_PROCESS	0.526503
GOMF_SIALIC_ACID_BINDING	0.526339
GOBP_REGULATION_OF_ANTIGEN_PROCESSING_AND_PRESENTATION_OF_PEPTIDE_ANTIGEN	0.526332
GOBP_NEGATIVE_REGULATION_OF_VASCULAR_PERMEABILITY	0.526274
GOBP_RELAXATION_OF_CARDIAC_MUSCLE	0.52625
GOBP_FILOPODIUM_ASSEMBLY	0.526162
GOCC_PODOSOME	0.526114
GOBP_POSITIVE_REGULATION_OF_OSSIFICATION	0.52608
GOBP_REGULATION_OF_CELL_MORPHOGENESIS	0.526077
GOCC_RIPOPTOSOME	0.525827
GOBP_ACTIN_FILAMENT_BASED_PROCESS	0.525443
GOCC_IPAF_INFLAMMASOME_COMPLEX	0.525219
GOBP_PROTEIN_DESTABILIZATION	0.525207
GOBP_INSULIN_SECRETION	0.524962
GOBP_REGULATION_OF_CELLULAR_PH	0.52477
GOBP_FEVER_GENERATION	0.524661
GOBP_REGULATION_OF_MUSCLE_HYPERTROPHY	0.524583
GOBP_POSITIVE_REGULATION_OF_APOPTOTIC_CELL_CLEARANCE	0.524539
GOMF_CARBOHYDRATE_KINASE_ACTIVITY	0.524492
GOBP_NEGATIVE_T_CELL_SELECTION	0.524229
GOBP_REGULATION_OF_ESTABLISHMENT_OF_PROTEIN_LOCALIZATION_TO_MITOCHONDRION	0.523926
GOBP_NEGATIVE_REGULATION_OF_LONG_TERM_SYNAPTIC_POTENTIATION	0.523841
GOCC_INTERPHOTORECEPTOR_MATRIX	0.523708
GOBP_REGULATION_OF_AMYLOID_PRECURSOR_PROTEIN_CATABOLIC_PROCESS	0.523638
REACTOME_PECAM1_INTERACTIONS	0.52355
GOBP_CD8_POSITIVE_ALPHA_BETA_T_CELL_PROLIFERATION	0.523509
GOBP_PEPTIDE_ANTIGEN_ASSEMBLY_WITH_MHC_CLASS_II_PROTEIN_COMPLEX	0.523276
GOBP_REGULATION_OF_REACTIVE_OXYGEN_SPECIES_BIOSYNTHETIC_PROCESS	0.523244
GOBP_RENAL_SODIUM_ION_ABSORPTION	0.523243
GOBP_CELL_CELL_ADHESION_MEDIATED_BY_INTEGRIN	0.523151
GOBP_POSITIVE_REGULATION_OF_MACROPHAGE_DERIVED_FOAM_CELL_DIFFERENTIATION	0.523117
GOBP_REGULATION_OF_ISOMERASE_ACTIVITY	0.523022
GOBP_CELLULAR_RESPONSE_TO_INORGANIC_SUBSTANCE	0.52258
GOBP_MEMBRANE_PROTEIN_ECTODOMAIN_PROTEOLYSIS	0.522486
GOBP_FRUCTOSE_6_PHOSPHATE_METABOLIC_PROCESS	0.522209
GOMF_GLYCEROL_CHANNEL_ACTIVITY	0.522069
REACTOME_IKBA_VARIANT_LEADS_TO_EDA_ID	0.521988
GOBP_POSITIVE_REGULATION_OF_SYNAPTIC_VESICLE_ENDOCYTOSIS	0.521855
GOBP_VASCULAR_ASSOCIATED_SMOOTH_MUSCLE_CELL_DEVELOPMENT	0.521793
GOBP_PEPTIDE_ANTIGEN_ASSEMBLY_WITH_MHC_PROTEIN_COMPLEX	0.521764
GOBP_TYPE_B_PANCREATIC_CELL_APOPTOTIC_PROCESS	0.521639
GOBP_NEGATIVE_REGULATION_OF_OXIDATIVE_STRESS_INDUCED_CELL_DEATH	0.521501
GOMF_CARD_DOMAIN_BINDING	0.521076
GOBP_CELLULAR_RESPONSE_TO_EPINEPHRINE_STIMULUS	0.520905
GOMF_NUCLEOSIDE_TRIPHOSPHATASE_REGULATOR_ACTIVITY	0.520905
GOBP_CELLULAR_RESPONSE_TO_OXYGEN_LEVELS	0.520836
GOBP_RENAL_SODIUM_ION_TRANSPORT	0.520656
GOBP_REGULATION_OF_ENDOTHELIAL_CELL_DEVELOPMENT	0.520624
GOBP_REGULATION_OF_THE_FORCE_OF_HEART_CONTRACTION	0.520619
GOBP_REGULATION_OF_CELLULAR_RESPONSE_TO_INSULIN_STIMULUS	0.520594
REACTOME_LDL_CLEARANCE	0.520522
GOBP_POST_EMBRYONIC_CAMERA_TYPE_EYE_DEVELOPMENT	0.520404
GOBP_ISG15_PROTEIN_CONJUGATION	0.520303
GOBP_RESPONSE_TO_OXYGEN_LEVELS	0.520147
GOBP_INTERLEUKIN_1_ALPHA_PRODUCTION	0.520001
GOBP_RESPIRATORY_BURST_INVOLVED_IN_DEFENSE_RESPONSE	0.519871
GOBP_CHONDROBLAST_DIFFERENTIATION	0.519689
GOBP_POSITIVE_REGULATION_OF_PROTEIN_SECRETION	0.519617
REACTOME_RAC1_GTPASE_CYCLE	0.519546
GOBP_NEGATIVE_REGULATION_OF_ADENYLATE_CYCLASE_ACTIVITY	0.519454
REACTOME_INSERTION_OF_TAIL_ANCHORED_PROTEINS_INTO_THE_ENDOPLASMIC_RETICULUM_MEMBRANE	0.519367
GOBP_CELLULAR_RESPONSE_TO_PEPTIDOGLYCAN	0.519365
GOMF_UBIQUITIN_LIKE_PROTEIN_LIGASE_BINDING	0.519304
GOBP_REGULATION_OF_FATTY_ACID_TRANSPORT	0.519284
GOBP_B_CELL_RECEPTOR_SIGNALING_PATHWAY	0.519263
GOBP_T_CELL_LINEAGE_COMMITMENT	0.519172
GOBP_REGULATION_OF_KERATINOCYTE_MIGRATION	0.519138
GOMF_ACTIN_FILAMENT_BINDING	0.519059
GOBP_G_PROTEIN_COUPLED_PURINERGIC_NUCLEOTIDE_RECEPTOR_SIGNALING_PATHWAY	0.518976
GOMF_G_PROTEIN_COUPLED_PURINERGIC_NUCLEOTIDE_RECEPTOR_ACTIVITY	0.518976
GOMF_SIGNALING_RECEPTOR_INHIBITOR_ACTIVITY	0.518745
GOBP_IMPORT_INTO_CELL	0.518681
GOBP_TRACHEA_FORMATION	0.518658
GOBP_VASCULATURE_DEVELOPMENT	0.518483
GOBP_IMPORT_ACROSS_PLASMA_MEMBRANE	0.5184
GOBP_NEGATIVE_REGULATION_OF_OSTEOCLAST_DEVELOPMENT	0.518209
REACTOME_GASTRIN_CREB_SIGNALLING_PATHWAY_VIA_PKC_AND_MAPK	0.518058
GOBP_POSITIVE_REGULATION_OF_CD8_POSITIVE_ALPHA_BETA_T_CELL_ACTIVATION	0.517952
GOMF_LIPOPOLYSACCHARIDE_BINDING	0.517916
GOCC_CAVEOLA	0.517886
GOBP_REGULATION_OF_NEUTROPHIL_DEGRANULATION	0.517799
GOBP_RESPONSE_TO_SYMBIONT	0.51757
GOCC_ARP2_3_PROTEIN_COMPLEX	0.517437
GOMF_CXCR_CHEMOKINE_RECEPTOR_BINDING	0.517392
GOMF_ADENYLYLTRANSFERASE_ACTIVITY	0.517365
GOBP_HYALURONAN_BIOSYNTHETIC_PROCESS	0.517126
GOBP_RESPONSE_TO_PURINE_CONTAINING_COMPOUND	0.516959
GOCC_PROTON_TRANSPORTING_TWO_SECTOR_ATPASE_COMPLEX_PROTON_TRANSPORTING_DOMAIN	0.516839
GOCC_PROTON_TRANSPORTING_V_TYPE_ATPASE_V0_DOMAIN	0.516839
GOBP_REGULATION_OF_NUCLEOTIDE_BINDING_OLIGOMERIZATION_DOMAIN_CONTAINING_2_SIGNALING_PATHWAY	0.516733
GOBP_MEMBRANE_DEPOLARIZATION	0.516547
GOBP_POSITIVE_REGULATION_OF_INTERLEUKIN_18_PRODUCTION	0.516499
GOCC_CLATHRIN_COATED_PIT	0.516331
GOBP_CELLULAR_RESPONSE_TO_LIPOPROTEIN_PARTICLE_STIMULUS	0.516015
GOBP_NITROGEN_COMPOUND_TRANSPORT	0.515766
GOBP_NEGATIVE_REGULATION_OF_TRANSFERASE_ACTIVITY	0.515672
REACTOME_DEFECTIVE_LFNG_CAUSES_SCDO3	0.515559
GOBP_REGULATION_OF_CD8_POSITIVE_ALPHA_BETA_T_CELL_DIFFERENTIATION	0.515441
HALLMARK_PI3K_AKT_MTOR_SIGNALING	0.514818
REACTOME_SIGNALING_BY_KIT_IN_DISEASE	0.51416
GOBP_REGULATION_OF_ACTIN_FILAMENT_BUNDLE_ASSEMBLY	0.513886
GOBP_PROTEIN_LOCALIZATION_TO_PLASMA_MEMBRANE	0.513809
GOBP_ORGANELLE_MEMBRANE_FUSION	0.513731
GOBP_REGULATION_OF_ACTIN_CYTOSKELETON_REORGANIZATION	0.513621
GOBP_CLATHRIN_DEPENDENT_ENDOCYTOSIS	0.513585
GOBP_POSITIVE_REGULATION_OF_LIPID_STORAGE	0.51358
REACTOME_CLASS_I_MHC_MEDIATED_ANTIGEN_PROCESSING_PRESENTATION	0.513545
GOBP_PLATELET_ACTIVATION	0.512693
GOBP_RESPONSE_TO_FOLLICLE_STIMULATING_HORMONE	0.512503
GOBP_REGULATION_OF_ANATOMICAL_STRUCTURE_MORPHOGENESIS	0.512416
GOBP_LONG_CHAIN_FATTY_ACID_IMPORT_ACROSS_PLASMA_MEMBRANE	0.512374
GOBP_NEGATIVE_REGULATION_OF_ERBB_SIGNALING_PATHWAY	0.512217
GOBP_POSITIVE_REGULATION_OF_COMPLEMENT_ACTIVATION	0.512039
GOBP_POSITIVE_REGULATION_OF_SYNAPTIC_VESICLE_RECYCLING	0.512036
GOMF_CHEMOATTRACTANT_ACTIVITY	0.512035
GOBP_T_CELL_DIFFERENTIATION_IN_THYMUS	0.511833
GOBP_RESPONSE_TO_GRANULOCYTE_MACROPHAGE_COLONY_STIMULATING_FACTOR	0.511175
GOBP_CARBOHYDRATE_DERIVATIVE_CATABOLIC_PROCESS	0.511174
GOBP_PODOSOME_ASSEMBLY	0.511039
REACTOME_ERYTHROPOIETIN_ACTIVATES_STAT5	0.510997
REACTOME_CREATION_OF_C4_AND_C2_ACTIVATORS	0.510602
GOBP_RESPONSE_TO_CORTISOL	0.510444
GOBP_CELLULAR_RESPONSE_TO_CADMIUM_ION	0.510091
HALLMARK_XENOBIOTIC_METABOLISM	0.510081
REACTOME_PROLONGED_ERK_ACTIVATION_EVENTS	0.510078
GOBP_GLIAL_CELL_DIFFERENTIATION	0.509714
GOMF_PHOSPHOFRUCTOKINASE_ACTIVITY	0.50958
GOBP_T_CELL_HOMEOSTASIS	0.509162
GOBP_CERAMIDE_BIOSYNTHETIC_PROCESS	0.509097
GOBP_POSITIVE_REGULATION_OF_FAT_CELL_DIFFERENTIATION	0.509041
GOMF_PHOSPHORYLATION_DEPENDENT_PROTEIN_BINDING	0.50896
GOBP_FRUCTOSE_METABOLIC_PROCESS	0.508917
GOBP_REGULATION_OF_MACROPHAGE_PROLIFERATION	0.508693
GOBP_NATURAL_KILLER_CELL_ACTIVATION_INVOLVED_IN_IMMUNE_RESPONSE	0.508682
GOBP_ADHESION_OF_SYMBIONT_TO_HOST_CELL	0.508575
REACTOME_MAP3K8_TPL2_DEPENDENT_MAPK1_3_ACTIVATION	0.508459
GOBP_RESPONSE_TO_KETONE	0.508382
GOBP_POSITIVE_REGULATION_OF_NATURAL_KILLER_CELL_CHEMOTAXIS	0.508299
REACTOME_GABA_RECEPTOR_ACTIVATION	0.508189
GOMF_PEPTIDASE_ACTIVATOR_ACTIVITY	0.508147
GOBP_POSITIVE_REGULATION_OF_TOLL_LIKE_RECEPTOR_3_SIGNALING_PATHWAY	0.508101
GOBP_STRIATED_MUSCLE_CONTRACTION	0.508097
GOBP_CELLULAR_RESPONSE_TO_EXOGENOUS_DSRNA	0.507995
GOBP_POSITIVE_REGULATION_OF_HORMONE_METABOLIC_PROCESS	0.507885
GOBP_AUTOPHAGOSOME_ORGANIZATION	0.507772
GOBP_POSITIVE_REGULATION_OF_MEMBRANE_PROTEIN_ECTODOMAIN_PROTEOLYSIS	0.507559
GOBP_BLOOD_VESSEL_ENDOTHELIAL_CELL_MIGRATION	0.50754
GOBP_ANION_TRANSPORT	0.507304
REACTOME_REGULATION_OF_TNFR1_SIGNALING	0.507221
GOBP_REGULATION_OF_CELL_SUBSTRATE_JUNCTION_ORGANIZATION	0.507069
GOBP_CELLULAR_RESPONSE_TO_PROGESTERONE_STIMULUS	0.506955
GOCC_TETRASPANIN_ENRICHED_MICRODOMAIN	0.506928
GOBP_REGULATION_OF_SUPRAMOLECULAR_FIBER_ORGANIZATION	0.506917
GOBP_POSITIVE_REGULATION_OF_CALCIUM_ION_IMPORT	0.5069
GOBP_NEGATIVE_REGULATION_OF_OXIDATIVE_STRESS_INDUCED_INTRINSIC_APOPTOTIC_SIGNALING_PATHWAY	0.506874
REACTOME_SIGNALING_BY_BRAF_AND_RAF1_FUSIONS	0.506748
GOBP_AMINOGLYCAN_METABOLIC_PROCESS	0.506621
GOBP_ADP_METABOLIC_PROCESS	0.506601
GOBP_REGULATION_OF_PLATELET_ACTIVATION	0.506367
GOBP_ENZYME_LINKED_RECEPTOR_PROTEIN_SIGNALING_PATHWAY	0.506279
GOBP_ANTIMICROBIAL_HUMORAL_RESPONSE	0.505732
GOBP_NK_T_CELL_DIFFERENTIATION	0.505598
GOBP_POSITIVE_REGULATION_OF_LIPID_TRANSPORT	0.505563
GOBP_MUSCLE_HYPERTROPHY	0.505489
GOBP_NEGATIVE_REGULATION_OF_NLRP3_INFLAMMASOME_COMPLEX_ASSEMBLY	0.50543
GOMF_PHOSPHOLIPID_TRANSPORTER_ACTIVITY	0.505347
GOBP_CHOLESTEROL_STORAGE	0.505335
GOBP_ZYMOGEN_ACTIVATION	0.50527
GOMF_NUCLEOBASE_TRANSMEMBRANE_TRANSPORTER_ACTIVITY	0.505251
GOBP_MUSCLE_CELL_MIGRATION	0.505028
GOBP_POSITIVE_REGULATION_OF_ANTIGEN_RECEPTOR_MEDIATED_SIGNALING_PATHWAY	0.504969
GOMF_PEPTIDASE_ACTIVATOR_ACTIVITY_INVOLVED_IN_APOPTOTIC_PROCESS	0.504964
GOBP_AMEBOIDAL_TYPE_CELL_MIGRATION	0.504931
REACTOME_PRESYNAPTIC_FUNCTION_OF_KAINATE_RECEPTORS	0.50487
GOCC_VACUOLAR_PROTON_TRANSPORTING_V_TYPE_ATPASE_V0_DOMAIN	0.504838
GOCC_TRANS_GOLGI_NETWORK_TRANSPORT_VESICLE	0.504564
GOBP_REGULATION_OF_PEPTIDYL_SERINE_PHOSPHORYLATION	0.504551
REACTOME_CYTOPROTECTION_BY_HMOX1	0.504502
HALLMARK_COAGULATION	0.503783
GOBP_POSITIVE_REGULATION_OF_CELL_MATURATION	0.503723
REACTOME_INTERLEUKIN_17_SIGNALING	0.503648
GOMF_KINASE_ACTIVITY	0.503587
GOMF_TAP1_BINDING	0.50348
GOBP_SKELETAL_MUSCLE_CONTRACTION	0.503421
GOBP_REGULATION_OF_ATP_METABOLIC_PROCESS	0.503257
GOBP_POSITIVE_REGULATION_OF_PROTEIN_DEACETYLATION	0.503189
GOBP_NERVE_GROWTH_FACTOR_SIGNALING_PATHWAY	0.50302
GOBP_ANTIGEN_PROCESSING_AND_PRESENTATION_OF_PEPTIDE_ANTIGEN_VIA_MHC_CLASS_IB	0.502965
GOBP_RIBONUCLEOSIDE_CATABOLIC_PROCESS	0.502936
GOMF_SULFURIC_ESTER_HYDROLASE_ACTIVITY	0.50282
GOBP_POSITIVE_REGULATION_OF_CELL_PROLIFERATION_IN_BONE_MARROW	0.502805
GOCC_AUTOLYSOSOME	0.502637
GOMF_MHC_CLASS_II_RECEPTOR_ACTIVITY	0.502479
GOBP_REGULATION_OF_TOLL_LIKE_RECEPTOR_3_SIGNALING_PATHWAY	0.502317
GOBP_EMBRYONIC_PLACENTA_DEVELOPMENT	0.501751
GOBP_REGULATION_OF_PROTEIN_K63_LINKED_UBIQUITINATION	0.5016
REACTOME_POTASSIUM_CHANNELS	0.501523
GOBP_REGULATION_OF_TRANSCRIPTION_FROM_RNA_POLYMERASE_II_PROMOTER_IN_RESPONSE_TO_OXIDATIVE_STRESS	0.501452
GOBP_CELLULAR_RESPONSE_TO_MAGNESIUM_ION	0.501444
[truncated: 10,071 more rows]

## Sheet: Supp data3
Supplementary data3. Top 100 differentially expressed gennes for all cell types included in this study (Wilcoxon test with Benjamini-Hochberg multiple test correction)
gene	cluster	p_val	avg_log2FC	pct.1	pct.2	p_val_adj
LYZ	Progenitor	0	2.86345	0.602	0.263	0
AC020656.1	Progenitor	0	2.1036	0.377	0.055	0
FCER1A	Progenitor	1.23815e-96	2.09234	0.193	0.086	3.29708e-92
HPGD	Progenitor	6.98645e-22	1.99394	0.116	0.073	1.86042e-17
AL713998.1	Progenitor	0	1.68359	0.178	0.035	0
CTSG	Progenitor	0	1.61662	0.374	0.119	0
MPO	Progenitor	2.57388e-37	1.53602	0.374	0.296	6.854e-33
RNASE2	Progenitor	0	1.4622	0.426	0.141	0
LGALS1	Progenitor	2.14727e-166	1.45319	0.638	0.471	5.71796e-162
CST3	Progenitor	0	1.43451	0.78	0.485	0
S100A8	Progenitor	0	1.42749	0.352	0.099	0
PRTN3	Progenitor	3.14906e-27	1.34045	0.102	0.055	8.38563e-23
SRGN	Progenitor	1.94652e-220	1.27878	0.918	0.853	5.18339e-216
MS4A3	Progenitor	0	1.27743	0.207	0.044	0
HSPA1A	Progenitor	5.42241e-178	1.27604	0.598	0.397	1.44393e-173
S100A9	Progenitor	0	1.25225	0.359	0.119	0
CXCL8	Progenitor	1.00948e-128	1.2173	0.516	0.322	2.68814e-124
AZU1	Progenitor	3.57503e-82	1.20204	0.368	0.235	9.51995e-78
JUND	Progenitor	0	1.18592	0.895	0.708	0
HSPA1B	Progenitor	1.43304e-112	1.12933	0.58	0.435	3.81603e-108
MS4A6A	Progenitor	0	1.10755	0.349	0.091	0
SOX4	Progenitor	7.57566e-201	1.03731	0.673	0.45	2.01732e-196
PLEK	Progenitor	8.41886e-177	1.02594	0.718	0.552	2.24186e-172
CAPG	Progenitor	1.03478e-261	1.00645	0.635	0.383	2.75552e-257
CSTA	Progenitor	0	1.00574	0.406	0.131	0
STXBP2	Progenitor	2.18116e-212	1.0031	0.629	0.415	5.80821e-208
DNTT	Progenitor	1.22874e-134	0.98195	0.105	0.026	3.27201e-130
MNDA	Progenitor	0	0.975651	0.309	0.092	0
S100A6	Progenitor	4.62241e-49	0.896569	0.778	0.755	1.2309e-44
MRPL33	Progenitor	5.28465e-211	0.890435	0.632	0.426	1.40725e-206
GRN	Progenitor	6.13674e-179	0.883704	0.611	0.405	1.63415e-174
LMO4	Progenitor	1.59728e-89	0.841869	0.31	0.179	4.25341e-85
HSPA6	Progenitor	2.61114e-88	0.832976	0.103	0.033	6.9532e-84
OAZ1	Progenitor	0	0.8313	0.962	0.918	0
SERF2	Progenitor	0	0.829175	0.988	0.947	0
CXCL3	Progenitor	4.68231e-16	0.826392	0.224	0.175	1.24685e-11
GSTP1	Progenitor	2.57804e-270	0.822791	0.922	0.77	6.86507e-266
JCHAIN	Progenitor	2.69231e-129	0.802861	0.121	0.034	7.16935e-125
TYROBP	Progenitor	5.08523e-239	0.797129	0.752	0.467	1.35415e-234
HSPH1	Progenitor	3.40169e-107	0.796148	0.552	0.396	9.05837e-103
PLAC8	Progenitor	1.13813e-75	0.781567	0.593	0.516	3.03074e-71
HMGB2	Progenitor	4.78509e-113	0.778732	0.636	0.494	1.27422e-108
AC020916.1	Progenitor	5.94548e-127	0.76943	0.737	0.585	1.58322e-122
H1FX	Progenitor	1.21799e-143	0.761929	0.519	0.334	3.24338e-139
GABARAP	Progenitor	9.06644e-270	0.74807	0.916	0.82	2.4143e-265
LST1	Progenitor	4.02423e-158	0.746275	0.523	0.32	1.07161e-153
ACY3	Progenitor	2.27009e-92	0.74294	0.108	0.035	6.04501e-88
STMN1	Progenitor	6.64816e-123	0.737788	0.611	0.451	1.77034e-118
KLF4	Progenitor	1.44356e-167	0.737147	0.514	0.296	3.84406e-163
ATP5F1E	Progenitor	3.63399e-248	0.733304	0.958	0.916	9.67694e-244
HMGN2	Progenitor	2.22279e-124	0.725986	0.893	0.825	5.91907e-120
AP2S1	Progenitor	6.79201e-163	0.720878	0.651	0.469	1.80864e-158
FOSB	Progenitor	6.58676e-153	0.720545	0.931	0.859	1.75399e-148
UQCR11	Progenitor	1.06094e-212	0.719986	0.857	0.734	2.82518e-208
SEC61G	Progenitor	2.68717e-192	0.717843	0.737	0.561	7.15566e-188
COTL1	Progenitor	9.53537e-168	0.712134	0.422	0.215	2.53917e-163
HSP90AA1	Progenitor	5.64517e-192	0.700119	0.97	0.945	1.50325e-187
FTL	Progenitor	2.94331e-240	0.684039	0.997	0.984	7.83773e-236
TRIB1	Progenitor	4.44091e-106	0.683241	0.41	0.256	1.18257e-101
ANXA2	Progenitor	9.84031e-46	0.680331	0.398	0.308	2.62038e-41
C4orf48	Progenitor	6.32019e-141	0.672256	0.476	0.284	1.683e-136
CYBB	Progenitor	0	0.670354	0.276	0.073	0
RAB11FIP1	Progenitor	2.38266e-115	0.66387	0.544	0.374	6.34477e-111
TSPO	Progenitor	8.01934e-68	0.662878	0.754	0.694	2.13547e-63
FCER1G	Progenitor	6.61476e-305	0.657417	0.533	0.23	1.76144e-300
H2AFZ	Progenitor	6.94846e-87	0.639123	0.83	0.757	1.8503e-82
LAIR1	Progenitor	3.07769e-137	0.634579	0.469	0.287	8.19559e-133
UBL5	Progenitor	8.78938e-189	0.633363	0.82	0.71	2.34052e-184
CXorf21	Progenitor	1.71521e-171	0.625725	0.3	0.13	4.56744e-167
VCAN	Progenitor	3.28732e-201	0.622694	0.204	0.059	8.75381e-197
TRAPPC5	Progenitor	1.15986e-113	0.619808	0.703	0.586	3.0886e-109
AL355075.4	Progenitor	2.52019e-70	0.619682	0.237	0.128	6.711e-66
P4HB	Progenitor	2.50164e-105	0.615624	0.711	0.614	6.66162e-101
CTSD	Progenitor	5.02902e-71	0.610504	0.723	0.619	1.33918e-66
TMEM258	Progenitor	1.50662e-132	0.609458	0.702	0.574	4.01198e-128
CYBA	Progenitor	1.36945e-150	0.609022	0.867	0.759	3.64672e-146
COX6B1	Progenitor	9.58726e-166	0.607993	0.865	0.788	2.55299e-161
DYNLL1	Progenitor	3.90843e-144	0.597678	0.805	0.683	1.04078e-139
AC015912.3	Progenitor	9.19462e-73	0.595618	0.215	0.112	2.44844e-68
MARCKS	Progenitor	3.54533e-156	0.594764	0.215	0.077	9.44086e-152
DBI	Progenitor	1.4709e-72	0.592285	0.748	0.652	3.91686e-68
PLD4	Progenitor	4.64258e-86	0.58864	0.293	0.166	1.23627e-81
GPR183	Progenitor	1.09816e-42	0.58759	0.319	0.216	2.92428e-38
NDUFA11	Progenitor	2.61777e-140	0.587531	0.821	0.725	6.97086e-136
DUSP23	Progenitor	8.80976e-58	0.5795	0.443	0.336	2.34595e-53
IFI30	Progenitor	3.93056e-128	0.577783	0.324	0.155	1.04667e-123
ATP5MPL	Progenitor	8.06465e-113	0.574498	0.693	0.573	2.14754e-108
CLEC11A	Progenitor	6.04921e-43	0.571346	0.458	0.347	1.61084e-38
RNASE3	Progenitor	0	0.57097	0.177	0.035	0
RAC1	Progenitor	2.10617e-150	0.569614	0.445	0.249	5.60853e-146
ALOX5AP	Progenitor	8.02884e-90	0.568707	0.34	0.193	2.138e-85
C20orf27	Progenitor	1.96976e-47	0.566255	0.423	0.33	5.24528e-43
VAMP8	Progenitor	2.15207e-128	0.565597	0.815	0.694	5.73076e-124
UQCRQ	Progenitor	9.50838e-101	0.559983	0.597	0.462	2.53199e-96
SYK	Progenitor	6.90679e-121	0.559103	0.567	0.391	1.83921e-116
PYCARD	Progenitor	5.58922e-93	0.559035	0.625	0.493	1.48835e-88
MICOS10	Progenitor	1.06332e-85	0.558128	0.58	0.45	2.83151e-81
IRF2BP2	Progenitor	3.24864e-113	0.557906	0.668	0.516	8.65081e-109
IL1B	Progenitor	1.55456e-16	0.557846	0.237	0.184	4.13965e-12
FCN1	Progenitor	1.35711e-85	0.557098	0.15	0.058	3.61384e-81
IL32	T	0	3.36945	0.923	0.051	0
CD3E	T	0	3.13289	0.948	0.046	0
IL7R	T	0	2.72933	0.676	0.023	0
LTB	T	0	2.70413	0.721	0.107	0
TNFAIP3	T	0	2.6496	0.874	0.493	0
CD3D	T	0	2.41386	0.818	0.05	0
CCL5	T	0	2.34752	0.485	0.111	0
CXCR4	T	0	2.2809	0.858	0.39	0
PCED1B-AS1	T	0	2.23868	0.805	0.079	0
IFITM1	T	0	2.08407	0.963	0.476	0
TUBA4A	T	0	1.89872	0.629	0.145	0
CD3G	T	0	1.8826	0.669	0.016	0
NKG7	T	0	1.85177	0.426	0.31	0
CD48	T	0	1.80672	0.816	0.213	0
NR4A2	T	0	1.77826	0.756	0.419	0
GZMK	T	0	1.76361	0.241	0.011	0
LCK	T	0	1.74537	0.684	0.041	0
B2M	T	0	1.74157	1	0.97	0
LIME1	T	0	1.73238	0.707	0.13	0
CD52	T	0	1.67712	0.923	0.512	0
GNLY	T	0	1.67607	0.261	0.066	0
SPOCK2	T	0	1.67313	0.619	0.079	0
GZMA	T	0	1.6662	0.403	0.045	0
GZMH	T	0	1.65344	0.289	0.038	0
CCL4	T	0	1.62637	0.252	0.082	0
SLC2A3	T	0	1.6124	0.754	0.401	0
CD2	T	0	1.59181	0.556	0.025	0
CD7	T	0	1.58878	0.692	0.196	0
CD69	T	0	1.56253	0.884	0.52	0
FLT3LG	T	0	1.55554	0.561	0.069	0
SYNE2	T	0	1.54895	0.571	0.056	0
GZMM	T	0	1.54335	0.558	0.042	0
TNF	T	0	1.5432	0.33	0.092	0
ICOS	T	0	1.52625	0.399	0.007	0
CD8A	T	0	1.52003	0.273	0.012	0
EVL	T	0	1.51656	0.767	0.308	0
HLA-C	T	0	1.50575	0.992	0.908	0
HLA-B	T	0	1.50435	0.993	0.911	0
GIMAP7	T	0	1.45694	0.482	0.058	0
ARL4C	T	0	1.44152	0.604	0.12	0
LAT	T	0	1.43497	0.62	0.076	0
CALM1	T	0	1.42941	0.967	0.846	0
TCF7	T	0	1.41364	0.445	0.031	0
CD8B	T	0	1.41193	0.244	0.006	0
CD6	T	0	1.39328	0.5	0.028	0
ZFP36L1	T	0	1.38953	0.685	0.248	0
BTG1	T	0	1.38787	0.966	0.839	0
TRBC2	T	0	1.38546	0.61	0.231	0
TAGAP	T	0	1.37986	0.707	0.41	0
PTPRC	T	0	1.37395	0.904	0.659	0
ZNF331	T	0	1.34237	0.57	0.253	0
IL2RG	T	0	1.32436	0.783	0.386	0
RORA	T	0	1.30878	0.493	0.053	0
LINC00861	T	0	1.30121	0.439	0.027	0
HLA-E	T	0	1.29099	0.973	0.811	0
FYB1	T	0	1.28707	0.757	0.427	0
CD247	T	0	1.26322	0.564	0.046	0
PLAAT4	T	0	1.26166	0.63	0.26	0
CST7	T	0	1.25542	0.448	0.283	0
ABLIM1	T	0	1.25101	0.506	0.16	0
ZAP70	T	0	1.24834	0.525	0.067	0
MAL	T	0	1.22794	0.371	0.028	0
CAMK4	T	0	1.22544	0.407	0.008	0
TC2N	T	0	1.22137	0.445	0.053	0
GNG2	T	0	1.21356	0.572	0.222	0
HLA-A	T	0	1.20566	0.995	0.941	0
PTGER4	T	0	1.20115	0.609	0.364	0
SEPTIN1	T	0	1.19973	0.54	0.148	0
EML4	T	0	1.19867	0.619	0.286	0
TRBC1	T	0	1.18723	0.383	0.034	0
NOSIP	T	0	1.18715	0.576	0.418	0
TLE5	T	0	1.18615	0.716	0.429	0
KLRB1	T	0	1.17099	0.251	0.035	0
RPS27	T	0	1.1695	0.995	0.976	0
CREM	T	0	1.16461	0.406	0.142	0
HLA-F	T	0	1.16305	0.617	0.242	0
BCL11B	T	0	1.15657	0.408	0.017	0
LBH	T	0	1.15456	0.53	0.163	0
RHOH	T	0	1.15075	0.702	0.44	0
SKAP1	T	0	1.1351	0.483	0.086	0
PIK3IP1	T	0	1.13345	0.48	0.124	0
PRKCH	T	0	1.10789	0.528	0.17	0
SARAF	T	0	1.10403	0.952	0.873	0
CD96	T	0	1.10005	0.449	0.056	0
KLRG1	T	0	1.09645	0.356	0.083	0
CD5	T	0	1.09293	0.378	0.014	0
CD27	T	0	1.09119	0.365	0.018	0
GATA3	T	0	1.09008	0.356	0.024	0
IFNG	T	0	1.08967	0.187	0.021	0
TXNIP	T	0	1.08508	0.854	0.699	0
CCR7	T	0	1.07976	0.349	0.041	0
PPP2R5C	T	0	1.06599	0.508	0.231	0
ETS1	T	0	1.05962	0.425	0.07	0
MT2A	T	0	1.05455	0.463	0.27	0
ITK	T	0	1.04365	0.36	0.016	0
LEF1	T	0	1.0386	0.308	0.007	0
SRSF7	T	0	1.03555	0.894	0.776	0
INPP4B	T	0	1.02651	0.393	0.106	0
SEPTIN9	T	0	1.02443	0.603	0.323	0
ISG20	T	0	1.01736	0.512	0.149	0
IGKV3-20	B	0	5.24964	0.139	0.026	0
IGHA1	B	0	5.06801	0.331	0.029	0
IGKC	B	0	4.5167	0.424	0.03	0
IGHG1	B	0	4.35636	0.202	0.012	0
IGKV4-1	B	0	4.12388	0.141	0.008	0
IGHV3-23	B	0	4.00874	0.111	0.014	0
IGLV3-1	B	0	3.93325	0.115	0.017	0
MS4A1	B	0	3.71491	0.81	0.014	0
CD79A	B	0	3.68459	0.895	0.028	0
IGHG2	B	0	3.34314	0.213	0.008	0
CD83	B	0	3.20776	0.819	0.441	0
JCHAIN	B	0	3.19343	0.263	0.028	0
IGLC2	B	0	3.06181	0.167	0.008	0
IGHM	B	0	2.75885	0.611	0.13	0
IGHG3	B	0	2.68582	0.198	0.002	0
CD74	B	0	2.65564	0.997	0.849	0
HLA-DQA1	B	0	2.63192	0.823	0.264	0
BANK1	B	0	2.45753	0.713	0.035	0
LINC00926	B	0	2.36774	0.651	0.028	0
HLA-DRA	B	0	2.31195	0.9	0.56	0
IGLC3	B	0	2.25225	0.214	0.004	0
NIBAN3	B	0	2.10741	0.578	0.015	0
RALGPS2	B	0	2.07526	0.681	0.139	0
CD37	B	0	2.07033	0.919	0.824	0
HLA-DQB1	B	0	1.9685	0.827	0.349	0
CD79B	B	0	1.9524	0.654	0.131	0
MZB1	B	0	1.9376	0.267	0.089	0
HLA-DRB1	B	0	1.81654	0.891	0.533	0
FCER2	B	0	1.77668	0.423	0.007	0
FCRL1	B	0	1.75876	0.469	0.002	0
CCR7	B	0	1.72649	0.498	0.105	0
AFF3	B	0	1.71165	0.562	0.1	0
HERPUD1	B	0	1.707	0.777	0.485	0
BIRC3	B	0	1.69444	0.665	0.231	0
HLA-DPA1	B	0	1.68724	0.879	0.531	0
HLA-DPB1	B	0	1.67339	0.844	0.512	0
CD22	B	0	1.61978	0.477	0.016	0
NFKBID	B	0	1.6013	0.558	0.222	0
ZNF331	B	0	1.57846	0.605	0.323	0
BLK	B	0	1.56391	0.494	0.003	0
NCF1	B	0	1.5571	0.689	0.144	0
CXCR5	B	0	1.53429	0.398	0.008	0
CD19	B	0	1.52904	0.468	0.003	0
IGLC1	B	0	1.52686	0.102	0.003	0
EZR	B	0	1.48614	0.794	0.504	0
FCMR	B	0	1.47813	0.566	0.128	0
HVCN1	B	0	1.47438	0.453	0.053	0
ARHGAP24	B	0	1.45092	0.438	0.015	0
CD69	B	5.9807e-273	1.43734	0.734	0.607	1.5926e-268
HLA-DRB5	B	0	1.43444	0.768	0.432	0
LTB	B	0	1.43378	0.703	0.246	0
SWAP70	B	0	1.40665	0.558	0.206	0
ADAM28	B	0	1.40297	0.487	0.14	0
P2RX5	B	0	1.39154	0.435	0.049	0
IRF8	B	0	1.37966	0.512	0.082	0
CD52	B	0	1.37437	0.868	0.607	0
IGHD	B	0	1.37308	0.347	0.032	0
MEF2C	B	0	1.3547	0.613	0.306	0
LY9	B	0	1.35389	0.427	0.086	0
BACH2	B	0	1.34026	0.42	0.089	0
NR4A2	B	3.62268e-300	1.32075	0.675	0.498	9.64683e-296
LINC01857	B	0	1.3064	0.33	0.002	0
ZFP36L1	B	0	1.29701	0.72	0.346	0
RUBCNL	B	0	1.2916	0.367	0.016	0
PAX5	B	0	1.27771	0.388	0.004	0
CD40	B	0	1.25971	0.427	0.026	0
HLA-DMB	B	0	1.25895	0.491	0.154	0
CXCR4	B	0	1.24587	0.795	0.498	0
REL	B	0	1.23949	0.723	0.587	0
DUSP2	B	1.1346e-91	1.23425	0.531	0.444	3.02134e-87
POU2F2	B	0	1.22608	0.518	0.181	0
IL4R	B	0	1.21926	0.309	0.094	0
SPIB	B	0	1.19544	0.367	0.018	0
CDKN1A	B	3.95256e-202	1.1801	0.542	0.392	1.05253e-197
TCL1A	B	0	1.18	0.237	0.001	0
2023-03-01	B	0	1.17695	0.387	0.052	0
POU2AF1	B	0	1.17181	0.396	0.002	0
PLPP5	B	0	1.16069	0.427	0.191	0
VPREB3	B	0	1.14935	0.319	0.001	0
SNX2	B	0	1.14811	0.608	0.363	0
PHACTR1	B	5.18437e-198	1.14757	0.459	0.313	1.38055e-193
COL19A1	B	0	1.13576	0.29	0.001	0
HLA-DQA2	B	0	1.13536	0.329	0.028	0
FCRLA	B	0	1.11606	0.352	0.003	0
BCL2A1	B	0	1.11279	0.441	0.182	0
CD24	B	0	1.09777	0.299	0.004	0
ISG20	B	0	1.0843	0.571	0.229	0
CD72	B	0	1.08147	0.288	0.026	0
SYNGR2	B	0	1.07806	0.669	0.478	0
IKZF3	B	0	1.07584	0.477	0.1	0
SMIM14	B	0	1.07046	0.379	0.102	0
DERL3	B	1.12172e-279	1.05705	0.179	0.05	2.98702e-275
MAP3K8	B	0	1.05259	0.662	0.497	0
SNX9	B	6.39926e-236	1.04701	0.414	0.237	1.70406e-231
TPD52	B	0	1.04017	0.454	0.131	0
LAPTM5	B	0	1.03855	0.885	0.873	0
CTSH	B	0	1.03574	0.436	0.103	0
BLNK	B	0	1.03093	0.374	0.019	0
NCOA3	B	0	1.02958	0.472	0.219	0
HLA-DMA	B	0	1.02202	0.717	0.449	0
GNLY	NK	0	4.13793	0.907	0.091	0
NKG7	NK	0	3.48135	0.979	0.319	0
PRF1	NK	0	3.2778	0.812	0.079	0
GZMB	NK	0	3.18378	0.816	0.06	0
FGFBP2	NK	0	2.86951	0.716	0.054	0
CCL4	NK	0	2.86312	0.722	0.106	0
SPON2	NK	0	2.73532	0.694	0.153	0
CCL5	NK	0	2.68179	0.893	0.184	0
CST7	NK	0	2.68076	0.929	0.306	0
GZMA	NK	0	2.6485	0.896	0.111	0
KLRD1	NK	0	2.61559	0.831	0.064	0
KLRB1	NK	0	2.53372	0.725	0.07	0
CTSW	NK	0	2.478	0.935	0.453	0
CD247	NK	0	2.43078	0.838	0.156	0
FCGR3A	NK	0	2.39746	0.689	0.045	0
GZMH	NK	0	2.31118	0.734	0.082	0
IL2RB	NK	0	2.11258	0.669	0.066	0
TRBC1	NK	0	2.08398	0.652	0.105	0
CD7	NK	0	2.08386	0.826	0.306	0
KLRF1	NK	0	2.01874	0.616	0.022	0
IFITM1	NK	0	2.01477	0.951	0.588	0
CLIC3	NK	0	1.98172	0.553	0.037	0
KLRK1	NK	0	1.96297	0.709	0.077	0
IFNG	NK	0	1.86368	0.431	0.052	0
GNG2	NK	0	1.85306	0.78	0.296	0
SYNE2	NK	0	1.85047	0.736	0.169	0
GZMM	NK	0	1.81698	0.75	0.155	0
XCL2	NK	0	1.79728	0.357	0.034	0
CCL4L2	NK	0	1.78794	0.276	0.051	0
KLRC2	NK	0	1.76751	0.388	0.021	0
SYNE1	NK	0	1.73591	0.675	0.197	0
ITGB2	NK	0	1.69893	0.898	0.594	0
PTGDS	NK	0	1.68727	0.179	0.031	0
TRDC	NK	0	1.68581	0.489	0.016	0
CCL3	NK	0	1.68021	0.458	0.116	0
ADGRG1	NK	0	1.67729	0.585	0.171	0
CMC1	NK	0	1.67356	0.563	0.25	0
HOPX	NK	0	1.67185	0.746	0.329	0
ZAP70	NK	0	1.67016	0.689	0.167	0
HLA-C	NK	0	1.56175	0.992	0.927	0
TGFBR3	NK	0	1.55279	0.545	0.071	0
PTPRC	NK	0	1.54951	0.93	0.714	0
RNF213	NK	0	1.49175	0.739	0.428	0
LITAF	NK	0	1.48979	0.852	0.571	0
PLAAT4	NK	0	1.4768	0.724	0.342	0
B2M	NK	0	1.47408	0.998	0.977	0
IL2RG	NK	0	1.46792	0.835	0.475	0
IFITM2	NK	0	1.45755	0.919	0.788	0
IL32	NK	0	1.44244	0.638	0.26	0
XCL1	NK	0	1.43849	0.216	0.022	0
S1PR5	NK	0	1.43727	0.461	0.027	0
FCRL6	NK	0	1.43647	0.478	0.043	0
PRKCH	NK	0	1.43601	0.652	0.248	0
CX3CR1	NK	0	1.43096	0.395	0.043	0
BHLHE40	NK	0	1.42659	0.675	0.424	0
PYHIN1	NK	0	1.42435	0.476	0.06	0
HLA-E	NK	0	1.42385	0.976	0.848	0
EVL	NK	0	1.41481	0.798	0.412	0
APMAP	NK	0	1.41185	0.66	0.317	0
HLA-B	NK	0	1.40232	0.994	0.93	0
PTGDR	NK	0	1.39241	0.443	0.032	0
JAK1	NK	0	1.38323	0.834	0.633	0
MYL12A	NK	0	1.37923	0.911	0.796	0
SH2D1B	NK	0	1.37464	0.364	0.003	0
ARL4C	NK	0	1.36167	0.669	0.229	0
NCR3	NK	0	1.35368	0.449	0.043	0
DOK2	NK	0	1.33887	0.621	0.194	0
ITGAL	NK	0	1.33461	0.601	0.227	0
AOAH	NK	0	1.32761	0.509	0.122	0
TYROBP	NK	0	1.32613	0.831	0.463	0
EFHD2	NK	0	1.3236	0.636	0.311	0
TTC38	NK	0	1.31532	0.449	0.098	0
RHOC	NK	0	1.29783	0.58	0.257	0
APOBEC3G	NK	0	1.29441	0.537	0.179	0
TRBC2	NK	0	1.27751	0.682	0.316	0
FCER1G	NK	0	1.27099	0.548	0.228	0
HLA-A	NK	0	1.26953	0.992	0.953	0
CALM1	NK	0	1.26138	0.962	0.874	0
LCK	NK	0	1.24518	0.633	0.19	0
TXK	NK	0	1.24414	0.419	0.076	0
PRSS23	NK	0	1.2296	0.36	0.022	0
SYTL3	NK	0	1.22804	0.461	0.108	0
C12orf75	NK	0	1.22587	0.575	0.204	0
HCST	NK	0	1.22354	0.889	0.685	0
HLA-F	NK	0	1.22121	0.671	0.326	0
UTRN	NK	0	1.20798	0.623	0.349	0
TXNIP	NK	0	1.20516	0.875	0.734	0
SAMD3	NK	0	1.20197	0.427	0.062	0
KLRC1	NK	0	1.17004	0.218	0.008	0
ALOX5AP	NK	0	1.16569	0.522	0.186	0
CEP78	NK	0	1.15476	0.409	0.115	0
IKZF3	NK	0	1.14964	0.445	0.103	0
GNPTAB	NK	0	1.14886	0.513	0.284	0
STAT4	NK	0	1.14425	0.479	0.119	0
PSMB9	NK	0	1.14222	0.696	0.468	0
SKAP1	NK	0	1.14144	0.549	0.175	0
FLNA	NK	0	1.13917	0.782	0.605	0
RORA	NK	0	1.139	0.519	0.153	0
FGR	NK	0	1.13696	0.465	0.108	0
SLFN5	NK	0	1.13668	0.444	0.114	0
MPO	AML	0	2.18121	0.496	0.08	0
PRSS57	AML	0	2.14193	0.872	0.121	0
MGST1	AML	0	1.82555	0.789	0.122	0
SNHG29	AML	0	1.81104	0.975	0.814	0
SERPINB1	AML	0	1.71288	0.938	0.429	0
SMIM24	AML	0	1.67089	0.766	0.065	0
GIHCG	AML	0	1.61843	0.806	0.156	0
CFD	AML	0	1.6076	0.533	0.16	0
ANKRD28	AML	0	1.60456	0.852	0.212	0
SPINK2	AML	0	1.569	0.672	0.068	0
CDK6	AML	0	1.49345	0.82	0.245	0
CD34	AML	0	1.44919	0.57	0.056	0
GAPDH	AML	0	1.41469	0.993	0.897	0
ARMH1	AML	0	1.41192	0.732	0.169	0
SOX4	AML	0	1.4116	0.722	0.162	0
CSF3R	AML	0	1.41096	0.735	0.116	0
GNA15	AML	0	1.34793	0.759	0.153	0
AZU1	AML	0	1.34038	0.392	0.07	0
ELANE	AML	0	1.34012	0.29	0.032	0
TPSAB1	AML	0	1.33436	0.294	0.034	0
EGFL7	AML	0	1.30754	0.62	0.076	0
CLEC11A	AML	0	1.29675	0.552	0.128	0
GAS5	AML	0	1.26981	0.962	0.755	0
C1QTNF4	AML	0	1.26887	0.491	0.036	0
CAT	AML	0	1.25657	0.853	0.323	0
DLK1	AML	0	1.23629	0.206	0.016	0
NUCB2	AML	0	1.22862	0.834	0.325	0
IGFBP7	AML	0	1.18574	0.637	0.14	0
VIM	AML	0	1.18407	0.916	0.858	0
ENO1	AML	0	1.17541	0.942	0.579	0
TXN	AML	0	1.16626	0.924	0.489	0
DDAH2	AML	0	1.14737	0.737	0.17	0
IMPDH2	AML	0	1.14218	0.805	0.302	0
ZFAS1	AML	0	1.13935	0.972	0.775	0
CD99	AML	0	1.09709	0.945	0.723	0
H2AFY	AML	0	1.08864	0.838	0.344	0
TALDO1	AML	0	1.07026	0.926	0.436	0
CD82	AML	0	1.06869	0.743	0.281	0
CYTL1	AML	0	1.05958	0.446	0.059	0
FAM30A	AML	0	1.03135	0.536	0.079	0
IGLL1	AML	0	1.00169	0.346	0.032	0
NME2	AML	0	0.998246	0.954	0.696	0
TKT	AML	0	0.992445	0.87	0.409	0
HSH2D	AML	0	0.990191	0.667	0.184	0
CXCL8	AML	0	0.981541	0.492	0.145	0
ANGPT1	AML	0	0.979831	0.483	0.041	0
MSI2	AML	0	0.97447	0.641	0.189	0
COMT	AML	0	0.964466	0.791	0.273	0
ATP8B4	AML	0	0.951377	0.538	0.088	0
GLUL	AML	0	0.945997	0.839	0.368	0
CXCL2	AML	0	0.944997	0.385	0.085	0
CXCL3	AML	0	0.943114	0.286	0.054	0
TSC22D1	AML	0	0.931107	0.539	0.122	0
GSTP1	AML	0	0.924985	0.944	0.587	0
KRT18	AML	0	0.911701	0.433	0.061	0
ACTG1	AML	0	0.906239	0.99	0.902	0
MSRB3	AML	0	0.901447	0.565	0.075	0
CLIC1	AML	0	0.900876	0.958	0.674	0
RPS24	AML	0	0.896861	0.994	0.974	0
AIF1	AML	0	0.885777	0.877	0.258	0
TPM4	AML	0	0.884602	0.799	0.344	0
FLT3	AML	0	0.88425	0.561	0.094	0
MBOAT7	AML	0	0.881174	0.573	0.103	0
RPLP0	AML	0	0.87199	0.992	0.958	0
CD44	AML	0	0.870886	0.942	0.73	0
GATA2	AML	0	0.868845	0.459	0.07	0
EMP1	AML	0	0.861521	0.44	0.121	0
ITM2C	AML	0	0.85199	0.653	0.164	0
TFPI	AML	0	0.843603	0.48	0.053	0
ID1	AML	0	0.842293	0.402	0.176	0
ATP5MC2	AML	0	0.841012	0.977	0.827	0
SNHG7	AML	0	0.83884	0.691	0.267	0
VAMP8	AML	0	0.838256	0.888	0.487	0
PRAM1	AML	0	0.836516	0.542	0.095	0
HMGN3	AML	0	0.830054	0.806	0.437	0
RACK1	AML	0	0.82869	0.987	0.943	0
STMN1	AML	0	0.826611	0.663	0.226	0
MEST	AML	0	0.823497	0.436	0.058	0
RUNX1	AML	0	0.822696	0.734	0.276	0
ADGRE2	AML	0	0.820153	0.475	0.08	0
APLP2	AML	0	0.818295	0.772	0.3	0
YBX3	AML	0	0.811694	0.675	0.195	0
SNHG8	AML	0	0.80887	0.881	0.563	0
AC020916.1	AML	0	0.80675	0.764	0.396	0
RPL7	AML	0	0.804171	0.984	0.929	0
SNHG6	AML	0	0.802946	0.945	0.708	0
MCL1	AML	0	0.80139	0.948	0.702	0
EGR1	AML	0	0.799006	0.605	0.235	0
RNF130	AML	0	0.792511	0.721	0.232	0
KDM5B	AML	0	0.787661	0.622	0.194	0
ETS2	AML	0	0.787438	0.588	0.159	0
JUP	AML	0	0.782801	0.493	0.066	0
BTF3	AML	0	0.782096	0.976	0.912	0
PYGL	AML	0	0.781023	0.497	0.064	0
LINC02256	AML	0	0.779481	0.637	0.2	0
CPA3	AML	0	0.77943	0.328	0.032	0
HSD17B11	AML	0	0.777978	0.741	0.321	0
FABP5	AML	0	0.770589	0.662	0.231	0
EIF3E	AML	0	0.765956	0.931	0.714	0
APEX1	AML	0	0.75209	0.769	0.345	0
LYZ	Monocytes	0	4.03721	0.949	0.247	0
S100A9	Monocytes	0	3.79125	0.942	0.096	0
IFI30	Monocytes	0	3.67187	0.92	0.132	0
S100A8	Monocytes	0	3.52084	0.913	0.077	0
FCN1	Monocytes	0	3.46283	0.804	0.034	0
FCER1G	Monocytes	0	3.30778	0.94	0.212	0
CCL3	Monocytes	0	3.30681	0.616	0.109	0
IL1B	Monocytes	0	3.24014	0.587	0.171	0
LST1	Monocytes	0	3.14478	0.914	0.304	0
SERPINA1	Monocytes	0	2.96877	0.742	0.035	0
BCL2A1	Monocytes	0	2.91204	0.71	0.173	0
MAFB	Monocytes	0	2.89582	0.755	0.044	0
SOD2	Monocytes	0	2.76097	0.851	0.552	0
G0S2	Monocytes	0	2.7507	0.424	0.009	0
PLAUR	Monocytes	0	2.66447	0.798	0.283	0
CTSS	Monocytes	0	2.63863	0.854	0.398	0
S100A12	Monocytes	0	2.63264	0.536	0.029	0
PSAP	Monocytes	0	2.62745	0.924	0.63	0
TYROBP	Monocytes	0	2.62522	0.956	0.457	0
S100A11	Monocytes	0	2.57586	0.91	0.386	0
VCAN	Monocytes	0	2.55601	0.717	0.039	0
S100A6	Monocytes	0	2.50658	0.975	0.747	0
CCL3L1	Monocytes	0	2.45816	0.483	0.074	0
CST3	Monocytes	0	2.33619	0.965	0.476	0
S100A4	Monocytes	0	2.24427	0.972	0.677	0
SAT1	Monocytes	0	2.21985	0.955	0.795	0
TYMP	Monocytes	0	2.19638	0.811	0.186	0
ATP2B1-AS1	Monocytes	0	2.17252	0.801	0.415	0
CXCL8	Monocytes	0	2.17163	0.763	0.311	0
LGALS3	Monocytes	0	2.17056	0.757	0.099	0
CYBB	Monocytes	0	2.15553	0.738	0.054	0
CLEC7A	Monocytes	0	2.14269	0.659	0.042	0
MS4A7	Monocytes	0	2.12682	0.609	0.081	0
AC020656.1	Monocytes	0	2.10634	0.496	0.047	0
LGALS1	Monocytes	0	2.08811	0.953	0.459	0
CD68	Monocytes	0	2.08308	0.779	0.188	0
FTL	Monocytes	0	2.06494	0.997	0.984	0
NCF1	Monocytes	0	2.03865	0.664	0.146	0
COTL1	Monocytes	0	2.03056	0.816	0.199	0
CCL4L2	Monocytes	0	2.01494	0.331	0.048	0
AIF1	Monocytes	0	1.97574	0.914	0.571	0
ANXA2	Monocytes	0	1.945	0.852	0.291	0
FTH1	Monocytes	0	1.93666	0.995	0.989	0
NAMPT	Monocytes	0	1.92884	0.773	0.375	0
IFITM3	Monocytes	1.8754e-210	1.9105	0.532	0.402	4.994e-206
ANXA5	Monocytes	0	1.90196	0.798	0.231	0
NEAT1	Monocytes	0	1.89739	0.966	0.781	0
C5AR1	Monocytes	0	1.88869	0.512	0.014	0
SMIM25	Monocytes	0	1.86727	0.499	0.016	0
FCGR3A	Monocytes	0	1.82053	0.329	0.055	0
LILRA5	Monocytes	0	1.78771	0.572	0.019	0
NFKBIZ	Monocytes	0	1.78024	0.843	0.661	0
MS4A6A	Monocytes	0	1.77843	0.666	0.077	0
S100A10	Monocytes	0	1.7771	0.941	0.628	0
MNDA	Monocytes	0	1.77636	0.673	0.077	0
LILRB2	Monocytes	0	1.7724	0.596	0.035	0
NCF2	Monocytes	0	1.74676	0.684	0.053	0
GRN	Monocytes	0	1.73903	0.834	0.395	0
SRGN	Monocytes	0	1.72139	0.977	0.851	0
KLF4	Monocytes	0	1.7033	0.813	0.283	0
SLC11A1	Monocytes	0	1.68889	0.572	0.047	0
CTSD	Monocytes	0	1.67744	0.889	0.612	0
CXCL2	Monocytes	0	1.63728	0.509	0.233	0
CSTA	Monocytes	0	1.63331	0.703	0.117	0
CD300E	Monocytes	0	1.60182	0.488	0.012	0
SPI1	Monocytes	0	1.59243	0.827	0.428	0
CD14	Monocytes	0	1.59031	0.461	0.02	0
STX11	Monocytes	0	1.58085	0.617	0.16	0
PLEK	Monocytes	0	1.57916	0.886	0.544	0
NPC2	Monocytes	0	1.54719	0.844	0.563	0
STXBP2	Monocytes	0	1.54288	0.782	0.408	0
CCL4	Monocytes	0	1.51807	0.388	0.115	0
WARS	Monocytes	0	1.50875	0.543	0.15	0
CFP	Monocytes	0	1.50599	0.685	0.176	0
SGK1	Monocytes	0	1.49629	0.641	0.224	0
FGR	Monocytes	0	1.4962	0.684	0.099	0
TMEM176B	Monocytes	0	1.47213	0.472	0.061	0
TIMP1	Monocytes	0	1.46881	0.805	0.484	0
IGSF6	Monocytes	0	1.45023	0.543	0.028	0
MARCKS	Monocytes	0	1.44194	0.51	0.065	0
TNFRSF1B	Monocytes	0	1.43967	0.624	0.17	0
HCK	Monocytes	0	1.43689	0.608	0.137	0
CD83	Monocytes	0	1.42426	0.807	0.441	0
DMXL2	Monocytes	0	1.41917	0.586	0.105	0
PILRA	Monocytes	0	1.41906	0.515	0.031	0
NINJ1	Monocytes	0	1.41696	0.638	0.302	0
EREG	Monocytes	2.65775e-146	1.4128	0.284	0.151	7.07732e-142
PPIF	Monocytes	0	1.40962	0.635	0.283	0
C1orf162	Monocytes	0	1.38249	0.753	0.308	0
CTSL	Monocytes	0	1.37429	0.384	0.035	0
TSPO	Monocytes	0	1.37409	0.898	0.689	0
NLRP3	Monocytes	0	1.37366	0.467	0.108	0
IL1RN	Monocytes	0	1.37349	0.379	0.017	0
LGALS2	Monocytes	0	1.372	0.359	0.036	0
ZFAND5	Monocytes	0	1.36493	0.858	0.654	0
LILRB1	Monocytes	0	1.35384	0.412	0.044	0
POU2F2	Monocytes	0	1.34947	0.585	0.178	0
TNFAIP2	Monocytes	0	1.34684	0.566	0.096	0
VSIR	Monocytes	0	1.34238	0.81	0.481	0
LYST	Monocytes	0	1.34175	0.702	0.296	0
CST3	Other	0	2.57038	0.791	0.484	0
HLA-DPB1	Other	8.19557e-220	2.16222	0.729	0.517	2.1824e-215
S100B	Other	0	2.06157	0.263	0.073	0
HLA-DQB1	Other	2.46809e-286	2.02826	0.635	0.358	6.57228e-282
HLA-DPA1	Other	6.3806e-198	1.92841	0.727	0.538	1.69909e-193
HLA-DQA1	Other	5.63861e-303	1.91306	0.544	0.276	1.50151e-298
CD74	Other	1.01975e-202	1.79888	0.916	0.852	2.71549e-198
HLA-DRB5	Other	4.26158e-299	1.78215	0.715	0.436	1.13482e-294
HLA-DRA	Other	4.56968e-278	1.71214	0.817	0.565	1.21686e-273
HLA-DRB1	Other	3.98468e-246	1.53393	0.788	0.539	1.06108e-241
LGALS2	Other	0	1.4317	0.265	0.04	0
RGS10	Other	1.11162e-195	1.31517	0.631	0.388	2.96014e-191
CPVL	Other	0	1.28751	0.417	0.165	0
MPIG6B	Other	1.37951e-43	1.17299	0.14	0.074	3.6735e-39
IRF8	Other	0	1.12002	0.293	0.091	0
HIST1H2AC	Other	1.23052e-45	1.11142	0.452	0.314	3.27676e-41
NRGN	Other	2.39504e-63	1.0586	0.15	0.071	6.37775e-59
SNX3	Other	1.92043e-135	1.01641	0.754	0.554	5.11392e-131
CAVIN2	Other	1.16074e-33	1.01512	0.222	0.145	3.09094e-29
ITGA2B	Other	1.13921e-157	0.990556	0.141	0.042	3.0336e-153
C1orf54	Other	0	0.982639	0.2	0.045	0
WDFY4	Other	0	0.947679	0.295	0.096	0
GNG11	Other	1.47719e-62	0.940896	0.117	0.05	3.93361e-58
RGS18	Other	1.54411e-80	0.89835	0.188	0.088	4.11181e-76
CLU	Other	1.51317e-85	0.8923	0.299	0.166	4.02941e-81
SAMHD1	Other	1.13576e-206	0.886675	0.462	0.235	3.02442e-202
HLA-DMA	Other	3.81993e-243	0.881259	0.715	0.451	1.01721e-238
CPNE3	Other	9.70666e-129	0.853177	0.449	0.264	2.58479e-124
DNASE1L3	Other	0	0.851551	0.139	0.004	0
SPARC	Other	1.75933e-21	0.837427	0.27	0.196	4.68491e-17
FCGRT	Other	1.41815e-225	0.83272	0.432	0.207	3.7764e-221
TIMP1	Other	4.90111e-128	0.826737	0.711	0.489	1.30512e-123
MMD	Other	1.97323e-44	0.820443	0.124	0.062	5.25452e-40
PTGS1	Other	4.95229e-96	0.784353	0.235	0.113	1.31875e-91
ACTN1	Other	5.63247e-192	0.778362	0.549	0.302	1.49987e-187
LSP1	Other	1.93802e-107	0.773331	0.796	0.67	5.16076e-103
LGALS1	Other	3.15148e-135	0.742413	0.659	0.47	8.39207e-131
HIST1H3H	Other	2.86457e-37	0.739688	0.181	0.107	7.62805e-33
VCL	Other	7.47096e-54	0.737973	0.402	0.258	1.98944e-49
CTSG	Other	2.60174e-66	0.725242	0.221	0.122	6.92816e-62
GRN	Other	9.26777e-235	0.712312	0.668	0.403	2.46791e-230
CLEC9A	Other	0	0.700788	0.146	0.019	0
RAB31	Other	0	0.683134	0.365	0.122	0
PDLIM1	Other	1.59708e-256	0.678941	0.546	0.263	4.25285e-252
SHTN1	Other	0	0.672545	0.22	0.032	0
PLD4	Other	4.96136e-278	0.654011	0.395	0.163	1.32116e-273
MYL9	Other	8.32811e-95	0.637681	0.125	0.045	2.21769e-90
GSTP1	Other	9.73574e-220	0.619696	0.909	0.77	2.59253e-215
MS4A6A	Other	1.10501e-300	0.610318	0.293	0.092	2.94252e-296
TAGLN2	Other	1.06932e-118	0.59937	0.941	0.857	2.84749e-114
HLA-DMB	Other	7.72711e-215	0.590934	0.359	0.16	2.05765e-210
DAPP1	Other	4.62564e-187	0.587899	0.296	0.12	1.23176e-182
PSAP	Other	1.98854e-62	0.579917	0.77	0.636	5.29529e-58
ACTG1	Other	8.02547e-124	0.579646	0.971	0.948	2.1371e-119
GSN	Other	7.50866e-184	0.579038	0.491	0.261	1.99948e-179
CYB5R3	Other	2.15918e-145	0.577497	0.618	0.396	5.74968e-141
CFD	Other	7.67841e-68	0.577475	0.521	0.351	2.04468e-63
AZU1	Other	2.58257e-21	0.564005	0.309	0.237	6.87711e-17
KLF4	Other	2.78799e-208	0.559345	0.557	0.294	7.42413e-204
TLN1	Other	1.2539e-76	0.555795	0.659	0.457	3.33901e-72
AIF1	Other	2.76292e-230	0.552524	0.84	0.575	7.35739e-226
FLT3	Other	1.85834e-168	0.547501	0.566	0.332	4.94857e-164
C20orf27	Other	2.51294e-217	0.544994	0.584	0.325	6.69171e-213
SPI1	Other	4.8579e-204	0.543839	0.696	0.434	1.29361e-199
CLNK	Other	0	0.541949	0.171	0.025	0
PPT1	Other	1.5134e-156	0.541938	0.549	0.324	4.03003e-152
LIMS1	Other	5.20567e-32	0.539735	0.553	0.406	1.38622e-27
NDRG2	Other	0	0.537535	0.224	0.042	0
MYL6	Other	5.62452e-107	0.53574	0.961	0.918	1.49775e-102
KCNK6	Other	0	0.531529	0.225	0.051	0
TPM1	Other	3.23228e-129	0.530323	0.225	0.093	8.60725e-125
CCDC88A	Other	1.55062e-178	0.527594	0.619	0.374	4.12915e-174
CD9	Other	5.74864e-81	0.524743	0.34	0.189	1.53081e-76
PLEK	Other	1.03284e-100	0.524596	0.74	0.551	2.75036e-96
SLAMF7	Other	3.83725e-284	0.520713	0.194	0.048	1.02182e-279
ESAM	Other	3.96829e-108	0.520365	0.164	0.064	1.05671e-103
CD68	Other	8.1434e-159	0.520314	0.406	0.203	2.16851e-154
BEX3	Other	8.95592e-92	0.519405	0.532	0.334	2.38487e-87
AP2S1	Other	6.43176e-192	0.515216	0.709	0.467	1.71271e-187
ACY3	Other	1.06011e-202	0.515162	0.138	0.034	2.82295e-198
FGL2	Other	2.1732e-298	0.511135	0.21	0.053	5.78701e-294
S100A10	Other	3.54623e-40	0.504657	0.748	0.636	9.44324e-36
SERPINF1	Other	0	0.501181	0.22	0.032	0
CIITA	Other	8.38523e-198	0.497315	0.356	0.156	2.2329e-193
CTSA	Other	1.68213e-12	0.493358	0.482	0.378	4.47934e-08
NET1	Other	1.08164e-173	0.49325	0.397	0.194	2.8803e-169
CD36	Other	5.35464e-126	0.489937	0.187	0.071	1.42589e-121
ACTB	Other	1.1779e-49	0.489148	0.991	0.985	3.13662e-45
HMGA1	Other	4.99941e-163	0.487089	0.77	0.549	1.33129e-158
MS4A4E	Other	1.79929e-181	0.485338	0.132	0.034	4.79134e-177
PYCR2	Other	5.24298e-62	0.476733	0.429	0.275	1.39615e-57
OAZ1	Other	1.03553e-45	0.47671	0.962	0.918	2.75752e-41
FCER1A	Other	7.5336e-127	0.476253	0.209	0.085	2.00612e-122
FGD2	Other	0	0.473116	0.18	0.035	0
FERMT3	Other	1.55879e-58	0.472433	0.672	0.477	4.15091e-54
UCP2	Other	2.13199e-81	0.470016	0.697	0.529	5.67726e-77
ARPC1B	Other	3.02535e-49	0.465206	0.844	0.738	8.0562e-45
MPEG1	Other	2.2114e-278	0.463911	0.181	0.043	5.88875e-274
GRAP2	Other	4.20848e-21	0.46385	0.126	0.077	1.12068e-16
STOM	Other	9.65477e-14	0.46287	0.407	0.317	2.57097e-09
HBB	Erythroids	0	8.86054	0.894	0.214	0
HBA2	Erythroids	0	6.55858	0.723	0.021	0
CA1	Erythroids	0	6.35493	0.786	0.032	0
HBA1	Erythroids	0	6.29824	0.792	0.022	0
HBD	Erythroids	0	5.89987	0.847	0.044	0
SLC25A37	Erythroids	0	5.68288	0.89	0.271	0
AHSP	Erythroids	0	5.2391	0.782	0.014	0
HBM	Erythroids	0	4.91634	0.376	0.007	0
HBG2	Erythroids	0	4.35291	0.136	0.02	0
SLC4A1	Erythroids	0	4.1585	0.636	0.005	0
BLVRB	Erythroids	0	3.97049	0.874	0.278	0
ALAS2	Erythroids	0	3.90331	0.717	0.006	0
SLC25A39	Erythroids	0	3.49734	0.838	0.331	0
HMBS	Erythroids	0	3.37067	0.772	0.096	0
PRDX2	Erythroids	0	3.33331	0.808	0.492	0
HBG1	Erythroids	0	3.17926	0.111	0.008	0
CA2	Erythroids	0	3.14529	0.725	0.226	0
BSG	Erythroids	0	2.85368	0.873	0.63	0
ANK1	Erythroids	0	2.69209	0.715	0.01	0
KLF1	Erythroids	0	2.67662	0.687	0.016	0
SNCA	Erythroids	0	2.6635	0.708	0.186	0
GYPA	Erythroids	0	2.55948	0.441	0.003	0
DMTN	Erythroids	0	2.52391	0.621	0.019	0
GYPB	Erythroids	0	2.50691	0.47	0.003	0
SLC2A1	Erythroids	0	2.48866	0.673	0.148	0
UROD	Erythroids	0	2.34022	0.721	0.299	0
TUBB1	Erythroids	0	2.30387	0.108	0.013	0
TRIM58	Erythroids	0	2.26016	0.617	0.182	0
HEMGN	Erythroids	0	2.16745	0.427	0.058	0
RHAG	Erythroids	0	2.13869	0.525	0.005	0
FECH	Erythroids	0	2.09166	0.624	0.085	0
BCL2L1	Erythroids	0	2.08243	0.577	0.118	0
TMCC2	Erythroids	0	2.07636	0.254	0.008	0
SELENBP1	Erythroids	0	2.06832	0.427	0.003	0
APOC1	Erythroids	0	2.03863	0.317	0.009	0
GATA1	Erythroids	0	2.02103	0.603	0.023	0
PDZK1IP1	Erythroids	0	2.00332	0.378	0.008	0
GYPC	Erythroids	0	1.98274	0.833	0.641	0
MYL4	Erythroids	0	1.96034	0.508	0.005	0
BNIP3L	Erythroids	0	1.95781	0.76	0.491	0
H1F0	Erythroids	0	1.94821	0.65	0.339	0
STOM	Erythroids	0	1.87608	0.671	0.3	0
MPP1	Erythroids	0	1.80624	0.732	0.347	0
TFRC	Erythroids	0	1.79734	0.615	0.327	0
KLF3	Erythroids	0	1.78652	0.613	0.349	0
EPB42	Erythroids	0	1.77274	0.476	0.002	0
SMIM1	Erythroids	0	1.76855	0.546	0.06	0
SPTA1	Erythroids	0	1.74958	0.419	0.012	0
HBQ1	Erythroids	0	1.74056	0.487	0.014	0
FAM210B	Erythroids	0	1.7063	0.545	0.088	0
LGALS3	Erythroids	0	1.67521	0.449	0.104	0
TESC	Erythroids	0	1.67474	0.638	0.203	0
RBM38	Erythroids	0	1.67034	0.43	0.096	0
MPIG6B	Erythroids	9.57066e-228	1.65839	0.184	0.07	2.54857e-223
XPO7	Erythroids	0	1.65797	0.378	0.096	0
CTSB	Erythroids	0	1.64446	0.655	0.37	0
TSTA3	Erythroids	0	1.64389	0.53	0.198	0
PIM1	Erythroids	0	1.63601	0.64	0.417	0
FBXO7	Erythroids	0	1.59248	0.724	0.486	0
RAD23A	Erythroids	0	1.55603	0.758	0.564	0
TSPAN5	Erythroids	0	1.54748	0.432	0.068	0
EIF1AY	Erythroids	0	1.53171	0.545	0.278	0
TUBB	Erythroids	1.31106e-179	1.52326	0.594	0.665	3.49121e-175
NFE2	Erythroids	0	1.5223	0.677	0.344	0
TAL1	Erythroids	0	1.51387	0.5	0.043	0
NCOA4	Erythroids	0	1.50743	0.679	0.492	0
HMGB2	Erythroids	4.00525e-130	1.50138	0.517	0.496	1.06656e-125
APOE	Erythroids	0	1.46944	0.203	0.014	0
SPARC	Erythroids	1.20462e-63	1.4593	0.106	0.203	3.20777e-59
MKI67	Erythroids	0	1.45625	0.284	0.031	0
PRG2	Erythroids	0	1.45355	0.214	0.022	0
EIF2AK1	Erythroids	0	1.45003	0.606	0.281	0
NRGN	Erythroids	1.26059e-19	1.44393	0.102	0.071	3.35683e-15
ITGA2B	Erythroids	0	1.42591	0.179	0.037	0
OSBP2	Erythroids	0	1.42284	0.367	0.007	0
FAM83A	Erythroids	0	1.42046	0.29	0.023	0
RHCE	Erythroids	0	1.40853	0.389	0.008	0
FTH1	Erythroids	0	1.40693	0.978	0.99	0
ADIPOR1	Erythroids	0	1.40287	0.596	0.362	0
AC130456.3	Erythroids	0	1.39283	0.257	0.001	0
TRAK2	Erythroids	0	1.39188	0.435	0.124	0
FKBP8	Erythroids	0	1.37061	0.736	0.511	0
CPEB4	Erythroids	0	1.36999	0.353	0.114	0
WNK1	Erythroids	0	1.35398	0.539	0.304	0
HIST1H1C	Erythroids	6.56576e-181	1.34001	0.573	0.448	1.7484e-176
FOXO3	Erythroids	0	1.33614	0.473	0.219	0
MINPP1	Erythroids	0	1.3311	0.459	0.067	0
DCAF12	Erythroids	0	1.32336	0.348	0.109	0
STRADB	Erythroids	0	1.31641	0.474	0.13	0
SPTB	Erythroids	0	1.30617	0.346	0.003	0
GFI1B	Erythroids	0	1.30248	0.437	0.109	0
CLU	Erythroids	5.18983e-11	1.29768	0.198	0.169	1.382e-06
PCLAF	Erythroids	0	1.29565	0.375	0.113	0
TMEM14C	Erythroids	0	1.29295	0.537	0.421	0
UBAC1	Erythroids	0	1.2838	0.432	0.1	0
TMEM14B	Erythroids	7.2585e-208	1.28168	0.556	0.545	1.93286e-203
NARF	Erythroids	0	1.27858	0.644	0.422	0
UBE2C	Erythroids	0	1.27597	0.233	0.025	0
RBX1	Erythroids	0	1.27528	0.659	0.468	0
HAGH	Erythroids	0	1.26931	0.469	0.128	0
PTGDS	DC	0	5.8736	0.49	0.028	0
PLD4	DC	0	2.64976	0.83	0.159	0
JCHAIN	DC	0	2.50003	0.611	0.027	0
IRF7	DC	0	2.39053	0.812	0.244	0
CST3	DC	0	2.25172	0.985	0.485	0
TCF4	DC	0	2.17444	0.726	0.218	0
ITM2C	DC	0	2.09205	0.783	0.415	0
CD74	DC	0	2.06809	0.999	0.851	0
HLA-DRA	DC	0	2.05439	0.994	0.565	0
IRF8	DC	0	2.04672	0.68	0.088	0
NPC2	DC	0	2.03132	0.956	0.567	0
SCT	DC	0	2.00067	0.49	0.009	0
LYZ	DC	9.14828e-65	1.94248	0.414	0.269	2.4361e-60
SEC61B	DC	0	1.93268	0.964	0.715	0
HLA-DRB1	DC	0	1.84269	0.979	0.539	0
APP	DC	0	1.78417	0.737	0.31	0
LDLRAD4	DC	0	1.77457	0.626	0.126	0
HLA-DPA1	DC	0	1.72515	0.936	0.537	0
RAB11FIP1	DC	0	1.70132	0.887	0.37	0
LILRA4	DC	0	1.70113	0.499	0.006	0
SPIB	DC	0	1.66819	0.575	0.022	0
GRN	DC	0	1.66583	0.887	0.403	0
SEMA7A	DC	0	1.62748	0.518	0.047	0
SERPINF1	DC	0	1.62534	0.514	0.03	0
DSTN	DC	0	1.60457	0.776	0.471	0
PPP1R14B	DC	0	1.60309	0.569	0.088	0
NINJ1	DC	0	1.60241	0.732	0.307	0
RGS2	DC	0	1.57129	0.665	0.303	0
HLA-DPB1	DC	0	1.56637	0.92	0.517	0
DERL3	DC	0	1.55807	0.532	0.047	0
IRF4	DC	0	1.55083	0.483	0.033	0
FCER1G	DC	0	1.53376	0.769	0.229	0
NIBAN3	DC	0	1.5162	0.508	0.027	0
MZB1	DC	0	1.47203	0.527	0.088	0
ALOX5AP	DC	0	1.47	0.764	0.187	0
IFI30	DC	5.99206e-160	1.46423	0.377	0.156	1.59563e-155
FCN1	DC	1.68887e-146	1.46181	0.205	0.058	4.49728e-142
HLA-DQA1	DC	1.41923e-123	1.45682	0.521	0.28	3.77926e-119
UGCG	DC	0	1.45428	0.588	0.093	0
CCDC50	DC	0	1.45413	0.513	0.083	0
FCHSD2	DC	0	1.44711	0.688	0.223	0
LILRB4	DC	0	1.44358	0.653	0.033	0
HLA-DRB5	DC	1.30255e-222	1.42683	0.824	0.438	3.46857e-218
HERPUD1	DC	0	1.4218	0.884	0.489	0
KLF4	DC	0	1.41684	0.695	0.295	0
TRAF4	DC	0	1.40061	0.558	0.126	0
GZMB	DC	0	1.39682	0.42	0.078	0
TPM2	DC	0	1.39623	0.404	0.046	0
FCER1A	DC	0	1.37593	0.591	0.081	0
TYROBP	DC	0	1.36298	0.932	0.467	0
GPR183	DC	0	1.36126	0.624	0.213	0
KDM6B	DC	0	1.35266	0.744	0.402	0
MAP3K8	DC	0	1.34755	0.866	0.497	0
HLA-DQB1	DC	1.11244e-100	1.34749	0.611	0.362	2.96233e-96
SPCS1	DC	0	1.33446	0.92	0.645	0
BHLHE40	DC	0	1.33278	0.845	0.425	0
PTPRS	DC	0	1.31965	0.427	0.008	0
PROC	DC	0	1.30834	0.446	0.01	0
C12orf75	DC	0	1.29827	0.616	0.209	0
SSR4	DC	0	1.2937	0.958	0.789	0
PPIB	DC	0	1.29274	0.973	0.805	0
MAN2B1	DC	0	1.27543	0.817	0.324	0
LSP1	DC	0	1.26439	0.961	0.669	0
SHD	DC	0	1.24395	0.437	0.038	0
PTPRE	DC	0	1.2401	0.845	0.368	0
HLA-DMA	DC	0	1.23228	0.89	0.452	0
SMIM3	DC	4.68885e-256	1.22903	0.607	0.315	1.24859e-251
IL3RA	DC	0	1.22612	0.534	0.153	0
CD68	DC	0	1.21993	0.68	0.201	0
PLP2	DC	0	1.21822	0.912	0.552	0
SAMHD1	DC	0	1.20188	0.624	0.235	0
MX1	DC	0	1.19651	0.528	0.115	0
AKAP13	DC	0	1.19057	0.876	0.551	0
MS4A6A	DC	5.94419e-275	1.1807	0.345	0.094	1.58288e-270
CNPY3	DC	0	1.16913	0.919	0.559	0
AFF3	DC	0	1.16816	0.609	0.108	0
JAML	DC	0	1.1361	0.514	0.07	0
HSP90B1	DC	9.90501e-291	1.13308	0.929	0.723	2.63761e-286
LGALS2	DC	0	1.12874	0.253	0.044	0
ZNF791	DC	0	1.12819	0.634	0.214	0
ERP29	DC	0	1.12506	0.948	0.722	0
RRBP1	DC	0	1.12377	0.676	0.252	0
PSAP	DC	0	1.12059	0.889	0.636	0
MAP1A	DC	0	1.11014	0.48	0.147	0
SPINT2	DC	0	1.09911	0.729	0.358	0
ARL4C	DC	0	1.09886	0.702	0.235	0
RGS1	DC	4.72523e-131	1.09881	0.41	0.193	1.25828e-126
RASD1	DC	0	1.08841	0.358	0.088	0
SNX9	DC	0	1.07817	0.616	0.237	0
CTSB	DC	0	1.07147	0.827	0.378	0
CDKN1A	DC	0	1.0711	0.788	0.391	0
P4HB	DC	0	1.07086	0.894	0.612	0
NCF1	DC	0	1.06178	0.638	0.156	0
PLAC8	DC	1.86654e-292	1.05672	0.831	0.513	4.9704e-288
CD2AP	DC	0	1.05648	0.587	0.218	0
ALG2	DC	0	1.04216	0.563	0.175	0
CXXC5	DC	1.00463e-224	1.03972	0.49	0.224	2.67524e-220
CTSS	DC	0	1.03749	0.786	0.408	0
RNASE6	DC	0	1.03056	0.529	0.051	0
ANKRD11	DC	5.10561e-246	1.0131	0.701	0.384	1.35957e-241

## Sheet: Supp data4
Supplementary data4. Top 100 predicted ligand-receptor interactions across all cytogenetic groups
group	sender	receiver	ligand	receptor	id	prioritization_score	prioritization_rank
Del7.7q	CD8	AML	TGFB1	APP	TGFB1_APP_CD8_AML	0.943093	1
DM	NK	AML	IFNG	IFNGR1	IFNG_IFNGR1_NK_AML	0.942484	2
DM	NK	AML	IFNG	IFNGR2	IFNG_IFNGR2_NK_AML	0.939262	3
Del7.7q	NK	AML	TGFB1	APP	TGFB1_APP_NK_AML	0.935145	4
Del7.7q	CD8	AML	TGFB1	ITGAV	TGFB1_ITGAV_CD8_AML	0.930586	5
DN	AML	AML	OCLN	OCLN	OCLN_OCLN_AML_AML	0.929986	6
DD	AML	CD4	JAM2	ITGB1	JAM2_ITGB1_AML_CD4	0.92815	7
DD	AML	AML	PECAM1	PECAM1	PECAM1_PECAM1_AML_AML	0.926397	8
DM	NK	AML	CCL3	CCR1	CCL3_CCR1_NK_AML	0.925792	9
Del7.7q	NK	AML	TGFB1	ITGAV	TGFB1_ITGAV_NK_AML	0.922639	10
DD	AML	AML	JAM3	JAM3	JAM3_JAM3_AML_AML	0.922524	11
Del7.7q	AML	AML	HLA.DMA	CD74	HLA.DMA_CD74_AML_AML	0.920409	12
DM	AML	AML	S100A8	CD36	S100A8_CD36_AML_AML	0.91728	13
DM	AML	AML	CCL3	CCR1	CCL3_CCR1_AML_AML	0.914695	14
DD	AML	AML	NOG	BMPR2	NOG_BMPR2_AML_AML	0.914122	15
DM	AML	AML	HLA.DMB	CD74	HLA.DMB_CD74_AML_AML	0.913162	16
DD	AML	AML	JAM2	JAM3	JAM2_JAM3_AML_AML	0.912079	17
DM	AML	AML	CD1D	LILRB2	CD1D_LILRB2_AML_AML	0.911894	18
DM	AML	AML	S100A8	CD68	S100A8_CD68_AML_AML	0.911804	19
Del7.7q	AML	AML	ADM	RAMP1	ADM_RAMP1_AML_AML	0.911744	20
Del7.7q	AML	CD4	CD82	CD37	CD82_CD37_AML_CD4	0.911425	21
DD	AML	AML	JAM2	JAM2	JAM2_JAM2_AML_AML	0.909875	22
DM	AML	AML	LILRB2	IFNGR1	LILRB2_IFNGR1_AML_AML	0.909252	23
DN	CD8	NK	TNFSF9	TRAF2	TNFSF9_TRAF2_CD8_NK	0.907884	24
DM	AML	NK	S100A8	CD69	S100A8_CD69_AML_NK	0.906764	25
DN	CD8	NK	IL15	IL2RB	IL15_IL2RB_CD8_NK	0.906069	26
DD	AML	AML	PECAM1	ITGAV	PECAM1_ITGAV_AML_AML	0.903865	27
DM	AML	AML	S100A9	CD36	S100A9_CD36_AML_AML	0.903018	28
Del7.7q	AML	AML	MIF	CD74	MIF_CD74_AML_AML	0.901167	29
Del7.7q	NK	AML	TNF	TNFRSF21	TNF_TNFRSF21_NK_AML	0.900596	30
DM	AML	AML	IL10	IL10RB	IL10_IL10RB_AML_AML	0.900067	31
DM	AML	AML	S100A8	TLR4	S100A8_TLR4_AML_AML	0.898866	32
DD	AML	AML	ESAM	ROBO3	ESAM_ROBO3_AML_AML	0.898028	33
DM	NK	AML	TNF	LTBR	TNF_LTBR_NK_AML	0.897907	34
DM	AML	AML	S100A9	CD68	S100A9_CD68_AML_AML	0.897543	35
DD	AML	CD8	CD82	CD37	CD82_CD37_AML_CD8	0.896675	36
DM	AML	AML	LILRB2	CD33	LILRB2_CD33_AML_AML	0.89616	37
DM	AML	AML	GRN	SORT1	GRN_SORT1_AML_AML	0.895979	38
Del7.7q	CD8	AML	TNF	TNFRSF21	TNF_TNFRSF21_CD8_AML	0.894272	39
DM	AML	AML	S100A12	CD36	S100A12_CD36_AML_AML	0.89423	40
DN	CD8	NK	IL15	IL2RG	IL15_IL2RG_CD8_NK	0.894117	41
DN	AML	AML	NEGR1	NEGR1	NEGR1_NEGR1_AML_AML	0.894095	42
DN	AML	NK	NRG4	ERBB2	NRG4_ERBB2_AML_NK	0.891043	43
DD	AML	AML	ESAM	ESAM	ESAM_ESAM_AML_AML	0.890628	44
DD	AML	AML	JAM3	JAM2	JAM3_JAM2_AML_AML	0.890017	45
DM	AML	AML	CD300C	PTPRO	CD300C_PTPRO_AML_AML	0.888355	46
DM	AML	AML	PSAP	SORT1	PSAP_SORT1_AML_AML	0.88733	47
DM	AML	AML	LGALS3	ANXA2	LGALS3_ANXA2_AML_AML	0.887285	48
DD	AML	AML	JAM2	ITGAV	JAM2_ITGAV_AML_AML	0.887006	49
DM	AML	AML	LILRA6	CD300E	LILRA6_CD300E_AML_AML	0.886516	50
DM	AML	AML	S100A9	TLR4	S100A9_TLR4_AML_AML	0.884605	51
DM	AML	AML	HLA.DRB5	CD4	HLA.DRB5_CD4_AML_AML	0.883522	52
DM	CD8	AML	CSF1	CSF2RA	CSF1_CSF2RA_CD8_AML	0.882825	53
DM	NK	AML	TNF	TNFRSF1A	TNF_TNFRSF1A_NK_AML	0.88251	54
Del7.7q	AML	AML	APP	CD74	APP_CD74_AML_AML	0.880972	55
DM	AML	AML	CCL3L1	CCR1	CCL3L1_CCR1_AML_AML	0.880053	56
DM	CD8	AML	CSF1	SIRPA	CSF1_SIRPA_CD8_AML	0.880045	57
DM	AML	AML	S100A9	ALCAM	S100A9_ALCAM_AML_AML	0.87948	58
DM	AML	AML	HLA.DMB	CD4	HLA.DMB_CD4_AML_AML	0.879452	59
DD	AML	AML	SPARC	ENG	SPARC_ENG_AML_AML	0.879272	60
DM	AML	CD4	S100A9	AGER	S100A9_AGER_AML_CD4	0.879057	61
Del5.5q	AML	CD8	HMGB1	CXCR4	HMGB1_CXCR4_AML_CD8	0.877409	62
DN	AML	AML	CD99	CD81	CD99_CD81_AML_AML	0.875997	63
DM	AML	AML	S100A12	TLR4	S100A12_TLR4_AML_AML	0.875816	64
Del7.7q	CD8	AML	TNF	TNFRSF1A	TNF_TNFRSF1A_CD8_AML	0.875659	65
DD	AML	CD4	JAM3	ITGB1	JAM3_ITGB1_AML_CD4	0.874787	66
DN	NK	NK	IL15	IL2RB	IL15_IL2RB_NK_NK	0.874731	67
DN	AML	NK	TNFSF9	TRAF2	TNFSF9_TRAF2_AML_NK	0.873822	68
Del7.7q	AML	CD8	PTDSS1	JMJD6	PTDSS1_JMJD6_AML_CD8	0.873601	69
DD	AML	CD4	LGALS3BP	ITGB1	LGALS3BP_ITGB1_AML_CD4	0.873311	70
DN	NK	NK	TNFRSF14	TRAF2	TNFRSF14_TRAF2_NK_NK	0.87316	71
DM	AML	AML	LILRB2	FCAR	LILRB2_FCAR_AML_AML	0.872881	72
DN	AML	NK	EREG	ERBB2	EREG_ERBB2_AML_NK	0.872468	73
DM	AML	AML	FCN1	LRP1	FCN1_LRP1_AML_AML	0.872264	74
DM	AML	AML	SIGLEC14	IFNGR1	SIGLEC14_IFNGR1_AML_AML	0.871432	75
Del7.7q	NK	AML	CCL5	SDC4	CCL5_SDC4_NK_AML	0.87124	76
DM	AML	AML	LILRB2	SIGLEC10	LILRB2_SIGLEC10_AML_AML	0.87081	77
Del5.5q	CD4	AML	TNF	TNFRSF21	TNF_TNFRSF21_CD4_AML	0.870702	78
Del5.5q	AML	CD4	OSM	IL6ST	OSM_IL6ST_AML_CD4	0.87047	79
DD	AML	CD8	JAM3	ITGB1	JAM3_ITGB1_AML_CD8	0.870236	80
Del7.7q	AML	AML	ICAM4	ITGAV	ICAM4_ITGAV_AML_AML	0.870214	81
DN	AML	NK	HBEGF	ERBB2	HBEGF_ERBB2_AML_NK	0.86757	82
DM	AML	AML	IL1B	ADRB2	IL1B_ADRB2_AML_AML	0.867331	83
DM	CD8	AML	IFNG	IFNGR1	IFNG_IFNGR1_CD8_AML	0.867139	84
DM	AML	AML	TYROBP	TREM1	TYROBP_TREM1_AML_AML	0.867058	85
DD	CD4	AML	TNF	TNFRSF1A	TNF_TNFRSF1A_CD4_AML	0.866725	86
DD	AML	CD4	MDK	ITGB1	MDK_ITGB1_AML_CD4	0.86657	87
Del5.5q	NK	NK	B2M	LILRB1	B2M_LILRB1_NK_NK	0.866547	88
Del7.7q	AML	AML	ADM	CALCRL	ADM_CALCRL_AML_AML	0.866373	89
DD	AML	AML	PRSS2	F2RL1	PRSS2_F2RL1_AML_AML	0.866149	90
DN	AML	AML	CD99	CD99	CD99_CD99_AML_AML	0.86571	91
DM	AML	AML	SERPINA1	LRP1	SERPINA1_LRP1_AML_AML	0.865573	92
DD	AML	AML	APP	TNFRSF21	APP_TNFRSF21_AML_AML	0.865199	93
Del7.7q	CD4	NK	IFITM1	CD81	IFITM1_CD81_CD4_NK	0.864989	94
DM	AML	AML	PSAP	LRP1	PSAP_LRP1_AML_AML	0.864988	95
Del7.7q	NK	CD8	ICAM1	EZR	ICAM1_EZR_NK_CD8	0.864583	96
DM	NK	AML	TNF	TNFRSF1B	TNF_TNFRSF1B_NK_AML	0.864439	97
DM	NK	AML	CCL4	CCR1	CCL4_CCR1_NK_AML	0.864394	98
DM	AML	AML	HLA.DQB1	CD4	HLA.DQB1_CD4_AML_AML	0.864239	99
DM	CD8	AML	IFNG	IFNGR2	IFNG_IFNGR2_CD8_AML	0.863917	100

## Sheet: Supp data5
Supplementary data5. Top 50 predicted ligand-receptor interactions within Diploid-monocytic only
group	sender	receiver	ligand	receptor	id	prioritization_score	prioritization_rank
DM	NK	AML	IFNG	IFNGR1	IFNG_IFNGR1_NK_AML	0.942484	1
DM	NK	AML	IFNG	IFNGR2	IFNG_IFNGR2_NK_AML	0.939262	2
DM	NK	AML	CCL3	CCR1	CCL3_CCR1_NK_AML	0.925792	3
DM	AML	AML	S100A8	CD36	S100A8_CD36_AML_AML	0.91728	4
DM	AML	AML	CCL3	CCR1	CCL3_CCR1_AML_AML	0.914695	5
DM	AML	AML	HLA.DMB	CD74	HLA.DMB_CD74_AML_AML	0.913162	6
DM	AML	AML	CD1D	LILRB2	CD1D_LILRB2_AML_AML	0.911894	7
DM	AML	AML	S100A8	CD68	S100A8_CD68_AML_AML	0.911804	8
DM	AML	AML	LILRB2	IFNGR1	LILRB2_IFNGR1_AML_AML	0.909252	9
DM	AML	NK	S100A8	CD69	S100A8_CD69_AML_NK	0.906764	10
DM	AML	AML	S100A9	CD36	S100A9_CD36_AML_AML	0.903018	11
DM	AML	AML	IL10	IL10RB	IL10_IL10RB_AML_AML	0.900067	12
DM	AML	AML	S100A8	TLR4	S100A8_TLR4_AML_AML	0.898866	13
DM	NK	AML	TNF	LTBR	TNF_LTBR_NK_AML	0.897907	14
DM	AML	AML	S100A9	CD68	S100A9_CD68_AML_AML	0.897543	15
DM	AML	AML	LILRB2	CD33	LILRB2_CD33_AML_AML	0.89616	16
DM	AML	AML	GRN	SORT1	GRN_SORT1_AML_AML	0.895979	17
DM	AML	AML	S100A12	CD36	S100A12_CD36_AML_AML	0.89423	18
DM	AML	AML	CD300C	PTPRO	CD300C_PTPRO_AML_AML	0.888355	19
DM	AML	AML	PSAP	SORT1	PSAP_SORT1_AML_AML	0.88733	20
DM	AML	AML	LGALS3	ANXA2	LGALS3_ANXA2_AML_AML	0.887285	21
DM	AML	AML	LILRA6	CD300E	LILRA6_CD300E_AML_AML	0.886516	22
DM	AML	AML	S100A9	TLR4	S100A9_TLR4_AML_AML	0.884605	23
DM	AML	AML	HLA.DRB5	CD4	HLA.DRB5_CD4_AML_AML	0.883522	24
DM	CD8	AML	CSF1	CSF2RA	CSF1_CSF2RA_CD8_AML	0.882825	25
DM	NK	AML	TNF	TNFRSF1A	TNF_TNFRSF1A_NK_AML	0.88251	26
DM	AML	AML	CCL3L1	CCR1	CCL3L1_CCR1_AML_AML	0.880053	27
DM	CD8	AML	CSF1	SIRPA	CSF1_SIRPA_CD8_AML	0.880045	28
DM	AML	AML	S100A9	ALCAM	S100A9_ALCAM_AML_AML	0.87948	29
DM	AML	AML	HLA.DMB	CD4	HLA.DMB_CD4_AML_AML	0.879452	30
DM	AML	CD4	S100A9	AGER	S100A9_AGER_AML_CD4	0.879057	31
DM	AML	AML	S100A12	TLR4	S100A12_TLR4_AML_AML	0.875816	32
DM	AML	AML	LILRB2	FCAR	LILRB2_FCAR_AML_AML	0.872881	33
DM	AML	AML	FCN1	LRP1	FCN1_LRP1_AML_AML	0.872264	34
DM	AML	AML	SIGLEC14	IFNGR1	SIGLEC14_IFNGR1_AML_AML	0.871432	35
DM	AML	AML	LILRB2	SIGLEC10	LILRB2_SIGLEC10_AML_AML	0.87081	36
DM	AML	AML	IL1B	ADRB2	IL1B_ADRB2_AML_AML	0.867331	37
DM	CD8	AML	IFNG	IFNGR1	IFNG_IFNGR1_CD8_AML	0.867139	38
DM	AML	AML	TYROBP	TREM1	TYROBP_TREM1_AML_AML	0.867058	39
DM	AML	AML	SERPINA1	LRP1	SERPINA1_LRP1_AML_AML	0.865573	40
DM	AML	AML	PSAP	LRP1	PSAP_LRP1_AML_AML	0.864988	41
DM	NK	AML	TNF	TNFRSF1B	TNF_TNFRSF1B_NK_AML	0.864439	42
DM	NK	AML	CCL4	CCR1	CCL4_CCR1_NK_AML	0.864394	43
DM	AML	AML	HLA.DQB1	CD4	HLA.DQB1_CD4_AML_AML	0.864239	44
DM	CD8	AML	IFNG	IFNGR2	IFNG_IFNGR2_CD8_AML	0.863917	45
DM	AML	AML	HLA.DMA	CD4	HLA.DMA_CD4_AML_AML	0.862444	46
DM	AML	AML	CCL23	CCR1	CCL23_CCR1_AML_AML	0.861853	47
DM	AML	AML	ANXA2	TLR2	ANXA2_TLR2_AML_AML	0.861007	48
DM	AML	AML	SIGLEC14	CD33	SIGLEC14_CD33_AML_AML	0.85834	49
DM	NK	AML	ICAM1	ITGAX	ICAM1_ITGAX_NK_AML	0.857549	50

## Sheet: Supp data6
Supplementary data6. Correlations of IFNγ signaling score with all genes in AML cells
Gene	Correlation
HLA-DRB1	0.649745
CD74	0.640623
HLA-DRA	0.625838
HLA-DPA1	0.585829
HLA-DPB1	0.585576
HLA-DRB5	0.583927
HLA-B	0.569991
HLA-DQB1	0.551441
IFITM3	0.53762
HLA-DQA1	0.524183
HLA-DMA	0.513726
HLA-A	0.494477
HLA-C	0.481018
LY6E	0.480513
BST2	0.477405
IFITM1	0.455384
ZFP36	0.448212
S100A4	0.445416
HLA-E	0.43301
IFITM2	0.394916
RGS10	0.39273
ARHGDIB	0.385062
LAPTM5	0.377224
FCER1G	0.364413
LSP1	0.363594
B2M	0.359762
DLK1	0.350727
HLA-DMB	0.350668
AIF1	0.35046
IFI30	0.335627
CLIP3	0.331039
HCK	0.331031
NFKBIA	0.330127
CD34	0.320757
DUSP2	0.319617
GYPC	0.315921
JUNB	0.315408
GSTP1	0.315116
ANXA5	0.314562
IGFBP7	0.309757
CD37	0.309295
EGFL7	0.30568
PSMB9	0.303781
CD52	0.303153
CDKN1A	0.302881
FCGRT	0.300059
TRH	0.299336
RAB31	0.290042
PSMB8	0.289863
CLEC11A	0.288398
VSIR	0.284746
ITGB2	0.284008
LGALS3BP	0.283934
BCL2A1	0.28242
TPM3	0.281557
CORO1A	0.280088
CTSH	0.278955
MYL12A	0.278006
VSTM1	0.277466
PSAP	0.277056
LGALS2	0.275343
HLA-F	0.27506
SERPINA1	0.274714
CD68	0.273964
SERPINB6	0.273341
CNN2	0.272771
CTSD	0.272199
GRN	0.27086
TYROBP	0.270784
ANXA6	0.269482
KLF10	0.269019
NCF2	0.268914
MEG3	0.268478
PFN1	0.268219
LGALS3	0.267507
ICAM3	0.266835
IL2RG	0.266352
CD83	0.265513
RAC2	0.261956
SPARC	0.261067
CD48	0.261031
ICAM1	0.259316
IFI6	0.259291
LY86	0.258009
TNFAIP3	0.256301
MAP3K8	0.256227
S100A9	0.255163
HMGA1	0.253088
VAMP5	0.253024
GPSM3	0.252676
GMFG	0.252606
SAMHD1	0.252003
FCN1	0.251863
GSN	0.250483
LCP2	0.250072
IFI27L2	0.248445
FGL2	0.24796
ID1	0.247928
FGR	0.247562
BAALC	0.247163
JAML	0.246938
S100B	0.246679
VCAN	0.246317
RHOG	0.24501
IL1B	0.244705
CD36	0.244335
FKBP1A	0.242062
S100A8	0.240707
NCF1	0.240703
IER2	0.239969
PDLIM1	0.238402
PSME2	0.238265
CSTB	0.238007
KYNU	0.237339
CARD16	0.237215
IRF1	0.236932
CIITA	0.236693
MX1	0.235879
IGSF6	0.235447
DPEP3	0.235292
SNORC	0.235012
TMEM176B	0.234917
HLA-DOA	0.234324
CAPZB	0.234235
BLVRA	0.23297
KLF4	0.232936
PSME1	0.232825
MAFB	0.23209
ARRB2	0.230893
PTGS2	0.23077
ITM2C	0.230657
SP110	0.23048
MGMT	0.229373
CDC42EP3	0.229201
STX11	0.229195
NAPA	0.22912
PLD4	0.228298
LIMD2	0.227984
LILRB2	0.227093
H2AFY	0.226993
ADAMTSL4	0.226881
FERMT3	0.226881
CLEC7A	0.226753
DUSP1	0.226686
TAP1	0.226679
CYBB	0.226514
FOS	0.226264
RGS19	0.225582
WASHC1	0.225358
CASP1	0.224846
APP	0.2239
CXCL3	0.22372
GLIPR2	0.223499
CFP	0.223177
PLSCR1	0.223104
S100A12	0.221746
RIPK2	0.221551
LCP1	0.220924
ITM2A	0.220723
FPR1	0.220166
VASP	0.219999
CCL3	0.219452
CD14	0.21912
ITM2B	0.219051
BIN1	0.218703
LITAF	0.218577
TXNIP	0.218547
TNFSF13B	0.21803
RAB34	0.218007
SOD2	0.21776
PLP2	0.217632
CXCL2	0.217573
MTSS1	0.216764
TNFRSF1B	0.215915
2023-03-01	0.215734
UBE2L6	0.215599
MS4A6A	0.215285
LILRB4	0.215281
LAP3	0.214916
FCGR1A	0.214621
STAT1	0.214375
ARPC2	0.214011
ACTB	0.213297
PIM1	0.21277
TAPBP	0.212336
PPP1R15A	0.211319
PPT1	0.210685
CALHM6	0.210505
ISG15	0.209957
SERPING1	0.209836
LST1	0.209749
GRASP	0.209235
COTL1	0.208706
NFKBIZ	0.208035
IRF9	0.207816
SCPEP1	0.207683
PGK1	0.20724
ZNF385A	0.207044
IL10RA	0.206671
PECAM1	0.206534
SLC2A3	0.206049
LILRB3	0.205716
IFI44L	0.205444
OSCAR	0.205223
CD55	0.203734
UMODL1	0.203335
CEACAM4	0.203266
SPINT2	0.203183
FCGR2A	0.202571
PLAUR	0.202485
EPSTI1	0.202299
HK3	0.200858
C5AR1	0.200671
MPEG1	0.200432
ITGAX	0.200409
LILRA5	0.200264
CD163	0.19983
AKAP13	0.199745
WAS	0.199299
CCND3	0.199288
JUP	0.199212
PAK1	0.199028
PPP1R18	0.198492
ALDOA	0.198085
CSRNP1	0.197813
CALM3	0.19781
TSPAN4	0.19755
NPDC1	0.197392
CDC37	0.197283
SULT1A1	0.197195
LYZ	0.196745
S100A6	0.196643
ITGAM	0.196132
GBP4	0.196078
RASSF4	0.195814
CAST	0.195482
CD300E	0.195367
ACTR3	0.195179
CXCL8	0.195047
SUSD3	0.1948
KLF9	0.194644
PIM3	0.194393
GRINA	0.194056
CD79B	0.193625
CEBPD	0.19359
CD300C	0.193469
ROGDI	0.193182
AGTRAP	0.193179
LRRC25	0.192811
GLRX	0.192659
SLC9A3R1	0.192516
SP100	0.192486
TMEM176A	0.191618
CAP1	0.191099
PID1	0.191081
UBE2D3	0.191051
RHOB	0.190905
SMIM25	0.190814
SSBP4	0.190797
SLC11A1	0.190386
HIF1A	0.190361
CORO1B	0.189837
CTSS	0.189496
CD86	0.189414
HSPB1	0.189387
NDFIP1	0.18915
CYTOR	0.189098
H19	0.188786
MAFF	0.18878
AC020656.1	0.188072
CD4	0.187915
CAPN11	0.1872
SOCS3	0.186934
SLC25A6	0.186842
HNMT	0.18658
CD69	0.186322
ESAM	0.185992
ACTG1	0.185922
LDHA	0.185675
PLAAT4	0.185614
LILRB1	0.185506
PTAFR	0.184353
ARL6IP5	0.183678
BST1	0.183492
NCF4	0.183258
CAPN2	0.183121
SELPLG	0.182848
LRP1	0.182754
LTA4H	0.182548
MYL12B	0.182383
AP005273.2	0.182285
FBP1	0.182256
SEMA4A	0.182083
REEP5	0.181441
SLC38A1	0.181418
CX3CR1	0.180336
KRT18	0.180291
RABAC1	0.180282
ENO1	0.179705
DUSP6	0.179698
ADA2	0.179621
HSD17B11	0.179513
ARPC5	0.179317
XXYLT1	0.179197
G6PD	0.179161
IER3	0.179053
RUNX3	0.178866
PRAME	0.178381
UCP2	0.178353
CYP1B1	0.17813
CLEC4A	0.177869
TMIGD2	0.177716
FXYD5	0.177623
CD1D	0.177549
PILRA	0.177531
DOK3	0.177163
ZNF185	0.176929
ALOX5	0.176927
GLIPR1	0.176721
STXBP2	0.17634
PHLDA2	0.175706
RHOC	0.175666
MAP2K3	0.175664
IL1RN	0.175513
GADD45B	0.175462
NPC2	0.175452
ANP32B	0.175378
PTDSS1	0.175349
ITGB2-AS1	0.175018
CLEC2B	0.175011
ID2	0.174993
TKT	0.17405
H2AFY2	0.173889
BASP1	0.173806
OAS1	0.173642
TYMP	0.173509
SCIMP	0.173192
CD300LB	0.173159
HAVCR2	0.17255
AF213884.3	0.172546
HSPA5	0.172214
SYK	0.171985
MVP	0.171939
CSRP1	0.171926
ANXA2	0.171893
NCOA7	0.171666
LINC01943	0.171611
PLAC8	0.171569
KCTD12	0.171495
EMP1	0.171408
GTF2A2	0.171276
LDLR	0.171146
ISYNA1	0.171088
RAB6B	0.170833
CYYR1	0.170796
POLD4	0.170704
GGA1	0.170159
CIDEB	0.169972
ANXA11	0.169936
BEX2	0.16993
UQCRB	0.16991
TAGAP	0.16983
GABARAP	0.169027
SLC3A2	0.168984
HSBP1L1	0.168759
FCGR1B	0.168747
PKIB	0.16847
PKM	0.168173
TAP2	0.167925
C20orf27	0.167652
SH2D1A	0.167639
CCNL1	0.167444
FXYD6	0.167292
CFL1	0.167251
CYP2S1	0.167181
C19orf38	0.167023
IFNGR1	0.16679
SERPINF1	0.166765
FCGR2B	0.165958
CD63	0.165774
ADAM8	0.165771
FHL3	0.165645
FGD2	0.165578
TWF2	0.16547
ZYX	0.165147
POU2F2	0.165141
SIRPB1	0.165105
CSF3R	0.164709
SLC7A7	0.164607
MX2	0.164595
PTGIR	0.164508
RNASE6	0.164495
ADD3	0.164493
SPI1	0.164437
APOBEC3A	0.164421
EFHD2	0.164374
TRMT1	0.164211
ZFP36L1	0.163846
TCTEX1D1	0.163725
THBS1	0.163717
SPATC1L	0.163686
IL6ST	0.163509
CHCHD7	0.16342
REL	0.163345
PSMB10	0.163286
SLC24A4	0.163271
SAT1	0.163218
PDLIM7	0.162879
AP2S1	0.162421
PTPRE	0.162248
TRPV2	0.162114
WDR1	0.161976
VNN1	0.161959
AQP9	0.161958
PAG1	0.161861
RPS14	0.161686
POMC	0.161406
CXCL16	0.161358
IL16	0.161341
TBCC	0.160932
PDLIM2	0.16082
IRF7	0.160537
ABTB1	0.159523
ARPC3	0.159409
EVI2B	0.159188
ROBO3	0.158942
SH3BGRL	0.158861
HLA-DQB2	0.15884
HRH2	0.158621
PRDX4	0.158621
NRGN	0.158455
RGS2	0.158395
PLBD1	0.158329
DOK2	0.158015
NMI	0.157908
CCT8	0.15762
PTPN6	0.157553
LGALS1	0.157478
CNDP2	0.157433
EIF1	0.157378
CLIC1	0.157298
UPP1	0.157192
WSB1	0.157114
ITPRIP	0.157033
CLU	0.156845
STOM	0.156699
HK1	0.156618
FLOT1	0.156569
CSF1R	0.156565
ARPC1B	0.156434
CST7	0.156119
LY96	0.155799
OPTN	0.155775
NET1	0.155602
MAGED2	0.155555
IFI16	0.155015
NR4A1	0.154622
CSK	0.154575
CR1	0.154511
XPA	0.154425
C4orf3	0.154232
COMMD3	0.154232
NANS	0.154188
FAM20A	0.154113
ARPC4	0.154065
FOSL1	0.15404
TALDO1	0.153829
CYB561	0.153788
MARCKS	0.153759
SHKBP1	0.153647
SERPINB9	0.153538
ABI3	0.153433
H2AFJ	0.153428
SUPT4H1	0.153414
MYL6	0.153402
RAB2A	0.153395
PPIF	0.15334
PGD	0.152458
GAPDH	0.152427
ROBO1	0.15238
P2RY13	0.152166
FES	0.151946
SQSTM1	0.151897
TACC1	0.151837
SLC25A37	0.151624
NRROS	0.151125
PTGER4	0.151103
SGK1	0.15101
DUSP3	0.150912
GNPDA1	0.150856
MCEMP1	0.150777
BIN2	0.150742
R3HDM4	0.150533
SLC15A3	0.150482
MEF2C	0.150474
MAP4K2	0.150388
HCLS1	0.150217
IFI44	0.150165
GRB2	0.150162
RPS25	0.150057
IFNGR2	0.149978
RHOA	0.149881
KDM6B	0.1498
TMEM98	0.149737
SELENOW	0.149672
ASGR2	0.14945
COMT	0.149086
OAS2	0.148823
EIF3G	0.148665
PIK3R5	0.148607
ROBO4	0.148523
TRAPPC1	0.148472
SQOR	0.148332
CNPY3	0.148249
CYB5R3	0.148241
CCDC188	0.148183
MIR4435-2HG	0.147994
IQGAP1	0.1479
MS4A4A	0.147867
CKB	0.147808
NINJ1	0.1478
PARVB	0.147795
ALOX5AP	0.147456
IQSEC3	0.147429
SEPTIN9	0.147404
ATP6AP2	0.147401
PLTP	0.147208
NECTIN2	0.147174
SH3BGRL3	0.147122
IFI35	0.147106
PSMA6	0.146939
A1BG	0.146938
GNA15	0.146925
NBAS	0.146892
C1QTNF4	0.14678
OST4	0.146706
AC068587.4	0.146577
PRDX1	0.146437
SYNGR2	0.146156
COX6B1	0.146013
SDC4	0.145906
GBP1	0.145815
CTSW	0.145794
BTG2	0.145733
IGFLR1	0.145696
HLA-DQA2	0.145645
UBC	0.145597
HTATIP2	0.145435
AL713998.1	0.145362
MPL	0.145339
TNF	0.145286
KCNMB1	0.145183
CRIP1	0.145169
AC253572.2	0.145078
YWHAB	0.145019
AC005280.2	0.144896
LDOC1	0.144795
NDUFB9	0.14475
DLGAP3	0.144684
TMEM212-AS1	0.144643
DDOST	0.144569
NUCB1	0.144518
CSGALNACT1	0.144413
DPYSL2	0.144289
FYB1	0.144131
CD302	0.143945
FCAR	0.143916
NEU1	0.143637
ANPEP	0.143483
MTHFD2	0.143386
CCL4	0.142939
PXN	0.142847
OXA1L	0.142736
OTUD1	0.142481
LINC00960	0.142303
TM7SF3	0.14206
CTSB	0.141935
ATP5F1C	0.141837
GPR65	0.141601
SLC25A5	0.141601
XBP1	0.14151
PSMB8-AS1	0.1415
CDH26	0.141411
FKBP5	0.141401
ENTPD1	0.141371
TNNT1	0.141329
SOD1	0.141297
THEMIS2	0.141201
ZFP36L2	0.141163
TICAM1	0.140966
CDA	0.140874
MIR155HG	0.140843
ARF6	0.140837
ATP6V0C	0.140755
ITGB7	0.140735
PCMT1	0.140469
SHISA5	0.140409
SLCO5A1	0.140202
AGPAT2	0.140148
CD58	0.140087
SLC31A2	0.140086
CPNE1	0.140073
PFKP	0.140063
BAG3	0.139963
RHOF	0.139927
MYC	0.139922
TRBV28	0.139905
CIAO3	0.139814
MCOLN1	0.139804
BSG	0.139622
BRK1	0.139584
GCA	0.139581
SORBS3	0.139485
LUCAT1	0.139463
UBXN11	0.139348
MT2A	0.139162
CTSZ	0.138671
PLEKHO2	0.138576
SPACA9	0.138554
CCT3	0.13841
ARL2	0.138373
AIF1L	0.138364
OAS3	0.138345
EPN1	0.138298
REC8	0.138208
PHACTR1	0.138111
NFKB1	0.137909
FHL1	0.137865
PFKFB3	0.137838
MT-CO3	0.13767
MFNG	0.137554
TSC22D2	0.137467
ARHGAP24	0.137448
ZG16B	0.137338
PLK3	0.13727
HEBP1	0.137253
EGR1	0.137241
CD53	0.137165
PSTPIP1	0.137076
RELB	0.136966
FOLR3	0.136936
HCP5	0.136931
MLLT3	0.136878
EZR	0.136872
SOCS2	0.136863
MLF2	0.136847
HMOX1	0.136787
NFAM1	0.136617
ERP44	0.136613
SLC8A1	0.136557
DRAP1	0.13627
GALNT14	0.13614
PPP1CA	0.136086
CCL3L1	0.136029
MYL9	0.136015
EIF2AK2	0.13592
TPP1	0.135891
PHYHD1	0.135747
IRF8	0.135742
MAPKAPK3	0.135648
RGS1	0.135644
CDCP1	0.135608
NAGA	0.135581
CORO7	0.135557
AKR7A2	0.13543
XAF1	0.135371
TREM1	0.135174
TCN2	0.135161
AC125603.2	0.135039
PIGP	0.135004
ACSL1	0.134889
MGAT1	0.134819
RIPOR2	0.134819
PGAM1	0.134796
NFAT5	0.134575
APH1A	0.134387
CHST15	0.134086
MGLL	0.134006
SERTAD1	0.13385
CREB5	0.133806
RTL8B	0.133786
FTL	0.133724
MFSD1	0.133703
SHFL	0.133658
HIST1H2AE	0.13353
ARHGAP9	0.133417
IL27RA	0.133416
ARF1	0.133215
MMRN1	0.13307
SYNGR1	0.132847
ARPC5L	0.13274
DAPP1	0.132677
PSMA7	0.132515
QPCT	0.132459
CACNA2D3	0.132432
GIMAP1	0.13239
CPNE3	0.132131
MYOF	0.132114
KDELR1	0.132034
HM13	0.131794
CTSL	0.131613
CCR1	0.131596
CD9	0.131583
HPCAL1	0.131571
ASGR1	0.131523
CCDC50	0.131345
LINC00539	0.131331
PRCP	0.13133
RNF213	0.131274
GADD45A	0.131131
ATP6AP1	0.131126
PTMS	0.130965
RCBTB2	0.130835
SEPTIN6	0.130732
SLC25A3	0.130715
B3GNT2	0.130696
NPL	0.130508
PLD3	0.130468
MT-ATP8	0.130185
GNG11	0.129922
AP1S2	0.129912
LRRFIP1	0.129422
STAB1	0.12927
ACTN1	0.129065
NID1	0.129064
NEURL1	0.128785
TNFSF10	0.128673
C1orf43	0.128672
ZC3H12A	0.128665
ANP32A	0.128481
PARP9	0.12847
AVP	0.128363
CAVIN1	0.12828
PPP1R15B	0.12824
ACY3	0.128116
FLI1	0.128067
TOP1	0.128059
BCL2L11	0.127952
MICAL1	0.12795
AC239799.2	0.127921
GNAI2	0.127906
ATP5F1A	0.127794
POLR2E	0.12774
ADAM15	0.1277
SLC16A3	0.127453
MARCO	0.127354
SLC25A48	0.126971
SH3BP4	0.12695
YPEL5	0.126932
CD93	0.126923
MRPL41	0.126822
CTBS	0.1268
GGT1.1	0.126799
SH3BP1	0.12678
ASB9	0.12672
CYB5R1	0.12665
TRBV20-1	0.126622
NOVA1	0.126492
CARD19	0.126403
ITGAL	0.126312
PSMB1	0.126265
NME3	0.126054
TESC	0.126027
RBM47	0.125996
NRG1	0.125989
PLA2G7	0.125983
ATG3	0.125932
ATP5F1B	0.125867
DBNDD2	0.125685
PDIA3	0.125597
CPVL	0.125325
VAMP8	0.125161
CES1	0.124951
AKR1A1	0.124765
TMEM14C	0.124628
PYCR1	0.124552
PTTG1IP	0.124536
LTBR	0.124446
CD180	0.124405
MTDH	0.124269
ATP5PD	0.124223
OAZ1	0.124143
ATP5PB	0.12411
ARMCX1	0.124068
VCP	0.124032
SNX2	0.123949
EIF5A	0.123895
PSMF1	0.123869
ARC	0.123521
LINC01684	0.123485
CYTH4	0.123376
MYO1F	0.123141
RGL4	0.123074
NYNRIN	0.122715
LDLRAD4	0.122557
SLC2A6	0.122313
FAM49A	0.122294
NEDD9	0.122272
TAPBPL	0.122209
NLRC5	0.122078
NR4A2	0.122033
CCNG1	0.122015
SLC6A6	0.121791
ACADS	0.121787
ATP5MC3	0.121726
TRAP1	0.121682
CAMK2G	0.121659
COX5A	0.121641
GYG1	0.121546
CMTM6	0.121452
STON2	0.121374
SLC22A18	0.121356
BLVRB	0.121244
MYO5C	0.121185
SELENOF	0.121124
ZMAT3	0.120989
CCL4L2	0.120934
SH3TC1	0.120876
TGFB1	0.120826
SLA	0.120822
PDCD5	0.120749
EAF2	0.120736
AC091271.1	0.120727
RAB1B	0.120726
SMIM3	0.120725
AFF3	0.120685
OASL	0.120578
MS4A7	0.120571
PEPD	0.120315
RAB20	0.120172
TSPAN13	0.120115
GDI2	0.120075
SMPDL3A	0.120051
TMSB4X	0.119918
GMPR2	0.119887
S100A11	0.119877
THBD	0.119869
TUBB6	0.11979
CRTAP	0.119661
VNN2	0.119633
SRSF2	0.119607
IQSEC1	0.11952
TSPO	0.119502
LYN	0.119464
TRIP6	0.119459
DPYD	0.119305
LINC00958	0.119274
BLOC1S1	0.119212
GNG10	0.11919
EIF3F	0.119127
C17orf49	0.119118
COX6C	0.119082
RAB5A	0.118975
MAN2B1	0.118964
LIPA	0.118953
GASK1B	0.11883
KIAA0930	0.118828
BISPR	0.118748
SIGLEC9	0.118678
GIMAP4	0.118666
FDFT1	0.118626
BTG3	0.11855
CIB1	0.118512
CPQ	0.118478
ZNF581	0.118464
SLC1A5	0.118451
NPW	0.118374
SORT1	0.11834
LYPLA1	0.1183
MAP3K11	0.118262
GM2A	0.118259
SERPINF2	0.118249
UQCRH	0.118226
AP2M1	0.118209
NXT1	0.118132
CLEC10A	0.118096
NFKBIE	0.118078
MT-CYB	0.117962
H3F3A	0.117908
ROCK1	0.117865
FAM171A1	0.117802
SIL1	0.117768
PRR13	0.117592
TBC1D9	0.117592
TGFBI	0.117374
CD38	0.117319
LINC00963	0.11728
RSU1	0.117259
RNH1	0.117239
LINC00877	0.117199
IFIH1	0.117192
RARA	0.117146
ACAA2	0.117144
MLF1	0.11714
RNF138	0.117109
UTS2	0.117096
PTP4A3	0.117013
IL6R	0.116957
AUP1	0.116915
TUFM	0.116876
S1PR4	0.116832
IGBP1	0.116741
CDIP1	0.116733
HPGDS	0.116664
CD300A	0.116581
YIPF3	0.116576
HBEGF	0.116521
OSTF1	0.116449
PTPN1	0.116439
CAVIN3	0.116431
AC010880.1	0.116376
AP000547.3	0.116362
DHRS7	0.116317
PTGS1	0.116253
ADGRG1	0.116194
ZFAND5	0.116069
ANGPT1	0.116062
SARAF	0.116055
FAM49B	0.116012
CCL5	0.115959
G0S2	0.115903
UROD	0.115843
NLRP12	0.11576
TGFB1I1	0.115697
IFIT3	0.115655
GPR35	0.11563
DOCK10	0.115585
UBXN1	0.115575
APOL6	0.115538
TXN	0.11552
TCF7L2	0.115513
ERP29	0.115499
LIME1	0.115469
S100Z	0.115411
LAG3	0.115389
GNAI3	0.115335
PSMD4	0.115283
BEX3	0.115218
TSTD1	0.115215
ETS2	0.115155
DENND3	0.115112
RAB7A	0.115074
GPX7	0.11507
DUSP27	0.115053
JAK2	0.11494
VDAC2	0.114846
APOL3	0.114793
NFKB2	0.114633
SCAMP2	0.11462
ERLEC1	0.114599
CPPED1	0.114502
LRRFIP2	0.114429
SNX9	0.114426
BRD2	0.114391
CACNA1C-AS1	0.114348
MYD88	0.114347
OLIG2	0.114196
TCIRG1	0.114142
TP53I3	0.11412
CLEC12A	0.11411
UNC93B1	0.114087
TMEM59	0.114059
CBR1	0.11392
SPHK1	0.113908
TBCA	0.11385
GNL1	0.113757
C1orf54	0.113611
LILRA6	0.113464
PRF1	0.113452
CASP4	0.113244
CYBA	0.113242
CAMK1	0.113065
NAAA	0.113047
TMC6	0.112818
NEK6	0.112797
RASGEF1B	0.112758
TNNI2	0.112722
ST14	0.112599
SERPINB2	0.112459
ILK	0.112363
GSTM2	0.112291
RAB5C	0.112143
CD82	0.112106
PFKL	0.112028
SMIM14	0.112022
IL1RAP	0.112005
TUBA4A	0.11199
BTK	0.111912
FAM92A	0.111881
CKAP4	0.111837
PRX	0.11176
LILRA1	0.111678
RELT	0.111583
CLEC4E	0.111467
TMEM101	0.111444
SCARF1	0.111409
C1QA	0.111311
CCDC85B	0.111221
DESI1	0.111038
FAM110A	0.110892
ZAP70	0.110876
TNFRSF1A	0.110786
PPIB	0.110772
SKAP1	0.110449
GABBR1	0.11044
HAGHL	0.110438
ANXA4	0.110314
LINC02506	0.110249
MMEL1	0.110122
MCUB	0.109876
APBB1IP	0.109818
AKIRIN2	0.109767
PNP	0.109716
MEST	0.109688
RGS3	0.109669
KCNE1	0.109565
MTMR14	0.10945
GIMAP7	0.109289
NDRG2	0.109199
SLC2A8	0.109165
MIR22HG	0.10905
IGF2R	0.109003
SPOCK2	0.108955
ISG20	0.108947
RPUSD3	0.108893
CCDC26	0.10888
RBPMS	0.108823
RASGRP4	0.108783
TNNT3	0.108778
RAD23B	0.108734
NDUFA8	0.108602
TRBC2	0.108598
NDUFB5	0.108561
CNPPD1	0.108426
DDO	0.108408
ADAMTS2	0.108407
PARK7	0.108331
CD33	0.108288
PROM1	0.108118
CDKN2D	0.108102
MMP19	0.108096
ASMTL	0.10809
SCAMP4	0.108077
METTL7B	0.108003
JAK3	0.107979
IRAK3	0.107973
FUT7	0.107942
DOK1	0.107937
PTGER2	0.107901
RPL8	0.107801
PPP2R1A	0.107793
LINC02776	0.107774
PSMC5	0.107773
PRKAG1	0.107732
TBCB	0.107662
VCL	0.107661
CLTA	0.107645
PRKCH	0.107611
YBX1	0.107585
CDC42SE1	0.107448
SH3BP2	0.107383
PHB	0.107378
IL4R	0.107203
GTSF1	0.107199
VTI1B	0.107071
SNX6	0.107026
CYP27A1	0.106893
NDUFA7	0.106801
SCP2	0.106779
TNFAIP8L1	0.106776
ASAH1	0.106752
GSTM4	0.106728
CSF2RA	0.106687
SPATA13	0.106635
ESD	0.106634
RAB4A	0.106594
NR1H3	0.106528
SMAP2	0.106473
OLA1	0.106419
BCAS4	0.10635
RHBDF2	0.106232
EID1	0.106212
APLP2	0.106185
NDUFA13	0.106044
EPHX1	0.106001
PCBD1	0.105964
CCND2	0.105961
ABCA1	0.105956
RNF5	0.10593
MPDU1	0.105923
MFSD11	0.105893
EPS8	0.105851
PYGL	0.10574
UNC119	0.105716
LAPTM4A	0.105715
MEFV	0.105708
ACAT1	0.105464
AC127521.1	0.105461
USP18	0.105358
SHMT2	0.105264
LDLRAD2	0.105213
ADGRG5	0.105197
TNIP1	0.105195
AKR1C3	0.105136
RFTN1	0.105052
DEGS1	0.105029
ARPIN	0.105016
S1PR3	0.104975
PRSS2	0.104867
KRT8	0.104848
PPP1CC	0.104846
CXCL1	0.104839
TECR	0.104815
AGPAT4	0.104809
MYO1E	0.104726
IL17RA	0.104707
GEM	0.104627
GNG2	0.104605
CYBC1	0.104596
PLOD2	0.104568
AL590226.1	0.104558
PTGR1	0.104558
SLC22A4	0.104485
SIGLEC10	0.104313
GNAI1	0.104293
FCHO1	0.104171
PDE4B	0.104144
TNFRSF12A	0.104062
DYSF	0.103853
SIAE	0.103836
SLC39A4	0.103745
RAP1A	0.103725
AURKAIP1	0.103718
EIF3L	0.103683
FIBP	0.10366
ARL4A	0.103636
C9orf72	0.103543
MIF4GD	0.103519
PARVG	0.103305
IL17RE	0.10327
TM4SF1	0.10324
HENMT1	0.103214
TMBIM4	0.10315
PMAIP1	0.10313
SULF2	0.103121
MSN	0.103058
AC087623.2	0.103028
CHCHD10	0.102955
GSDMD	0.102867
SNRPC	0.102845
BMERB1	0.102791
SIGLEC12	0.102763
GCHFR	0.102654
ZFHX3	0.102637
ARHGAP25	0.102589
TFEB	0.102461
SLC18A2	0.102457
EHD3	0.10241
GIMAP8	0.102391
DNPH1	0.102367
SH3D21	0.102314
RARA-AS1	0.102249
COPE	0.102245
TXN2	0.102217
PRNP	0.102155
CEBPB	0.102078
MPV17	0.102062
HIF3A	0.101994
CYSTM1	0.101993
CCR5AS	0.10196
PPM1M	0.101929
RGS14	0.101923
CCDC152	0.101907
RASSF5	0.101805
SAMSN1	0.101789
LINC02328	0.101775
RXRA	0.101654
RAB7B	0.101636
PHYKPL	0.10155
ATP2B1-AS1	0.101548
MAP2K1	0.101516
CD70	0.101354
UBE2E2	0.101313
UBE2J1	0.101142
GAA	0.101059
SERPINB1	0.101057
NIBAN2	0.101033
SSH2	0.100962
COX5B	0.100954
LOXL3	0.100786
LRP6	0.100675
ARHGEF1	0.100661
SAMD9L	0.100477
RTL8C	0.100473
GOLGA7	0.100468
IDH3G	0.10044
MALRD1	0.100428
EEF1D	0.100386
CRY1	0.100337
APOBR	0.100251
MT-ND4L	0.100225
BCAM	0.100158
ACTR2	0.100126
PARP14	0.100109
TMED3	0.100033
C12orf75	0.0999875
TLR2	0.0998947
SECTM1	0.0998481
RTN4	0.0997346
FARP1	0.0997099
AL391807.1	0.0996871
SQLE	0.0996289
GPI	0.0996217
EFCAB2	0.0996174
IGHM	0.099616
TRIM69	0.0996082
RILPL2	0.099602
MYLIP	0.0995014
FAM219B	0.0994401
DHRS4	0.0994053
DDIT3	0.0993538
BANK1	0.0993189
NUDT16	0.0993114
C15orf48	0.0992516
SLC25A24	0.0992023
ATP6V0D1	0.0991604
AC015912.3	0.0991455
NDN	0.0990796
PLEKHG3	0.099065
JAGN1	0.0990034
ID3	0.0989965
ENC1	0.0989891
ANXA7	0.0989799
CNBP	0.0989508
RIMKLB	0.0989387
DAB2	0.0988865
NDUFB3	0.0988723
SGSH	0.0988713
SNX3	0.0987414
FAH	0.0986613
KLHDC3	0.0986178
CYC1	0.0986151
POLR2L	0.0985853
SASH3	0.098523
AFAP1L1	0.0985156
CD7	0.0985062
CHTF8	0.0984992
UBE2N	0.0984863
HK2	0.0983927
FAM30A	0.0983279
GOLM1	0.09831
AP3S1	0.0982882
SERP1	0.0982046
SCML1	0.0981397
DCXR	0.0980937
AC005392.2	0.0980763
EMD	0.0980474
PSMB2	0.0979662
LIMS2	0.0979417
ZBTB43	0.0979404
PTPN18	0.0978458
CCDC69	0.0978051
MAF1	0.0977657
CPM	0.0977417
PEA15	0.0977264
FAM20C	0.0977221
AC092803.1	0.0977146
EMC3	0.0976946
FAM200B	0.0975577
TMED5	0.0975213
PTPRJ	0.0974624
NOD2	0.097461
ARHGAP31	0.0973576
CISD3	0.0973114
SIGLEC7	0.0972802
STK10	0.0971029
ACO2	0.0970841
SDK2	0.0970536
LYST	0.0970246
ICAM2	0.0969742
CNST	0.0969719
STAT3	0.0969677
PDIA6	0.096817
CD22	0.0967983
VEGFA	0.0966481
ARRDC2	0.0966366
ACOT4	0.0966269
CREG1	0.0965829
IDI1	0.0964445
MSRB1	0.0964298
TRIM25	0.096411
RPH3AL	0.0963832
VPS28	0.0962877
DENND6B	0.0961433
MDH1	0.0960603
ZNF467	0.0960383
PDE6G	0.0960262
LMAN2	0.0959739
GGNBP2	0.0959516
CRYL1	0.0959474
LTB4R2	0.0958585
PDK4	0.0958314
SUMO3	0.0958314
GALC	0.0958146
ITGB1	0.0957788
SNX20	0.0957584
FBXO6	0.0957426
ATP5PO	0.0957021
IL17RC	0.0956644
ETV3	0.0955462
ADAP2	0.0955121
ZNFX1	0.0954852
HTR7	0.0954833
CHMP2A	0.095453
AC026803.2	0.0954278
CAPNS1	0.0954238
IGHD	0.0954233
ODF3B	0.095398
BOLA3	0.0953733
RPN2	0.0953285
RNF144B	0.0952981
ST6GALNAC4	0.0951969
AL161785.1	0.0951578
UQCR11	0.0950982
CFLAR	0.0950518
DEF6	0.0949669
GPR84	0.0949521
LXN	0.094914
GSTO1	0.0948936
FAU	0.0948669
MEGF9	0.094732
NAPRT	0.0947093
GBP2	0.0946309
GAPT	0.0945574
TRIM58	0.094509
RBCK1	0.094448
ADIPOR1	0.0944037
RPN1	0.0943991
AL135905.2	0.0943813
TLR4	0.0943252
N4BP3	0.0942896
ARF3	0.0942579
TNFRSF25	0.0942426
HEXB	0.0942126
PRLR	0.0941796
MFAP2	0.094158
VAMP2	0.0941129
FUOM	0.094057
EIF3D	0.0940085
ATP1B3	0.0939575
GPAT3	0.0939366
TSPAN14	0.093884
SLC44A2	0.0938359
EML4	0.0937991
AL354743.2	0.0937423
CD1C	0.0936143
AL118516.1	0.0936099
C1orf162	0.0935399
TMEM14B	0.0935273
RTF2	0.0934156
ARHGAP26	0.0934138
CHMP4B	0.0933724
RAB10	0.0932773
TCTA	0.0932695
VMP1	0.0932291
AGXT	0.0931197
EHBP1L1	0.0930961
CDCA7	0.0930822
TMEM50A	0.093006
HIGD2A	0.0929597
PRELID1	0.0929504
RPLP1	0.0929328
IFIT2	0.0928111
RNF145	0.0928018
DTX3L	0.092794
F5	0.092647
BCAP31	0.0926372
RIPOR1	0.0925296
UBE2E1	0.0925181
ZEB1	0.09249
CD151	0.0924873
TMEM230	0.0924735
ARHGEF10L	0.092429
IL12RB1	0.0924095
AGTPBP1	0.0923322
LINC01410	0.0921472
SERTAD3	0.0921369
BIRC3	0.0921368
ACSL5	0.0921317
TNFRSF14	0.0920848
STARD3	0.0920247
PCK2	0.0920045
CSNK2B	0.0919975
POLE4	0.0919778
RAB29	0.0919613
PLEKHG2	0.091951
CMTM7	0.0918772
TPD52L2	0.0918481
ABRAXAS1	0.0918008
COX6A1	0.0917867
OTUB1	0.091695
YIF1B	0.0916431
NPR3	0.0915912
GUK1	0.0915679
NAV1	0.0915559
ARF4	0.0915013
DR1	0.0914853
DCTN2	0.091415
LINC00528	0.0914118
SPATS2L	0.0912648
CEP85L	0.0912437
CELF2	0.0912344
SREBF2-AS1	0.0912243
BHLHE40	0.0912201
CCDC28B	0.0911763
ABCG1	0.0911675
DDX58	0.0911292
GAS7	0.0911146
NDUFA12	0.0910526
YIF1A	0.0909131
ACAP2	0.0908923
BAALC-AS2	0.0908798
LRPAP1	0.0907876
DSE	0.0907709
MPIG6B	0.0907377
CHMP1B	0.0907203
TNFAIP6	0.0906468
SIGMAR1	0.0906454
TADA3	0.0906315
SLC50A1	0.0906314
PLAU	0.0905991
GSTM3	0.0905911
ARHGAP30	0.0905541
SKIL	0.0905333
IFT20	0.0905267
WARS	0.0904753
LINC01114	0.0904391
CCDC8	0.0904374
TIMP1	0.0904163
CD101	0.0903979
MN1	0.0903582
ABRACL	0.0902708
PIH1D1	0.0902552
CALML4	0.0902275
ME3	0.0901954
FBXW9	0.0901899
PTPRC	0.0901697
TLR1	0.090103
NDUFAF3	0.090073
PRXL2A	0.0899897
OS9	0.0899449
RSAD2	0.0899166
TMEM154	0.0899097
CD47	0.0898992
PPP1R11	0.0898984
LAMTOR1	0.0898799
AC108134.3	0.0898745
ELOB	0.0898636
PSMB7	0.0897781
TOB1	0.0897537
RPL14	0.0897216
NAGK	0.089695
SLC22A16	0.089629
ROR2	0.0896072
SYCP2L	0.0896034
ARID4B	0.089562
SRGAP2	0.0895113
LINC00937	0.0895034
FGD4	0.0894964
ZBTB1	0.0894437
SUMO1	0.089321
SEPTIN2	0.0892467
APRT	0.0892204
RPS6KA4	0.0892175
AK4	0.0892105
ATP6V1A	0.0891646
LCMT1	0.0891592
XRCC6	0.0891328
TLR8	0.0890748
XRN2	0.0890742
PPP1R7	0.0890674
FOXO3	0.0890288
DERL1	0.0890081
RAB24	0.0889361
MSR1	0.0889076
TSPAN7	0.088885
ANKRD65	0.0888689
RAB4B	0.0888465
NDUFA6	0.08884
RING1	0.0888224
JPH4	0.0887856
CD40	0.0887807
FHIT	0.0887675
PGF	0.0887643
CITED2	0.0887605
USP15	0.0887289
RAB11A	0.0886946
TNFRSF10A	0.0886578
SELENOT	0.0886489
AC243960.1	0.0886029
TNFAIP8L2	0.088556
PNISR	0.0884925
EIF3K	0.0884158
AL162458.1	0.0883838
PADI4	0.0883708
CYSLTR1	0.0883663
ELOVL5	0.0883542
PGLS	0.0883021
TNFSF13	0.0882923
NCKAP1L	0.0882893
TMBIM1	0.088281
NEBL	0.0882121
TRAPPC6A	0.0882098
VAV1	0.0882039
TMSB10	0.0882039
MID1IP1	0.0881902
NOG	0.0881733
TMEM263	0.0881057
LPCAT3	0.0880812
ACOT2	0.0880417
CCR2	0.0880217
ARL4C	0.088021
CD109	0.0880172
EPB41L3	0.088
RTP4	0.0879625
TUBB4A	0.0879312
MBOAT2	0.0878875
TRAF7	0.0878675
FCGR3A	0.0878638
SPAG7	0.0878541
TPMT	0.087852
TOM1	0.0878439
BTN2A2	0.087825
HMGN3	0.0878196
ATP5PF	0.0877861
RER1	0.0877826
AL021155.5	0.0877503
EIF1AY	0.0877407
COQ8B	0.0877313
LAMTOR2	0.0877277
RAB5IF	0.0876927
G6PC3	0.0876841
GATD3B	0.0876839
AGPAT3	0.0876479
HDAC1	0.0876416
CMPK2	0.0876321
GRPEL1	0.08763
NACC2	0.0876284
PLIN3	0.0876031
CPA6	0.0875467
PLAG1	0.0875214
LATS2	0.0875003
PDK2	0.0873929
EFNB1	0.0873597
DELE1	0.0871903
SCGB3A1	0.0871862
HMOX2	0.087174
HSF1	0.0871379
ST3GAL1	0.0871055
SLC37A1	0.087085
PFDN5	0.0870662
AC023157.3	0.0870586
CD3D	0.0870024
PAPSS2	0.0869768
SLC12A9	0.0869594
LRRK2	0.0869419
CEACAM6	0.0868377
UQCRC2	0.086836
PRSS21	0.0868128
ZNF580	0.0867733
STARD4	0.0867517
NXN	0.0867243
CNIH4	0.0866964
SNHG7	0.086626
OGFR	0.0866019
SAMM50	0.0865125
ZBTB38	0.0864971
PLS3	0.0864955
ELK3	0.0864621
DNTTIP2	0.0864464
UACA	0.0864268
IFIT1	0.0864144
GBP5	0.0863742
AAMP	0.0863218
ATP6V0E1	0.0863212
WBP2	0.0863036
NADK	0.086285
GPN3	0.0862555
MRPL16	0.0862531
TLR5	0.086252
EFCC1	0.0862221
CDK2AP2	0.0861832
PLIN2	0.0861593
PLPBP	0.0861504
GNG7	0.0860715
ABLIM1	0.0860338
PIAS1	0.086017
CSRP2	0.0859751
PHACTR2	0.0859562
FDX1	0.0859482
CD300LF	0.0859393
POMP	0.0859236
TSNAX	0.0858753
PRKCA	0.0858389
SLC37A2	0.0858329
PLEC	0.0857831
DAP	0.0857588
NDUFC2	0.0857378
XPNPEP1	0.085671
GPBAR1	0.0856384
SURF4	0.0856322
LAYN	0.0856306
NTHL1	0.0855966
LGALS9	0.0855449
EAF1	0.0855024
NEDD8	0.0854965
NEXN	0.085493
GLMP	0.0854863
CGAS	0.0854034
AC103591.3	0.0853727
EPB41L2	0.0853459
BCL6	0.0853207
ATF7IP2	0.0852822
AL139246.5	0.0852672
STX7	0.0852612
RAB1A	0.0852367
KCNAB2	0.0851848
TMED2	0.0851714
GLTP	0.085145
SEC11A	0.0851448
DEPTOR	0.0851148
CARHSP1	0.0851074
CTSC	0.0850866
ZEB2-AS1	0.0850765
PTCH2	0.0850568
WASF2	0.0850449
CD96	0.0850324
BAK1	0.0849563
PMM1	0.0849311
CHMP3	0.0848798
SLC43A2	0.0848181
RPL27A	0.0847906
UBE2L3	0.0847409
LY9	0.0847376
ITSN2	0.0847208
GFI1B	0.084703
TRMT112	0.0846936
KIF1B	0.0846869
PCED1B-AS1	0.0846868
TMEM219	0.0846635
FLNA	0.084611
NHSL2	0.0846059
TMEM109	0.0846
BCKDHA	0.0845872
PPM1F	0.0845863
EVI2A	0.0845191
AC139493.2	0.0844862
PURA	0.0843648
LUZP1	0.0843449
RUVBL2	0.0842982
VAPA	0.0842418
ARIH2OS	0.0842319
OGFRL1	0.0841463
MYO7B	0.0841306
PRCD	0.0841049
AP1B1	0.0840062
RPL22L1	0.083992
PODXL2	0.0839918
LINC01220	0.0839798
RENBP	0.0839129
FCER2	0.0838826
TRAPPC5	0.0838548
UBE2V1	0.0838444
AC123595.1	0.0838368
CDH23	0.0838055
HIGD1A	0.0837977
MFSD2B	0.0837848
SIGIRR	0.083782
PLEKHB2	0.083779
TNFRSF21	0.0837161
HIST3H2A	0.0836989
NDUFA9	0.0836801
DNASE1L1	0.0836667
LINC01503	0.0836469
GPRIN3	0.0836448
SMCO4	0.0836186
HDDC2	0.0835748
PFKFB4	0.0835506
ALDH2	0.0835462
LSM14A	0.0834938
PML	0.0834685
ZNF296	0.0834645
RIN3	0.0834626
IRF2	0.0834435
PSMB5	0.0832216
MOAP1	0.0831583
SLC39A1	0.0831212
SLC25A11	0.0831016
FKBP4	0.0830745
HP	0.0830666
SIGLEC14	0.083063
HIST1H2BC	0.0830297
FHOD1	0.0829758
RPL4	0.0828833
RNF114	0.08287
LINC01268	0.0828495
COPS8	0.0828233
TFE3	0.0827374
MAGI3	0.0827223
PRPF19	0.082667
PLB1	0.0826396
DDX60	0.0825793
DDX49	0.082559
ZNF267	0.0825191
EGLN1	0.0824868
PPT2	0.0824539
LHPP	0.082435
CYP46A1	0.0824126
CHURC1	0.08241
RORA	0.0824054
MCL1	0.082397
DDX60L	0.0823843
ATP6V1E1	0.0823741
ADH5	0.0823592
C15orf39	0.0823024
HS3ST1	0.082265
CDK2AP1	0.0822393
OSTC	0.0822304
TNFRSF10D	0.0822119
RPS29	0.0821959
SYNE3	0.0821722
SDHA	0.08217
ARMCX3	0.0820755
CIAO2A	0.0820625
SLC28A3	0.0820419
RBM42	0.0820403
YIPF2	0.0819945
THEM6	0.0819788
KIF17	0.0819764
BATF3	0.0819451
FAM83A	0.0819265
MAGI2-AS3	0.0819175
RBPJ	0.0819038
MTCH1	0.0818399
ZNF205	0.0818063
WAC-AS1	0.0817938
MTMR11	0.0817913
HEIH	0.0817703
GFRA2	0.081754
ADM	0.0817441
MDK	0.0817334
PSMD8	0.0816188
GLB1L	0.0816108
ABHD4	0.081556
SERPINH1	0.0815337
CNTLN	0.0814907
ALDH16A1	0.081458
KCNK6	0.0814362
KCNQ1	0.0814123
SNX1	0.0813515
SP140	0.0812902
LINC01504	0.08129
BNIP3L	0.0811819
RASD1	0.0811566
SNHG8	0.0810778
DBNL	0.0810642
MAPRE2	0.0810545
PPIL3	0.080966
IL15	0.0809567
PIP4P2	0.0809196
TBXAS1	0.0808994
PRPF38B	0.0808941
IL10RB	0.0808876
GHRL	0.0808007
PLA2G2C	0.0807935
AL031123.5	0.0807705
ATP5F1E	0.0807631
URM1	0.0807531
CASS4	0.0807123
SLC26A11	0.0806876
MAP1S	0.0806816
BNIP2	0.0806722
ALS2CL	0.0806596
COMMD1	0.0806149
PLEK	0.0806036
RBM22	0.0805432
HVCN1	0.0804763
PRMT2	0.0804399
MPG	0.0804324
TBL1Y	0.0804111
SMOX	0.0803505
PCYOX1L	0.0802866
CDKN2B	0.0802329
PRMT1	0.080164
ST8SIA4	0.0801613
SRP14	0.080144
PTPN2	0.0801291
CLEC4D	0.0800651
RPS6KA1	0.0800325
P4HB	0.080029
IRF4	0.0799939
TREML1	0.0799908
LPAR6	0.0799649
UBE2F	0.0799416
ECH1	0.0799198
SH3KBP1	0.0799162
RNASEK	0.0798916
NR1H2	0.0798177
INF2	0.0797993
SRGAP2B	0.0797964
2023-03-03	0.0797915
POLR2G	0.0797655
CD1E	0.0797557
TMEM63B	0.0797184
MIDN	0.0797127
RRAS2	0.0796604
TBC1D7	0.0796326
C3AR1	0.0796295
TMEM38B	0.0796068
COX7A2	0.0795788
HOPX	0.0795023
CCDC106	0.0794563
DAPK1	0.079445
HIVEP3	0.0793978
SLPI	0.0793137
DYNLT1	0.0793026
CCS	0.0793012
AC245014.3	0.0793002
SLBP	0.0792997
UNC13D	0.0792527
GALR2	0.0792
DOCK1	0.0791643
FAM177A1	0.0791612
PSMD13	0.0791329
CYP2E1	0.0791079
PLAAT3	0.0790987
MMP28	0.0790837
ANAPC16	0.0790197
KPTN	0.0790042
NDUFS2	0.0789667
PLXNC1	0.0789541
LACTB	0.0789264
ERLIN2	0.0789141
FLNB	0.0789103
SORL1	0.0788845
ERGIC3	0.0788399
SIRPD	0.0788192
NRP1	0.0788168
JMJD1C	0.0788148
ATF6B	0.0788036
BBX	0.0787741
SPRY1	0.0787435
LAPTM4B	0.0787341
STN1	0.0787268
TMEM35B	0.0786902
DECR1	0.0786179
TMEM91	0.0785418
MAP4K1	0.0785131
NRIP3	0.0785067
PEAR1	0.0783872
SPG21	0.0783558
SRSF5	0.0783419
TPST1	0.0783169
ZDHHC24	0.0783048
ITGAV	0.0782777
CCDC151	0.0782366
MRTFA	0.0782278
CIRBP	0.0781896
AC078881.1	0.0781256
AC091173.1	0.0780754
MVB12A	0.078053
FOXN3	0.0780467
P2RY8	0.0780368
GIPC2	0.0780295
HSD17B12	0.0780103
HERPUD1	0.0780002
SDC2	0.077988
LINC01237	0.0779585
AC246787.2	0.07789
LYSMD2	0.0778776
BCKDK	0.0778429
ECHDC2	0.0777998
PSMA1	0.0777817
ETFB	0.0777537
BTN3A3	0.0776736
CAPN1	0.0776633
PPP3CC	0.077663
SSC5D	0.0776514
PIM2	0.0776114
PITX1	0.0776048
NIBAN1	0.0774966
NUDT2	0.077435
PHF11	0.0772717
ZBTB2	0.0772582
BEND4	0.0772262
EPHX2	0.0772098
POLR3GL	0.077144
DNTTIP1	0.0770743
AC064805.1	0.0770452
CYP1B1-AS1	0.0770437
CISH	0.0770377
B4GALT1	0.077025
PSMB3	0.0769534
JAZF1	0.0769323
PSMA4	0.0768932
TTC1	0.0768301
ZNF622	0.0768173
TRAF3	0.0768123
ATP6V0A1	0.0767987
RETN	0.0767953
SOAT1	0.0767818
JUN	0.0767801
ZFY	0.0767741
SELL	0.0767637
C19orf53	0.0767227
NTSR1	0.0767144
TLR7	0.0766668
PYCR2	0.0765907
MEG8	0.076555
CD44	0.0765353
AMN	0.0764996
TAF12	0.0764861
SUCLG1	0.0764819
NAMPT	0.0764795
RCSD1	0.0764572
NQO2	0.0764367
STAT5A	0.0764054
KIF13B	0.076352
FFAR2	0.07635
RTN3	0.0763262
ETFRF1	0.0762769
EPCAM	0.0762644
CLDN7	0.0762407
TMEM170B	0.0762381
PSMG2	0.0762197
SELENON	0.0761719
CAMK2D	0.0761591
AL137857.1	0.0761434
IFIT5	0.0761246
RPS6KL1	0.0761087
PTPA	0.0760991
TAF4B	0.0760868
PIK3IP1	0.0760605
NUMB	0.0759624
AP005329.1	0.07592
THAP4	0.0759199
REXO2	0.075917
MRPL10	0.0758708
MBP	0.0758392
MRAS	0.0758227
SLC9A3R2	0.0758033
NIPSNAP3A	0.0757806
EMILIN1	0.075778
HS3ST3B1	0.0757724
NEAT1	0.0757317
CLEC9A	0.0757266
CDKN1C	0.0757121
TSPAN15	0.075631
CBX2	0.0755807
INSIG1	0.0755202
KXD1	0.0754956
CTSA	0.0754615
HEBP2	0.075445
GAS2L3	0.075348
YPEL2	0.0753396
ARMCX6	0.0752946
TLN1	0.0752593
ADCY7	0.0752593
TUSC3	0.0752492
SLC22A17	0.0752424
CSNK1A1	0.0752321
PLPP3	0.07521
SETD7	0.0752076
NBDY	0.0752032
EHD2	0.0752019
RIC1	0.0750823
TMEM179B	0.0750653
SLC46A2	0.0750322
JAKMIP2	0.075013
GPA33	0.0749531
FAM169A	0.0749242
ADAM19	0.0749229
SMAD3	0.0748582
MTFR1L	0.0747457
GPRC5C	0.0747291
HNRNPK	0.0746851
MIR222HG	0.0746693
KLHL21	0.0744763
LINC01128	0.0744749
FEZ1	0.074415
SLC66A3	0.0744133
WFDC1	0.0743929
TMEM107	0.0743723
CRIP3	0.0743613
VIM	0.0743583
FNIP2	0.0743464
TMEM150B	0.0743463
AC156455.1	0.0743098
[truncated: 24,631 more rows]
