# Supplementary material for: Comprehensive characterization of IFNγ signaling in acute myeloid leukemia reveals prognostic and therapeutic strategies
Source: Nat Commun. 2024 Feb 28;15:1821. doi: 10.1038/s41467-024-45916-6 (PMC10902356; doi:10.1038/s41467-024-45916-6)
Supplement: Supplementary file 6 — Source Data [file 41467_2024_45916_MOESM6_ESM.xlsx]

## Sheet: Figure1 & Figure S1
Metadata and enrichment score of bulk data (Figure A-E,G,H; Figure S1A-F)
Sample	OS_days	Dead_Alive	ELN2017_incomplete	Cytogenetic_risk_incomplete	FAB_Detailed	Percent_Blasts_in_BM	Percent_Blasts_in_PB	FAB_Simple	HALLMARK.IFNG.RESPONSE	GOBP_Th_17_IMMUNE_RESPONSE	GOBP_ACUTE_INFLAMMATORY_RESPONSE	GOBP_AP_VIA_MHC_CLASS_IB	GOBP_AP	GOBP_AP_OF_EXOGENOUS_PEPTIDE_VIA_MHCII	GOBP_AP_OF_EXOGENOUS_PEPTIDE_VIA_MHCI	GOBP_B_CELL_MEDIATED_IMMUNITY	GOBP_REGULATION_OF_DC_AP	GOMF_MHC_CLASS_I_PROTEIN_BINDING	GOMF_MHC_CLASS_II_PROTEIN_BINDING	CG_group	HLA2	hla1	HALLMARK.IFNG.Parsimony	T.cells.CD8	CD8.cytolytic	Zhang.exhaustion	exhaustion	ex_papers	ex_markers	exhaustion_markers	CG_group1	senescence	cd8_dysfunction	CG_group2	IED172	IED68	PI20	PI24	LSC17	LSC3	LSC4	LSPC.quiescent	LSPC.primed	LSPC.cycle
12-00023	397	Dead	Intermediate	Intermediate	M5	68	NA	M5	0.402562	0.142066	0.0411202	0.205812	0.252775	0.26785	0.266789	0.170649	0.289789	0.252871	0.212601	Diploid-mono	0.334794	0.554301	0.931205	0	5.56044	-0.133894	0.400234	0.494704	0.0988647	0.222713	Diploid-mono	0.0253767	2.16076	Diploid-mono	0.160321	0.282715	0.245507	-0.0260134	0.217316	0.0262321	0.297056	0.207118	0.383529	0.745035
12-00051	707	Dead	FavorableOrIntermediate	Intermediate		88	93		0.372235	0.0976448	-0.00605824	0.139749	0.133936	0.113897	0.139388	0.100126	0.119997	0.147636	0.168054	Diploid-Nonmono	-0.0270653	0.482378	0.958471	0.0170479	2.24205	-0.115953	0.200705	0.151338	-0.0982665	-0.0060451	Diploid-ONS	-0.125255	1.54534	Diploid-ONS	-0.0669459	0.00389379	0.0818464	-0.197895	0.378637	0.16265	0.662949	0.347088	0.469499	0.750974
12-00066	311	Dead	Intermediate	Intermediate	M4	36	9	M4	0.382921	0.133494	0.0503156	0.206988	0.21886	0.232655	0.261279	0.143422	0.220801	0.228889	0.197788	Diploid-Nonmono	0.232335	0.599024	0.982649	0.014663	5.02768	-0.230357	0.378635	0.492075	0.0348452	0.221011	Diploid-mono	-0.00307549	2.09155	Diploid-mono	0.0614585	0.162176	0.146786	-0.145132	0.135165	-0.0306997	0.269261	0.179847	0.346952	0.770142
12-00150	NA		Intermediate			NA	NA		0.339853	0.0682067	0.0226252	0.197368	0.215707	0.287528	0.175697	0.146081	0.16832	0.183563	0.233836	Other	0.365068	0.60412	0.934222	0.112633	3.39093	-0.318238	0.274874	0.420229	-0.0541321	0.108845	Other	0.0655542	1.76629	Other	-0.0412674	0.029424	0.0919404	-0.105349	0.333037	0.127166	0.44004	0.312694	0.389751	0.778438
12-00211	1396	Alive	Favorable	Unknown		90	82		0.280892	0.0776376	-0.0190371	0.105647	0.113517	0.101634	0.134453	0.0883339	0.0453752	0.156995	0.219916	Other	-0.113344	0.289994	0.725729	0.0225725	2.77896	-0.196019	0.161768	0.10752	-0.100528	-0.0489033	Other	-0.256832	1.76072	Other	-0.148834	-0.111954	-0.0801986	-0.251039	0.348855	0.185163	0.519189	0.30502	0.476785	0.774952
12-00294	3	Dead	Adverse	Unknown	M4	95	96	M4	0.357063	0.0959282	-0.00858054	0.155153	0.21347	0.295818	0.230267	0.142735	0.209511	0.200031	0.188611	Diploid-Nonmono	0.374181	0.387227	0.881394	0	3.81703	-0.235313	0.233633	0.324281	-0.144649	0.0104761	Diploid-mono	-0.183319	1.86798	Diploid-mono	0.0145388	0.0350619	0.0789878	-0.113913	0.355749	0.0227178	0.482332	0.361129	0.504395	0.77164
12-00423	NA		Intermediate	Unknown	M2	46	66	M2	0.373792	0.0979242	0.00756402	0.16332	0.187532	0.185119	0.197528	0.12386	0.122973	0.200902	0.282329	Diploid-Nonmono	0.128284	0.478254	1.02977	0.138606	5.90111	-0.00356076	0.455086	0.490834	0.198723	0.310537	Diploid-Nonmono	-0.0463774	2.05166	Diploid-Nonmono	0.0971596	0.204615	0.159311	-0.0522031	0.345378	0.228888	0.550285	0.382294	0.433477	0.78328
13-00016	322	Alive	Intermediate			88	NA		0.348088	0.103134	0.00890672	0.160294	0.212724	0.270867	0.223562	0.127533	0.137792	0.211395	0.138599	Diploid-Nonmono	0.322319	0.428009	0.861433	0	5.13652	-0.232805	0.429787	0.485796	0.0265274	0.157375	Diploid-ONS	-0.185525	2.08127	Diploid-ONS	0.126543	0.209337	0.205505	-0.0836569	0.322698	0.117664	0.341698	0.314157	0.490759	0.792542
13-00028	1207	Alive	Intermediate	Unknown	M4	88	94	M4	0.358208	0.0964275	0.00749417	0.131467	0.191971	0.171239	0.154288	0.109942	0.15658	0.189483	0.144707	Other	0.0283667	0.33325	0.720426	0.0332953	5.65856	-0.0727152	0.381839	0.325444	0.064431	0.155114	Other	-0.146716	1.95455	Other	0.00551638	0.105488	0.0443561	-0.0913816	0.500781	0.171968	0.647126	0.315624	0.480664	0.794761
13-00034	16	Dead	Intermediate	Intermediate		50	89		0.369183	0.102052	0.0139663	0.251685	0.192243	0.114734	0.19727	0.122319	0.213729	0.210086	0.219095	Other	-0.117597	0.646451	0.961857	0.00263786	4.05566	-0.361509	0.103453	0.18122	-0.167059	-0.0599162	Other	-0.106137	1.90003	Other	-0.0617844	-0.0170829	0.0023885	-0.15389	0.036177	-0.103813	0.199871	0.00748395	0.261775	0.753852
13-00098	NA		Favorable	Intermediate		76	0		0.349908	0.0823176	0.0165822	0.150535	0.123003	0.106394	0.129377	0.0975448	0.11145	0.157262	0.167854	Diploid-Nonmono	-0.13749	0.421476	0.922335	0.0656826	4.11912	-0.226516	0.215549	0.291667	-0.0342265	0.0677554	Diploid-ONS	-0.0316763	1.67119	Diploid-ONS	0.013811	0.0932996	0.064264	-0.133464	0.171862	0.0205152	0.276461	0.301062	0.475504	0.761613
13-00123	9	Dead	Favorable	Unknown	M5	NA	90	M5	0.433992	0.12408	0.0542116	0.224421	0.23515	0.23822	0.287479	0.165625	0.269657	0.238463	0.19791	Other	0.221173	0.572912	1.05981	0	3.227	-0.268582	0.217075	0.297538	0.0137265	0.0786992	Other	-0.040443	1.99416	Other	-0.0226004	0.0212006	0.0288643	-0.116405	-0.0431937	-0.106923	0.0467699	-0.0294443	0.292494	0.717821
13-00157	1379	Alive	Favorable	Intermediate		80	32		0.368037	0.108404	0.0365919	0.131374	0.186647	0.20327	0.207967	0.138863	0.17812	0.225318	0.213457	Diploid-Nonmono	0.152726	0.452301	0.865667	0.048618	5.69817	-0.120252	0.338305	0.453249	0.0840324	0.196755	Diploid-ONS	0.0312197	2.14804	Diploid-ONS	0.0692944	0.178956	0.146514	-0.0843449	0.295468	0.244958	0.470089	0.308328	0.444014	0.765106
13-00163	400	Alive	Favorable	Favorable	M4	50	6	M4	0.505694	0.140324	0.0464416	0.155502	0.235205	0.229367	0.26992	0.159879	0.226123	0.25415	0.161597	Other	0.211386	0.48844	1.23867	0	4.56225	-0.192808	0.381487	0.48537	0.0244161	0.186328	Other	-0.133824	2.04154	Inv(16)	0.0650211	0.131097	0.117834	-0.106347	0.19996	-0.129715	0.444071	0.268115	0.397056	0.762552
13-00165	439	Dead	Intermediate	Intermediate		NA	NA		0.390737	0.0804314	-0.000891048	0.219335	0.177468	0.217383	0.211658	0.120355	0.129166	0.181138	0.121911	Diploid-Nonmono	0.234386	0.53938	0.96217	0	2.3777	-0.290417	0.170796	0.164863	-0.199956	-0.102795	Diploid-ONS	-0.312108	1.85449	Diploid-ONS	-0.0825173	-0.02187	0.104064	-0.244878	0.487621	0.294747	0.559649	0.384843	0.501248	0.778678
13-00186	126	Dead	Adverse	Intermediate		60	29		0.446998	0.128954	0.0341047	0.205668	0.241705	0.290835	0.257322	0.159959	0.234017	0.248796	0.21804	Diploid-Nonmono	0.369661	0.522104	1.06464	0.0612215	6.46806	-0.0255021	0.528111	0.640617	0.253127	0.383462	Diploid-ONS	0.0326718	2.15402	Diploid-ONS	0.166446	0.275086	0.21948	0.0188175	0.333127	0.160795	0.34624	0.383641	0.498038	0.77511
13-00195	972	Alive	Favorable	Intermediate	M5	90	24	M5	0.401437	0.120918	0.0380089	0.200014	0.209078	0.202606	0.248468	0.144605	0.23072	0.223269	0.185083	Diploid-mono	0.140062	0.542188	0.882528	0	4.0541	-0.250393	0.32453	0.420309	-0.088412	0.0966583	Diploid-mono	-0.0433928	1.99375	Diploid-mono	0.00609365	0.0808427	0.105886	-0.190568	0.0499565	-0.0759759	0.20071	0.110699	0.358236	0.755345
13-00202	752	Dead	Favorable	Intermediate		73	32		0.42658	0.135198	0.0546458	0.241916	0.227708	0.218031	0.290313	0.162088	0.259351	0.239162	0.182719	Diploid-Nonmono	0.168477	0.617217	0.975879	0	3.71034	-0.222485	0.327286	0.439796	-0.04092	0.125669	Diploid-ONS	0.102148	2.02179	Diploid-ONS	0.0137157	0.0736993	0.0778207	-0.172549	0.125381	-0.023951	0.340685	0.175739	0.367587	0.746551
13-00232	1001	Alive	Intermediate	Intermediate	M4	55	29	M4	0.360596	0.113636	0.020529	0.148291	0.199199	0.224859	0.231206	0.138397	0.1629	0.228555	0.157721	Diploid-Nonmono	0.210238	0.419323	0.843277	0.00986268	4.21327	-0.310939	0.311284	0.404056	-0.0835439	0.0663803	Diploid-mono	-0.126853	1.98235	Diploid-mono	-0.0174594	0.0426523	0.111458	-0.167792	0.301756	0.0428614	0.358705	0.256353	0.446253	0.779161
13-00255	176	Dead	Adverse	Unknown	M4	NA	5	M4	0.461495	0.121444	0.0529827	0.249789	0.262757	0.297099	0.30166	0.170135	0.268686	0.242882	0.236617	Other	0.352985	0.656826	1.12403	0	4.10636	-0.205335	0.238339	0.346416	-0.0469572	0.0905685	Other	-0.186215	2.00961	Other	0.0420778	0.0659199	0.126363	-0.124984	0.297692	0.226992	0.493606	0.271417	0.365643	0.738954
13-00266	129	Dead	Adverse	Unfavorable		NA	47		0.388679	0.118385	0.0362854	0.211401	0.209556	0.232849	0.24733	0.127222	0.137983	0.220893	0.260357	Del7.7q	0.224262	0.573422	0.970715	0.0481389	6.1089	-0.100197	0.414793	0.456908	0.139778	0.2647	Del7.7q	-0.0286547	2.09498	Del7.7q	0.116899	0.209233	0.244424	-0.0831257	0.441602	0.176563	0.585168	0.445463	0.481512	0.768859
13-00270	151	Alive	Favorable	Favorable	M4	50	22	M4	0.405535	0.144073	0.0563627	0.152312	0.221371	0.221313	0.239818	0.157171	0.254525	0.221506	0.145707	Other	0.186117	0.472663	0.988098	0.0225278	4.07185	-0.223687	0.392204	0.484687	-0.0117015	0.1739	Other	-0.0302433	1.99881	Inv(16)	0.0513724	0.122462	0.118125	-0.150774	0.192839	-0.0574463	0.383595	0.271876	0.398164	0.771866
13-00281	189	Dead	Intermediate	Unknown		73	56		0.320428	0.0966969	-0.0150939	0.16387	0.146029	0.104841	0.177438	0.0895451	0.195933	0.175705	0.295801	Other	-0.143881	0.507005	0.899115	0.0282537	4.4878	-0.0954571	0.339039	0.356087	0.117575	0.208215	Other	-0.153171	1.78285	Other	0.031614	0.0891934	0.0887777	-0.105168	0.374971	-0.0571209	0.467778	0.365004	0.464328	0.75024
13-00354	330	Dead	Intermediate	Intermediate		84	71		0.388768	0.134686	0.0108029	0.224084	0.229479	0.291405	0.251072	0.14264	0.223047	0.204738	0.215664	Diploid-Nonmono	0.346856	0.599744	1.01854	0.00978188	5.16747	-0.00673618	0.462965	0.57203	0.196843	0.294286	Diploid-ONS	0.00509635	1.90666	Diploid-ONS	0.166039	0.268172	0.205318	-0.000996029	0.357557	0.0779908	0.55622	0.363123	0.475279	0.753633
13-00365	420	Dead	Adverse	Unfavorable		NA	NA		0.389698	0.180259	-0.0130728	0.275733	0.184347	0.196487	0.228896	0.126903	0.163432	0.216729	0.294554	Del5.5q	0.149777	0.662952	1.1924	0.113103	7.83504	0.296577	0.734405	0.748299	0.476276	0.587475	Del5.5q	0.354546	1.97292	Del5.5q	0.489719	0.632695	0.49469	0.302341	-0.00764226	-0.166914	0.1112	0.176258	0.364797	0.740624
13-00384	719	Dead	Intermediate	Unknown		34	8		0.42225	0.186015	0.0472426	0.274185	0.240073	0.283322	0.27516	0.165613	0.272654	0.259967	0.266314	Other	0.317355	0.681223	1.13382	0.140973	6.13946	0.153812	0.61686	0.73756	0.350806	0.467681	Other	0.254866	2.14281	Other	0.353668	0.511654	0.404163	0.134721	0.174399	-0.10232	0.429416	0.202581	0.392008	0.744708
13-00393	1237	Dead	Adverse	Unfavorable		21	5		0.389671	0.129022	0.05191	0.145128	0.201037	0.245538	0.197333	0.155644	0.201244	0.186	0.189867	Del7.7q	0.247781	0.448121	1.03528	0	3.46565	-0.0582444	0.455328	0.643887	0.166901	0.325837	Del7.7q	0.0538037	1.89144	Del7.7q	0.0847493	0.185417	0.138383	-0.0584875	0.244938	-0.0546537	0.50641	0.363547	0.430032	0.786718
13-00396	228	Dead	Adverse	Unfavorable	M4	51	3.5	M4	0.435317	0.135197	0.0505718	0.160571	0.218069	0.173543	0.256049	0.148098	0.274531	0.253116	0.212912	Del5.5q	0.0158605	0.509849	1.04754	0.0457529	6.26498	-0.253998	0.351919	0.460078	0.068706	0.206151	Del5.5q	-0.0162384	2.12971	Del5.5q	0.147459	0.256877	0.25603	-0.00372118	0.261664	-0.0157288	0.391637	0.229448	0.394475	0.761489
13-00406	2	Dead	Adverse	Intermediate	M5	95	66.3	M5	0.372196	0.104561	0.0276096	0.156784	0.238285	0.279971	0.270009	0.165316	0.282098	0.210408	0.177005	Diploid-mono	0.345703	0.4936	0.886811	0	2.97265	-0.324124	0.234979	0.365488	-0.176922	0.00605892	Diploid-mono	-0.120918	1.92457	Diploid-mono	-0.0439867	0.00838773	0.0503166	-0.191217	0.193926	-0.0225464	0.455693	0.119428	0.352084	0.764562
13-00409	2	Dead	IntermediateOrAdverse	Intermediate	M5	95	95	M5	0.367741	0.10459	0.0336526	0.149921	0.232994	0.275384	0.256374	0.162242	0.27907	0.212773	0.182928	Diploid-mono	0.339601	0.478833	0.869804	0	2.87574	-0.337652	0.239891	0.332776	-0.188174	-0.0113014	Diploid-mono	-0.172665	1.89551	Diploid-mono	-0.0690695	-0.0245324	0.0328731	-0.22705	0.186363	-0.0273955	0.459562	0.0997709	0.336804	0.764052
13-00425	486	Alive	Intermediate	Intermediate		84	29		0.3646	0.116195	0.0112046	0.217654	0.207034	0.204803	0.228391	0.125892	0.23418	0.224173	0.232664	Other	0.167211	0.615631	0.955265	0.0825824	4.83544	-0.185642	0.339866	0.505026	0.0623511	0.247859	Other	0.0592696	2.07275	Other	0.131841	0.275054	0.259516	-0.000217948	0.184759	-0.0449723	0.108828	0.118796	0.365393	0.772814
13-00454	NA		Favorable	Favorable		NA	45		0.42053	0.166989	0.0532461	0.139217	0.204466	0.225688	0.251375	0.145011	0.289952	0.18778	0.159407	Other	0.171132	0.48803	1.01863	0	3.05155	0.251789	0.503229	0.706301	0.369259	0.438802	Other	0.11127	1.87422	Inv(16)	0.176377	0.272834	0.211345	0.0601074	0.317896	-0.0481943	0.599712	0.357292	0.465091	0.7485
13-00466	973	Dead	Intermediate			NA	0		0.426483	0.188672	0.0521677	0.261002	0.206765	0.192426	0.290673	0.136803	0.247254	0.235913	0.244485	Other	0.0700199	0.651417	1.14793	0.134998	6.78549	0.17306	0.618555	0.681607	0.39274	0.50161	Other	0.295322	2.17728	Other	0.45716	0.604396	0.490274	0.229267	0.028558	-0.149196	0.312974	0.110939	0.350439	0.72488
13-00471	179	Dead	Intermediate		M5a	84.2	93	M5	0.32182	0.0986131	-0.00874776	0.152605	0.212718	0.293433	0.155236	0.13813	0.171983	0.195572	0.212461	Other	0.419293	0.471498	0.808165	0.00726692	3.23475	-0.354528	0.257431	0.390608	-0.111786	0.0599794	Other	-0.026476	1.91716	Other	-0.088574	-0.0242329	0.0349542	-0.189849	0.207303	-0.0762837	0.292088	0.0662617	0.330661	0.769033
13-00487	358	Alive	Favorable	Favorable	M4	49.4	28.6	M4	0.40156	0.149826	0.032684	0.170703	0.240311	0.269944	0.265057	0.15858	0.270164	0.248291	0.181056	Other	0.314659	0.49566	0.983138	0.000975763	5.35057	-0.159873	0.408638	0.51083	0.0776717	0.224428	Other	-0.0285466	2.08797	Other	0.102224	0.193523	0.15855	-0.0813143	0.232698	-0.090563	0.466909	0.281961	0.418603	0.763365
13-00496	1480	Alive	Favorable	Favorable		72	18		0.349556	0.139031	0.0203913	0.162076	0.21118	0.257563	0.244399	0.13736	0.215657	0.190143	0.13981	Other	0.275862	0.503917	0.915359	0	3.16778	-0.225527	0.340887	0.458399	-0.0232806	0.150629	Other	-0.0854062	1.83835	Inv(16)	0.0750194	0.147993	0.130972	-0.104366	0.311236	0.165877	0.489476	0.309367	0.446711	0.765121
13-00500	156	Dead	Intermediate	Intermediate		76	58		0.390263	0.115313	0.0163023	0.154989	0.197842	0.291852	0.168897	0.12959	0.135611	0.160378	0.198212	Diploid-Nonmono	0.38564	0.487604	1.02	0	2.50319	-0.09047	0.319459	0.418587	0.0551772	0.165849	Diploid-ONS	-0.20244	1.54487	Diploid-ONS	0.0922295	0.108734	0.150354	-0.022458	0.298483	0.0480874	0.405552	0.357037	0.486979	0.766056
13-00513	246	Dead	Adverse	Intermediate	M5	75	NA	M5	0.345204	0.0940411	0.0213971	0.185298	0.206225	0.272116	0.188395	0.144619	0.164872	0.185849	0.201967	Other	0.370417	0.535169	0.895698	0	4.34267	-0.295525	0.298791	0.368972	-0.106076	0.0828844	Other	-0.0226289	1.96272	Other	-0.0235264	0.0582677	0.0626614	-0.170962	0.208797	0.0221974	0.114451	0.0966439	0.323064	0.786975
13-00522	339	Dead	Adverse	Unfavorable		29	40		0.421886	0.0949515	0.0432758	0.200496	0.206834	0.262446	0.246329	0.143982	0.213635	0.228822	0.228495	Other	0.277183	0.561935	1.07219	0	4.95363	-0.247342	0.30605	0.4484	-0.00334829	0.173978	Other	-0.0701886	2.01	Other	0.068914	0.156241	0.195575	-0.0943275	0.489	0.328739	0.573302	0.406746	0.465563	0.789654
13-00544	29	Dead	Intermediate			NA	41		0.357794	0.114931	0.0315892	0.167092	0.16321	0.13618	0.200892	0.121706	0.156253	0.204841	0.204228	Other	-0.0323059	0.530002	0.977984	0.0052966	6.4843	-0.247085	0.346029	0.491679	-0.00280912	0.198255	Other	-0.00982397	2.0695	Other	0.101126	0.22378	0.185785	-0.0823661	0.38182	0.161645	0.517461	0.381715	0.458745	0.77327
13-00563	1021	Alive	Adverse	Unknown		NA	NA		0.438016	0.138181	0.0599547	0.240348	0.251331	0.332607	0.276911	0.164452	0.256794	0.24233	0.250855	Other	0.420241	0.615473	1.08327	0	4.5544	-0.150061	0.348118	0.497026	0.0734493	0.214873	Other	-0.0139234	1.95117	Other	0.116156	0.215567	0.190616	-0.0388219	0.438454	0.198858	0.557147	0.450113	0.490519	0.763935
13-00584	329	Dead	Adverse		M2	25	40	M2	0.33692	0.0873654	0.0247486	0.238169	0.179294	0.188095	0.19778	0.116421	0.160427	0.194268	0.204727	Other	0.109851	0.616301	0.829874	0	2.54171	-0.362873	0.0977175	0.202138	-0.251788	-0.0452495	Other	-0.324572	1.84996	Other	-0.0760359	-0.0495766	0.0217892	-0.271236	0.31227	0.105315	0.363054	0.300351	0.406698	0.781999
13-00601	116	Dead	Intermediate	Unknown		NA	NA		0.324941	0.096101	0.0440742	0.204213	0.153789	0.126805	0.207835	0.104023	0.127939	0.176846	0.137198	Diploid-Nonmono	-0.0899494	0.612863	0.884322	0.00276036	2.36837	-0.387206	0.173537	0.224045	-0.2632	-0.0444335	Diploid-ONS	-0.250689	1.81254	Diploid-ONS	-0.0685634	-0.00231539	0.0501173	-0.252553	0.158126	-0.0762283	0.385831	0.163487	0.367347	0.77909
13-00602	1433	Alive	Adverse	Unknown		NA	85		0.416729	0.140059	0.0385103	0.175036	0.242852	0.291488	0.286244	0.172498	0.267168	0.266058	0.175848	Other	0.339558	0.480814	1.03224	0.0054373	4.65928	-0.172467	0.364578	0.448179	0.0210486	0.119907	Other	-0.0429762	2.01235	Other	0.0521175	0.131705	0.143716	-0.124467	0.238251	0.0641986	0.382456	0.263312	0.419657	0.750194
13-00615	239	Alive	Favorable	Favorable		52	57		0.353291	0.113508	0.0157076	0.170183	0.168777	0.181825	0.1947	0.125697	0.138994	0.172566	0.204015	Other	0.143955	0.48926	0.913451	0.0311968	5.76277	-0.209124	0.346582	0.505142	0.0209378	0.199114	Other	-0.04046	1.9352	t(8;21)	0.051941	0.133638	0.13956	-0.112752	0.348839	0.0918881	0.421172	0.350058	0.462107	0.775213
13-00625	605	Alive	Adverse	Unfavorable	M1	66	1	M1	0.434277	0.147025	0.0437933	0.187604	0.234873	0.312298	0.230133	0.161014	0.227093	0.198099	0.274724	Del7.7q	0.40104	0.549017	1.16889	0.0707358	5.79725	-0.0168569	0.48126	0.596678	0.176891	0.327496	Del7.7q	0.190648	1.9261	Del7.7q	0.197116	0.325342	0.31129	0.00490592	0.288362	0.0881511	0.390341	0.302968	0.433838	0.772127
13-00650	NA		Favorable			NA	NA		0.296179	0.0872717	-0.0261306	0.160175	0.131538	0.124241	0.175716	0.094854	0.0243351	0.159725	0.143867	Other	-0.0161603	0.523789	0.868222	0.144344	3.89254	-0.306644	0.255663	0.285599	-0.0781311	0.00139185	Other	-0.232405	1.75963	Other	-0.0568385	-0.0240795	0.0498781	-0.14045	0.446768	0.114063	0.552105	0.411083	0.487046	0.769262
13-00655	979	Dead	Intermediate	Intermediate	M5a	93	58	M5	0.340541	0.0994686	0.0200288	0.16787	0.20862	0.20827	0.199331	0.150035	0.246533	0.218915	0.199616	Other	0.166559	0.544056	0.910962	0.00326344	2.93018	-0.484311	0.135149	0.312122	-0.25407	-0.0233541	Other	-0.107057	1.93008	Other	-0.0876635	-0.0374231	0.00739554	-0.218346	0.0267167	-0.177102	-5.83e-05	0.0322888	0.321241	0.757258
13-00658	201	Alive	Favorable	Intermediate		30	42.4		0.339679	0.0965275	0.0244237	0.134795	0.169059	0.170624	0.187852	0.118817	0.150324	0.205729	0.169782	Diploid-Nonmono	0.0727684	0.403576	0.816989	0	5.04555	-0.22437	0.329852	0.41652	-0.00420176	0.139878	Diploid-ONS	-0.0785228	2.02746	Diploid-ONS	0.0103041	0.110191	0.0937448	-0.139904	0.298527	0.195356	0.39502	0.331223	0.458289	0.783449
13-00659	386	Dead	Intermediate	Unknown	M4	54	54	M4	0.44078	0.134313	0.0514555	0.216879	0.227388	0.222442	0.256814	0.164509	0.278769	0.25395	0.215904	Other	0.192206	0.551399	1.11116	0	4.8521	-0.199178	0.283835	0.367593	0.0122923	0.109494	Other	-0.0246484	2.02606	Other	0.0333309	0.0884393	0.0653833	-0.135059	-0.0858063	-0.161028	-0.120124	0.0066145	0.268584	0.751529
13-00660	60	Alive	Adverse	Unfavorable		41	NA		0.547037	0.15467	0.0543899	0.276677	0.23598	0.26464	0.283414	0.174178	0.224027	0.253562	0.264381	Del7.7q	0.2962	0.623692	1.36958	0	7.45488	0.047973	0.538431	0.712984	0.3214	0.479366	Del7.7q	0.11494	2.16043	Del7.7q	0.256491	0.397743	0.343935	0.0903051	0.339962	0.0831781	0.328201	0.423949	0.486927	0.767589
14-00001	217	Alive	FavorableOrIntermediate	Intermediate		95	95		0.245064	0.0523442	-0.0160632	0.0935675	0.0983774	0.0426162	0.122522	0.0656739	0.030362	0.133423	0.142654	Diploid-Nonmono	-0.272256	0.234513	0.626895	0.0223161	2.20263	-0.454201	0.0925777	0.0325593	-0.40172	-0.207807	Diploid-ONS	-0.446061	1.57304	Diploid-ONS	-0.167412	-0.183913	-0.157101	-0.227156	0.264472	0.0980496	0.365316	0.309528	0.469578	0.782694
14-00012	33	Dead	Favorable	Unknown	M5	94	71	M5	0.375696	0.111961	0.0329131	0.188452	0.229623	0.261267	0.2525	0.148055	0.2421	0.207508	0.208751	Other	0.273321	0.508995	0.979711	0	4.62551	-0.361077	0.233323	0.4333	0.0310033	0.151375	Other	0.0153203	1.94282	Other	-0.0263239	0.0423817	0.0579324	-0.138652	-0.00591968	-0.164185	0.180841	0.0197261	0.314394	0.748938
14-00021	357	Dead	Intermediate	Intermediate		NA	NA		0.35696	0.125617	0.0344517	0.233915	0.198904	0.232621	0.231673	0.127613	0.177815	0.203453	0.377147	Diploid-Nonmono	0.190215	0.633307	0.933444	0	6.015	-0.10217	0.376503	0.49386	0.0725465	0.272808	Diploid-ONS	0.0691884	2.04389	Diploid-ONS	0.139651	0.266487	0.283959	-0.07992	0.442176	0.291826	0.462973	0.341444	0.454458	0.770442
14-00023	28	Alive	Favorable			NA	NA		0.415576	0.142788	0.0607397	0.233816	0.238589	0.235411	0.292804	0.16208	0.287072	0.253142	0.210874	Other	0.173351	0.628062	1.01747	0	4.45792	-0.205277	0.301363	0.439204	-0.00881006	0.131818	Other	0.0460853	2.09831	Other	0.081983	0.183634	0.165114	-0.109558	0.0678978	-0.0694247	0.248684	0.160558	0.31839	0.715706
14-00034	906	Alive	Favorable	Intermediate		50	25		0.344925	0.0982184	-0.0109911	0.148656	0.16256	0.200278	0.160915	0.118524	0.0759984	0.197273	0.179207	Diploid-Nonmono	0.161644	0.420721	0.898074	0.200925	6.2533	-0.166534	0.449687	0.565009	0.135389	0.252914	Diploid-ONS	0.0373924	2.05025	Diploid-ONS	0.108047	0.216483	0.204072	-0.0561446	0.319042	0.0798271	0.338456	0.31616	0.489438	0.787886
14-00041	952	Alive	Adverse	Unfavorable	M4	22	8	M4	0.484746	0.170779	0.0650763	0.264859	0.223864	0.254292	0.28009	0.169983	0.265222	0.263358	0.285693	Other	0.254604	0.65307	1.25778	0.0224939	6.15736	0.141379	0.601202	0.749584	0.3069	0.488155	Other	0.32186	2.13158	Other	0.345519	0.484743	0.405887	0.0993431	0.313031	0.0173033	0.505374	0.282426	0.41375	0.751248
14-00053	262	Dead	Adverse	Unfavorable		NA	NA		0.428345	0.148191	0.0395327	0.244025	0.253455	0.296422	0.283405	0.165531	0.229504	0.259758	0.303297	Del7.7q	0.355874	0.618284	1.07996	0.0446232	6.81416	0.0735627	0.521931	0.586071	0.295763	0.393478	Del7.7q	0.160373	2.13105	Del7.7q	0.217149	0.342334	0.285327	0.0104275	0.438187	0.143008	0.605822	0.370692	0.461859	0.75779
14-00060	299	Dead	Adverse	Unknown		NA	15		0.437002	0.141154	0.0631276	0.249155	0.206956	0.220879	0.271446	0.17003	0.183528	0.246319	0.27628	Del5.5q	0.187074	0.650685	1.14269	0	7.5341	-0.0748742	0.50654	0.630231	0.190009	0.384779	Del5.5q	0.176056	2.22354	Del5.5q	0.237055	0.385093	0.350392	0.0161932	0.406412	0.252008	0.487646	0.41212	0.433408	0.780491
14-00063	10	Dead	Adverse	Unfavorable		NA	NA		0.426722	0.165741	0.0491986	0.214042	0.229262	0.258101	0.251147	0.156596	0.231121	0.24174	0.254225	Del5.5q	0.250574	0.570115	1.18983	0.0740987	8.74945	0.0536359	0.66293	0.759893	0.350644	0.508894	Del5.5q	0.375645	2.22687	Del5.5q	0.310577	0.482628	0.426619	0.147432	0.296459	-0.0376708	0.354424	0.325779	0.469772	0.763605
14-00081	NA		Adverse	Unfavorable	M2	46	49.1	M2	0.385038	0.0909801	0.036872	0.152447	0.182507	0.210328	0.174592	0.135564	0.148728	0.217953	0.26092	Other	0.14164	0.468889	0.923339	0.0548781	6.28103	0.00260232	0.442694	0.509632	0.198932	0.316612	Other	-0.110837	2.05792	Other	0.0835955	0.184159	0.127194	-0.0562341	0.389125	0.208066	0.514214	0.33217	0.411394	0.780582
14-00092	566	Alive	Favorable	Intermediate	M4	13	14	M4	0.328337	0.101557	0.0309797	0.154621	0.171952	0.160105	0.203356	0.117177	0.19262	0.207528	0.16973	Diploid-Nonmono	0.0249243	0.471475	0.745789	0	4.1042	-0.356879	0.286287	0.336137	-0.0931571	0.0822521	Diploid-mono	-0.20885	1.97153	Diploid-mono	-0.0443244	0.0282241	0.0423289	-0.208451	0.16883	0.0461612	0.304853	0.256305	0.392149	0.778354
14-00096	198	Dead	Adverse	Unfavorable		72	88		0.321384	0.0996895	-0.00556488	0.134328	0.190664	0.228294	0.220706	0.119448	0.139654	0.198157	0.227626	Del5.5q	0.184192	0.415175	0.813904	0.00438377	3.96128	-0.227744	0.184594	0.166134	-0.0988226	-0.0335688	Del5.5q	-0.190389	1.76905	Del5.5q	0.017909	0.0493925	0.106105	-0.135696	0.481914	0.231186	0.591914	0.421285	0.526277	0.771842
14-00126	0	Alive	Intermediate			NA	NA		0.376635	0.133312	0.0277483	0.198464	0.213615	0.196437	0.241789	0.13308	0.217098	0.217405	0.17666	Other	0.141079	0.543404	1.03434	0.00103458	2.98592	-0.301885	0.323299	0.44324	-0.0596192	0.133512	Other	0.00234722	1.87817	Other	-0.0112182	0.0599586	0.104608	-0.15056	0.165558	0.0250366	0.315121	0.128613	0.337544	0.774078
14-00135	252	Dead	Adverse	Unfavorable	M4	55	46	M4	0.372654	0.130044	0.0517701	0.165065	0.210085	0.216711	0.212215	0.138065	0.199426	0.231013	0.181467	Del5.5q	0.162283	0.510423	0.959625	0.0206262	5.75067	-0.257214	0.346817	0.471017	0.00604337	0.177224	Del5.5q	-0.0520533	2.03092	Del5.5q	0.0918549	0.198009	0.207426	-0.0542315	0.370894	0.0671229	0.508966	0.343881	0.462134	0.785308
14-00141	357	Dead	Intermediate	Intermediate		NA	NA		0.337103	0.0685217	-0.029852	0.182099	0.166447	0.239942	0.149961	0.110357	0.0481756	0.153606	0.167695	Diploid-Nonmono	0.307505	0.500341	0.905981	0.0276581	3.29398	-0.206775	0.188179	0.201283	-0.0979612	-0.076335	Diploid-ONS	-0.222579	1.68006	Diploid-ONS	-0.0881461	-0.0697041	0.0108395	-0.156076	0.440616	0.385869	0.552532	0.403879	0.503263	0.770048
14-00152	335	Dead	Intermediate	Unknown	M4	64	7	M4	0.367742	0.072694	0.0231793	0.127379	0.174971	0.224372	0.156265	0.123758	0.133891	0.108216	0.175038	Other	0.228396	0.419984	0.960327	0	3.43792	-0.540633	0.00236615	0.0980761	-0.285489	-0.173867	Other	-0.149464	1.74363	Other	-0.161894	-0.147018	-0.110232	-0.298103	0.00842742	-0.100426	0.26179	-0.00887479	0.287908	0.764712
14-00175	1005	Dead	Intermediate	Intermediate	M5	25.9	0.5	M5	0.494956	0.210232	0.069122	0.314483	0.229989	0.205045	0.328409	0.159491	0.272849	0.281861	0.280508	Other	0.103724	0.730855	1.31943	0.0126422	6.92904	0.25315	0.671796	0.798055	0.412835	0.581053	Other	0.427805	2.20392	Other	0.431808	0.590312	0.507462	0.189163	0.0350288	-0.181814	0.184597	0.122975	0.348682	0.704669
14-00193	421	Dead	Favorable	Favorable		NA	54		0.368297	0.136297	0.0319988	0.150321	0.191932	0.206272	0.218312	0.131065	0.276783	0.196812	0.147323	Del5.5q	0.108551	0.447734	0.951658	0	3.52055	-0.198299	0.317169	0.516168	0.00443995	0.166611	Del5.5q	-0.0594099	1.78539	Del5.5q	0.0923643	0.160624	0.161862	-0.065828	0.302866	0.181915	0.489057	0.324062	0.470102	0.774854
14-00228	788	Alive	Favorable	Intermediate	M4	80	45	M4	0.357851	0.106812	0.022246	0.195033	0.201423	0.233696	0.225279	0.146109	0.238401	0.24156	0.208144	Diploid-Nonmono	0.199094	0.54926	0.819654	0.0073698	4.63016	-0.207183	0.331796	0.410606	-0.0455637	0.113957	Diploid-mono	-0.130302	2.04295	Diploid-mono	-0.0017935	0.0931579	0.100413	-0.176601	0.334944	0.188681	0.41367	0.309663	0.463722	0.768872
14-00231	138	Dead	Adverse	Unfavorable		76	79		0.354561	0.130531	0.0290852	0.170481	0.226306	0.290038	0.216453	0.140888	0.21595	0.191785	0.239474	Other	0.358916	0.49623	0.87009	0.113846	5.08964	-0.332513	0.268014	0.394789	-0.0436291	0.104555	Other	0.0684639	2.01607	Other	0.0567767	0.161929	0.168987	-0.0975516	0.0353472	-0.0589124	0.136303	0.0340075	0.344374	0.752873
14-00259	439	Dead	FavorableOrIntermediate	Intermediate	M4	70	NA	M4	0.418465	0.137925	0.0490537	0.24332	0.219388	0.227443	0.284469	0.152703	0.275909	0.225518	0.190025	Diploid-Nonmono	0.164861	0.619587	1.00439	0	4.07949	-0.302493	0.263531	0.377132	-0.102879	0.0704914	Diploid-mono	0.032086	2.00931	Diploid-mono	0.00510634	0.0898636	0.0998509	-0.179381	0.12737	-0.0169411	0.24406	0.151389	0.368845	0.733558
14-00279	36	Alive	Favorable	Favorable		91	79		0.362161	0.125513	0.0331234	0.18192	0.226766	0.261393	0.240634	0.145811	0.270287	0.215	0.152654	Other	0.291303	0.507175	0.92173	0	3.35133	-0.190316	0.338017	0.502486	0.0172731	0.175059	Other	-0.0749848	1.8093	Inv(16)	0.000762619	0.0610597	0.0342015	-0.139822	0.181991	-0.0433315	0.512153	0.225496	0.384532	0.78273
14-00289	318	Dead	Adverse	Unfavorable		3	20.4		0.319957	0.0619592	0.0202931	0.136071	0.145115	0.0982462	0.163763	0.110208	0.159537	0.144674	0.18307	Other	-0.117321	0.366401	0.773807	0.0164838	5.30408	-0.227965	0.187406	0.320039	-0.0587345	0.107683	Other	-0.0313163	1.95959	Other	0.0122429	0.0912124	0.10462	-0.0696738	0.420775	0.0832454	0.579713	0.347316	0.363018	0.795295
14-00331	NA		Favorable	Intermediate		81	68		0.297904	0.0928901	-0.00634329	0.169787	0.159869	0.147169	0.185619	0.0986654	0.132596	0.164052	0.173942	Diploid-Nonmono	-0.0129903	0.469201	0.817378	0	2.68636	-0.308251	0.239281	0.295288	-0.0963561	0.0301734	Diploid-ONS	-0.165032	1.78154	Diploid-ONS	-0.107686	-0.0529705	0.0119373	-0.249134	0.247892	0.10826	0.377541	0.315294	0.429927	0.785712
14-00355	705	Dead	Adverse	Intermediate		NA	NA		0.396496	0.124636	0.0485238	0.20683	0.239669	0.293316	0.274448	0.154788	0.257315	0.220096	0.190395	Diploid-Nonmono	0.338062	0.584714	0.908622	0	3.27368	-0.29429	0.210397	0.311466	-0.124759	0.0275954	Diploid-ONS	-0.0527957	1.86247	Diploid-ONS	-0.00576126	0.0632051	0.0988813	-0.155154	0.32146	0.112263	0.457742	0.309335	0.429914	0.771498
14-00359	761	Alive	Favorable	Favorable		NA	NA		0.377197	0.135573	0.0441884	0.192026	0.249985	0.285359	0.269876	0.161258	0.230762	0.238261	0.146929	Other	0.360722	0.551001	0.949295	0	3.48946	-0.281744	0.273684	0.424342	-0.0883809	0.0751285	Other	-0.0878	1.98744	Inv(16)	-0.00160292	0.0604905	0.0441273	-0.170325	0.233659	-0.0217039	0.494683	0.25325	0.383288	0.758978
14-00376	714	Alive	Intermediate	Unknown		17	5.3		0.342628	0.117765	0.0290789	0.196849	0.174763	0.12286	0.205123	0.12249	0.197554	0.214371	0.162373	Other	-0.0815712	0.558074	0.879674	0.00393389	4.57183	-0.354147	0.231822	0.357613	-0.118704	0.0881055	Other	-0.18341	1.94816	Other	0.035027	0.128355	0.127754	-0.132643	0.175838	-0.085716	0.357635	0.233306	0.377645	0.785192
14-00423	795	Alive	Favorable	Favorable	M4eo	74	61	M4	0.395438	0.134189	0.0391168	0.178772	0.231211	0.259599	0.256613	0.157696	0.280966	0.215725	0.186145	Other	0.25146	0.555998	1.02571	0	3.51478	-0.0934978	0.336124	0.490195	0.0276067	0.154756	Other	-0.0880522	1.91719	Inv(16)	0.0769036	0.152148	0.11034	-0.0753134	0.325971	0.137105	0.516013	0.400591	0.456276	0.773897
14-00434	0	Alive	Intermediate	Intermediate	M5a	94	83	M5	0.273404	0.0692866	-0.0165194	0.144451	0.143528	0.0914598	0.171702	0.0739853	0.124181	0.179793	0.204341	Other	-0.162959	0.408247	0.739478	0.0207734	4.80173	-0.433834	-0.159632	-0.0530627	-0.373131	-0.295887	Other	-0.193303	1.73408	Other	-0.0941807	-0.0219409	0.054365	-0.184202	0.265812	-0.117597	0.485894	0.101202	0.362405	0.769351
14-00447	458	Alive	Intermediate	Intermediate	M5	NA	NA	M5	0.322399	0.085032	-0.00786823	0.157061	0.189263	0.224576	0.168725	0.132239	0.181009	0.183561	0.204739	Other	0.26597	0.457651	0.740823	0.0377633	4.12822	-0.411574	0.0304925	0.182845	-0.201007	-0.0864754	Other	-0.0346345	1.95612	Other	-0.051717	0.0334544	0.0918746	-0.158029	0.143586	-0.120527	0.0515266	0.0481769	0.32024	0.784906
14-00448	161	Dead	Intermediate	Intermediate		78	77		0.313146	0.109441	0.00021565	0.147876	0.157308	0.164088	0.196267	0.106946	0.155223	0.169188	0.204885	Diploid-Nonmono	0.0262178	0.494662	0.916154	0.139323	5.09276	-0.0626057	0.378559	0.499356	0.128677	0.241011	Diploid-ONS	0.0125528	1.92125	Diploid-ONS	0.134287	0.23839	0.196847	-0.0277119	0.380451	0.248962	0.5103	0.417529	0.509732	0.768354
14-00458	286	Dead	Intermediate	Unknown		4	6		0.376905	0.110244	0.0441286	0.218691	0.175898	0.172813	0.206386	0.141547	0.15857	0.225491	0.239811	Other	0.0357238	0.588609	0.988649	0.0758596	5.58362	-0.135983	0.479236	0.521272	0.0587002	0.260806	Other	0.00111565	2.09873	Other	0.0792566	0.214397	0.162824	-0.112991	0.274565	0.148653	0.389466	0.277155	0.399639	0.783258
14-00464	453	Alive	Intermediate	Intermediate	M1	65	90	M1	0.30257	0.104288	0.000147727	0.147396	0.175534	0.225607	0.180413	0.123321	0.131894	0.171219	0.284511	Other	0.220414	0.477577	0.770822	0	2.39006	-0.00496251	0.300039	0.329536	0.0517365	0.150668	Other	-0.144925	1.77068	Other	-0.0162985	0.0803509	0.111307	-0.140033	0.439178	0.138655	0.523053	0.354414	0.475981	0.771223
14-00473	167	Dead	Adverse	Unfavorable		22	17.4		0.335982	0.104609	0.0354796	0.140163	0.155359	0.138724	0.170939	0.11617	0.14692	0.202089	0.255373	Del5.5q	-0.0221601	0.457417	0.881778	0.0721319	6.70882	-0.226147	0.326049	0.36976	0.0707825	0.192708	Del5.5q	-0.0259294	2.10291	Del5.5q	0.117055	0.237478	0.21873	-0.0611894	0.47326	0.235349	0.641063	0.424903	0.469468	0.771423
14-00476	228	Dead	Intermediate	Unfavorable	M5	70	79	M5	0.326541	0.0752068	0.0259616	0.128954	0.185364	0.206498	0.181606	0.127135	0.174016	0.184083	0.190688	Other	0.149917	0.454071	0.80497	0.00784617	2.40403	-0.346775	0.295753	0.336265	-0.149009	0.0310204	Other	-0.31558	1.82797	Other	-0.132783	-0.08663	-0.0954566	-0.29554	0.343766	0.139174	0.385801	0.319212	0.425091	0.80361
14-00488	342	Dead	Intermediate	Intermediate		86.1	65		0.349277	0.108562	-0.0283278	0.212367	0.175291	0.246208	0.164862	0.118634	0.0710701	0.195707	0.249561	Diploid-Nonmono	0.33016	0.600672	1.01487	0.00164239	5.80801	-0.112124	0.345414	0.477254	0.0820073	0.22898	Diploid-ONS	0.0712891	1.98075	Diploid-ONS	0.22418	0.327584	0.356864	0.026276	0.402661	0.215727	0.429139	0.47375	0.545044	0.775218
14-00496	NA		Favorable	Intermediate		37	20		0.514565	0.160734	0.0693879	0.22947	0.188624	0.127301	0.279664	0.125069	0.290082	0.212671	0.164206	Diploid-Nonmono	-0.114637	0.592769	1.29681	0.0817992	2.87505	0.00961902	0.412307	0.355208	0.0714415	0.209414	Diploid-ONS	0.145737	1.95662	Diploid-ONS	0.212706	0.342376	0.299773	-0.036956	0.204794	0.0510852	0.422154	0.255679	0.406679	0.726327
14-00504	1226	Alive	Adverse	Intermediate		NA	NA		0.377084	0.0913435	0.0182412	0.256801	0.223095	0.266501	0.250424	0.131647	0.2442	0.182469	0.214163	Other	0.297378	0.672918	0.92683	0.142044	2.77849	-0.140546	0.189819	0.169302	0.031457	0.0543707	Other	-0.0388811	1.70199	Other	-0.0623428	-0.00803942	0.000176115	-0.179477	0.0889751	-0.148786	0.445847	0.00983389	0.305745	0.759901
14-00542	250	Alive	Favorable	Unknown	M2	69	68	M2	0.45963	0.0993208	0.0263851	0.157685	0.165463	0.185682	0.173391	0.126559	0.148677	0.192725	0.232776	Other	0.110117	0.46603	1.13985	0.0513979	4.18921	0.032695	0.481209	0.509958	0.190643	0.293531	Other	-0.0252226	1.83111	Other	0.0325435	0.137196	0.10521	-0.129358	0.428348	0.144866	0.648799	0.384758	0.453126	0.790145
14-00559	976	Alive	Favorable	Intermediate		79	54		0.400695	0.135273	0.0640722	0.165636	0.219479	0.226845	0.257323	0.147137	0.279043	0.214532	0.192745	Diploid-Nonmono	0.190515	0.541273	0.977192	0	2.29416	-0.106145	0.393994	0.529197	0.100708	0.237922	Diploid-ONS	0.0976408	1.88646	Diploid-ONS	-0.00159048	0.0999001	0.0778495	-0.179124	0.10209	-0.0733996	0.407975	0.149966	0.335834	0.76223
14-00564	35	Dead	Adverse	Unfavorable		45	NA		0.31975	0.108991	0.0414961	0.134012	0.150969	0.113475	0.159756	0.116825	0.109474	0.189848	0.104184	Double del	-0.0912765	0.431017	0.769805	0.00476245	3.45792	-0.413558	0.180959	0.257315	-0.163681	0.0521925	Double del	-0.290459	1.87468	Double del	-0.0268165	0.0462934	0.0517978	-0.200065	0.263152	0.0304913	0.370731	0.292924	0.407354	0.771989
14-00567	462	Dead	Intermediate	Unknown	M5	NA	NA	M5	0.300123	0.0705059	-0.037694	0.104613	0.135924	0.166185	0.148079	0.0979823	0.0398919	0.144221	0.266445	Other	0.103618	0.360182	0.749223	0.0868628	3.35709	-0.217157	0.161143	0.158987	-0.0423753	-0.0564218	Other	-0.358537	1.8376	Other	-0.112591	-0.0855978	-0.0702778	-0.227148	0.442697	0.371847	0.500983	0.332243	0.455272	0.755153
14-00578	327	Dead	IntermediateOrAdverse	Intermediate	M5	90	NA	M5	0.320096	0.0525886	-0.0113519	0.136633	0.184291	0.2486	0.158778	0.127649	0.134126	0.175393	0.141177	Diploid-mono	0.324472	0.392017	0.832219	0	3.4766	-0.452595	0.212831	0.361276	-0.120876	0.00959193	Diploid-mono	-0.195291	1.76134	Diploid-mono	-0.121795	-0.105268	-0.0803108	-0.164792	0.38334	0.265484	0.343974	0.343341	0.452216	0.796952
14-00581	70	Dead	Adverse	Unknown		33	37		0.457332	0.122971	0.0485368	0.199391	0.206031	0.222661	0.259403	0.145768	0.212721	0.223775	0.28708	Other	0.160062	0.598838	1.15941	0	4.18244	-0.108801	0.385336	0.503753	0.0848294	0.249097	Other	-0.0710662	1.9219	Other	0.0769715	0.168228	0.163795	-0.1075	0.442975	0.265337	0.597761	0.409899	0.453431	0.770909
14-00588	137	Dead	Intermediate	Unknown		9	4		0.444037	0.158087	0.0486324	0.232304	0.202799	0.207717	0.246983	0.151995	0.234932	0.252874	0.256227	Other	0.110842	0.659532	1.2048	0.0581738	5.48138	0.0438581	0.598334	0.706264	0.277482	0.468949	Other	0.19209	2.15056	Other	0.346159	0.499708	0.393058	0.117288	0.212274	-0.0482945	0.443313	0.278596	0.376883	0.761106
14-00599	470	Dead	Adverse	Unknown	M0	NA	NA	M0	0.384065	0.112249	0.0249214	0.197189	0.210238	0.262635	0.212385	0.142012	0.145819	0.223996	0.240668	Other	0.294053	0.523499	0.985438	0.0267335	6.47168	-0.174848	0.356314	0.507195	0.0773776	0.232905	Other	0.0348454	2.06281	Other	0.141705	0.260324	0.254429	-0.0265502	0.27513	0.070689	0.243341	0.385729	0.477889	0.785367
14-00613	NA		Favorable	Favorable		80	56		0.40879	0.148806	0.0525635	0.203893	0.254831	0.306095	0.280191	0.170289	0.295656	0.234063	0.189519	Other	0.386781	0.612089	1.04655	0.0102432	4.28116	0.0899399	0.488974	0.571721	0.224882	0.312923	Other	0.0807721	1.94959	Inv(16)	0.145292	0.259152	0.206712	-0.0326072	0.290221	0.00169493	0.507449	0.376276	0.450807	0.764424
14-00632	569	Alive	Adverse	Unknown	M4	90	30	M4	0.359864	0.11739	0.0186473	0.171619	0.209475	0.267839	0.213885	0.145103	0.160849	0.207674	0.288275	Other	0.326253	0.489651	0.952312	0	5.33171	-0.0534723	0.39579	0.496885	0.167053	0.296399	Other	-0.0801291	1.99682	Other	0.07564	0.166371	0.15963	-0.112338	0.311801	0.0757145	0.445452	0.310265	0.424793	0.777721
14-00643	566	Alive	Favorable	Favorable	M2	NA	NA	M2	0.312548	0.0863046	0.0201754	0.170122	0.167048	0.175477	0.165956	0.113698	0.165341	0.170222	0.127941	Other	0.119717	0.447704	0.903841	0.021016	4.36394	-0.288497	0.392686	0.513554	-0.00697582	0.157565	Other	-0.279518	1.84617	t(8;21)	-0.0281373	0.0421469	0.0486494	-0.132377	0.294967	0.0563911	0.332142	0.312397	0.455771	0.777
14-00644	56	Alive	Intermediate		M5	96	NA	M5	0.311426	0.0949557	0.0187085	0.14816	0.178902	0.215313	0.182573	0.0969106	0.157916	0.162108	0.16014	Other	0.181699	0.426649	0.826574	0	3.30962	-0.0995481	0.38965	0.362889	0.0742318	0.170698	Other	-0.14726	1.63431	Other	0.133773	0.196837	0.169503	-0.0135529	0.166024	-0.242421	0.187794	0.233982	0.478875	0.738029
14-00658	254	Dead	Intermediate	Intermediate		51.5	72		0.289969	0.0732237	0.00320803	0.117016	0.116838	0.0851715	0.151907	0.0850731	0.0876166	0.15769	0.162158	Diploid-Nonmono	-0.17469	0.375783	0.773004	0.043535	3.36269	-0.325624	0.229737	0.170738	-0.226651	-0.0656571	Diploid-ONS	-0.235281	1.74931	Diploid-ONS	-0.111445	-0.066963	-0.0534889	-0.252467	0.415625	0.297798	0.526463	0.351655	0.469116	0.778185
14-00667	245	Dead	Adverse	Intermediate		NA	NA		0.386196	0.107821	0.044549	0.208629	0.24029	0.287127	0.269166	0.158314	0.199894	0.258732	0.206283	Diploid-Nonmono	0.352573	0.541663	0.982499	0	5.71154	-0.209318	0.361664	0.487878	0.0382071	0.198662	Diploid-ONS	-0.0612575	2.08433	Diploid-ONS	0.0914718	0.202893	0.203263	-0.0564454	0.220907	0.158395	0.203997	0.27888	0.427404	0.785522
14-00670	1059	Alive	Adverse	Intermediate		20	0		0.351714	0.123599	0.0350407	0.18003	0.178857	0.154411	0.187737	0.128338	0.169967	0.176665	0.228617	Diploid-Nonmono	0.00331516	0.553277	0.987183	0	2.1924	-0.140578	0.345892	0.464102	0.0200717	0.195636	Diploid-ONS	-0.0458705	1.80312	Diploid-ONS	0.0241772	0.0962205	0.0854583	-0.129198	0.280311	-0.0245274	0.568785	0.279198	0.388353	0.785056
14-00681	323	Alive	Intermediate	Unknown	M1	NA	NA	M1	0.319677	0.0752713	-0.0329081	0.138304	0.143561	0.151596	0.129804	0.0995297	0.0418051	0.169115	0.208858	Other	0.0528807	0.360797	0.862949	0.0519812	5.58961	-0.119368	0.360653	0.406955	0.068713	0.172807	Other	-0.139362	1.98522	Other	0.1061	0.173744	0.17973	-0.00793273	0.382313	0.186577	0.480085	0.442904	0.528024	0.786894
14-00690	462	Alive	Favorable	Unknown	M5	54	3	M5	0.353708	0.100102	0.0589155	0.172405	0.195783	0.22794	0.243534	0.138113	0.193002	0.199281	0.163138	Other	0.202109	0.53536	0.864878	0	2.12616	-0.417771	0.252832	0.31139	-0.229341	-0.00906752	Other	-0.0732065	1.85116	Other	-0.0793752	-0.0271124	0.0168014	-0.27532	0.123063	-0.0162784	0.244577	0.176724	0.360931	0.781626
14-00725	833	Alive	Intermediate	Unknown		24	2		0.392312	0.0940747	0.0327731	0.172338	0.149399	0.161398	0.167441	0.121218	0.167546	0.176599	0.199007	Other	-0.018457	0.52739	0.978612	0.0127602	3.35035	-0.0458007	0.429212	0.436227	0.0868803	0.229941	Other	-0.0881845	1.67845	Other	-0.0134576	0.0816415	0.0667807	-0.139878	0.296379	0.139515	0.480716	0.320924	0.412801	0.799361
14-00735	47	Dead	Intermediate	Intermediate		NA	NA		0.382591	0.0965787	0.0238454	0.129484	0.140967	0.10764	0.165222	0.103447	0.12495	0.180201	0.198189	Diploid-Nonmono	-0.125642	0.456318	1.05465	0.00511713	4.36869	-0.0947033	0.261704	0.339141	0.0150162	0.11061	Diploid-ONS	-0.0175583	1.76629	Diploid-ONS	0.0329784	0.129847	0.112263	-0.0916721	0.289341	0.120593	0.493404	0.31832	0.438634	0.761212
14-00739	216	Dead	Adverse	Unfavorable		NA	NA		0.337759	0.0956868	0.0210009	0.14701	0.177386	0.189849	0.16231	0.124627	0.142765	0.198078	0.224969	Other	0.132803	0.418621	0.810638	0.003736	3.8155	-0.21902	0.248581	0.306469	-0.0773427	0.072912	Other	-0.140391	2.00082	Other	-0.02557	0.0568253	0.103613	-0.153305	0.465428	0.264166	0.448732	0.36636	0.453342	0.78128
14-00742	NA		Adverse	Unknown		9	11		0.395824	0.119359	0.0688875	0.165773	0.19737	0.226315	0.196609	0.153215	0.214382	0.216738	0.222509	Double del	0.152968	0.540987	0.98498	0.0101428	3.93532	-0.27411	0.273381	0.391179	-0.00784093	0.170508	Double del	-0.0837115	1.85034	Double del	0.0431117	0.139034	0.182673	-0.159679	0.338252	0.118519	0.570559	0.319506	0.391737	0.773813
14-00774	67	Dead	Adverse	Intermediate	M0	85	88	M0	0.35116	0.0842524	-0.0154277	0.157977	0.17121	0.251532	0.135406	0.112726	0.0629985	0.179088	0.222296	Diploid-Nonmono	0.323267	0.45369	0.95612	0.0152212	3.45532	-0.0454003	0.378229	0.406962	0.0735185	0.174066	Diploid-Nonmono	-0.161995	1.59206	Diploid-Nonmono	0.075757	0.0844825	0.166446	-0.0346644	0.364323	0.16121	0.244402	0.475362	0.533623	0.790027
14-00781	162	Dead	Adverse	Unfavorable	M5	95	80	M5	0.344732	0.115281	0.0357281	0.132741	0.181357	0.156259	0.194788	0.132329	0.219997	0.193214	0.190209	Other	0.0489721	0.450084	0.875293	0	3.4331	-0.378291	0.224744	0.379084	-0.112861	0.0626958	Other	-0.0143991	1.93366	Other	-0.0497785	-0.0044777	0.0234866	-0.200992	0.0477003	-0.0769174	0.307843	-0.0282142	0.258287	0.765426
14-00787	442	Alive	Intermediate	Intermediate	M1	90	90.5	M1	0.299336	0.0632257	-0.0214748	0.146705	0.164054	0.19414	0.164326	0.106723	0.0841958	0.170869	0.117244	Diploid-Nonmono	0.13713	0.351763	0.703286	0.0254675	3.99928	-0.323459	0.269265	0.299876	-0.130407	-0.0364385	Diploid-Nonmono	-0.259849	1.88423	Diploid-Nonmono	-0.0640715	-0.0444082	-0.010181	-0.16661	0.298989	0.0355392	0.37003	0.329064	0.50827	0.784974
14-00798	15	Dead	Favorable	Favorable	M4	74	82	M4	0.429806	0.140374	0.0489556	0.147055	0.249037	0.269242	0.278542	0.165614	0.258429	0.254186	0.189415	Other	0.302582	0.478073	1.02388	0	4.51869	-0.19988	0.334079	0.424286	-0.0290072	0.127492	Other	-0.1127	2.09675	Inv(16)	0.0887117	0.168633	0.153299	-0.112391	0.179456	-0.0237548	0.431344	0.229363	0.367728	0.746758
14-00817	NA		Adverse	Intermediate		66	56		0.352068	0.101422	0.00747245	0.18537	0.204318	0.265453	0.240647	0.143222	0.242399	0.200053	0.128325	Diploid-Nonmono	0.326934	0.493777	0.978398	0	3.28569	-0.250891	0.328279	0.341587	-0.0548446	0.0695331	Diploid-ONS	-0.0415063	1.83496	Diploid-ONS	-0.0165151	0.0523068	0.000271177	-0.169977	0.294538	0.070968	0.419199	0.303001	0.37837	0.758338
14-00831	NA		Favorable	Favorable		81	37		0.283958	0.0774777	0.0171127	0.136996	0.134782	0.0777785	0.140072	0.0878698	0.117263	0.170039	0.240139	Other	-0.221457	0.464749	0.816385	0.100633	5.4358	-0.254534	0.243368	0.343821	-0.0748939	0.106911	Other	-0.0869647	1.89687	Other	-0.0133169	0.0835211	-1.61e-05	-0.096449	0.25368	0.0393767	0.53738	0.323294	0.403176	0.767823
14-00832	450	Alive	IntermediateOrAdverse			NA	30		0.452674	0.140786	0.0570206	0.198741	0.234745	0.281866	0.268412	0.156216	0.210016	0.215765	0.218228	Other	0.357999	0.575111	1.07543	0.0258753	5.07256	-0.16395	0.410389	0.488618	0.100922	0.219178	Other	0.0377684	2.05074	Other	0.10155	0.192884	0.179984	-0.120108	0.399647	0.15928	0.508992	0.369244	0.4543	0.755625
14-00901	104	Dead	Intermediate	Unknown		NA	NA		0.418985	0.0917138	-0.0255507	0.238795	0.191828	0.264431	0.165165	0.127871	0.080954	0.220225	0.254216	Other	0.38116	0.563591	1.1341	0.104835	5.89727	-0.0570382	0.411232	0.510458	0.160963	0.264818	Other	-0.0808393	1.99531	Other	0.192109	0.262177	0.261032	0.0935623	0.352825	0.152282	0.322875	0.464045	0.541958	0.786005
15-00014	16	Dead	Intermediate	Unknown	M5	95	9	M5	0.290313	0.0771037	0.0162652	0.139876	0.138353	0.128843	0.141406	0.100884	0.0882108	0.155931	0.217693	Other	0.00146174	0.372816	0.788133	0.0723343	4.3914	-0.320543	0.268041	0.343875	-0.103144	0.0655559	Other	-0.0114142	1.88976	Other	-0.0101416	0.0866276	0.0746996	-0.164309	0.102482	-0.0488901	0.32472	0.0650836	0.343543	0.785689
15-00024	320	Dead	Intermediate	Unknown		NA	NA		0.3716	0.131779	0.0311879	0.186595	0.207903	0.241606	0.26635	0.142891	0.21373	0.245529	0.23285	Other	0.210312	0.550549	0.970307	0.0222478	5.54317	-0.160141	0.450121	0.566331	0.113897	0.258781	Other	0.131157	2.0561	Other	0.125355	0.259744	0.228269	-0.0545894	0.343512	0.211356	0.409151	0.311497	0.445815	0.77454
15-00029	364	Dead	Intermediate	Intermediate		21	47		0.330541	0.102365	0.0296527	0.205181	0.170986	0.145561	0.20291	0.106216	0.12088	0.183795	0.217934	Diploid-Nonmono	-0.002574	0.587856	0.928753	0.0173194	3.36775	-0.224245	0.315084	0.335713	-0.0929193	0.0987904	Diploid-ONS	-0.179169	1.83818	Diploid-ONS	-0.0363733	-0.00718746	0.013481	-0.187791	0.25936	0.144566	0.39898	0.296006	0.385506	0.786752
15-00045	854	Alive	Favorable	Favorable		36	22		0.417648	0.14042	0.0586944	0.149539	0.252699	0.297348	0.253811	0.166301	0.267649	0.233922	0.165185	Other	0.369639	0.5022	1.04572	0	3.70479	-0.222161	0.343666	0.444498	-0.0594891	0.123749	Other	-0.0931	1.97455	Inv(16)	0.0329912	0.0881863	0.0880719	-0.176796	0.215557	-0.0555316	0.515751	0.27245	0.372069	0.769044
15-00051	534	Alive	Favorable	Intermediate		95	90.2		0.271533	0.0558163	-0.0155546	0.0885422	0.107318	0.106414	0.135891	0.0817721	0.0498854	0.155102	0.150655	Other	-0.0725145	0.258744	0.652354	0.0215268	3.95181	-0.308987	0.206284	0.231623	-0.158872	-0.0399312	Other	-0.186485	1.81223	Other	-0.116531	-0.0783503	-0.104133	-0.198085	0.245651	0.24781	0.399479	0.315134	0.450806	0.794595
15-00073	72	Dead	Adverse	Intermediate		NA	12		0.428367	0.0938299	0.0182616	0.19465	0.20623	0.282729	0.221154	0.134126	0.135752	0.220112	0.212152	Diploid-Nonmono	0.37536	0.54779	1.14867	0.00574404	5.06254	-0.149881	0.373289	0.460792	0.0602587	0.190062	Diploid-ONS	-0.0675748	1.8992	Diploid-ONS	0.123912	0.196845	0.253622	0.0116822	0.397271	0.192868	0.391103	0.492514	0.539234	0.783348
15-00075	34	Dead	Adverse	Unfavorable		90	48		0.353102	0.100624	0.0224091	0.145539	0.192129	0.286053	0.167128	0.133097	0.117511	0.155631	0.234217	Other	0.353203	0.447373	0.963157	0.0312533	4.58654	-0.163353	0.325952	0.434155	0.0272256	0.172403	Other	-0.105334	1.72901	Other	0.0393391	0.078383	0.0677594	-0.0790239	0.369243	0.106867	0.425025	0.45909	0.510014	0.797354
15-00123	832	Alive	Intermediate			81	85		0.328403	0.0833824	-0.00262248	0.141945	0.17372	0.205155	0.202647	0.120517	0.147221	0.19244	0.164044	Other	0.153621	0.410565	0.845575	0.0046175	4.38339	-0.308789	0.220499	0.317652	-0.0739586	0.0347725	Other	-0.135391	1.83001	Other	-0.0646706	0.015787	0.0163003	-0.210701	0.456719	0.253894	0.53526	0.422278	0.50968	0.786928
15-00171	309	Dead	Adverse	Unknown		80	86		0.380775	0.121107	0.00784449	0.214705	0.185781	0.226244	0.218926	0.119556	0.138906	0.195998	0.226294	Other	0.215075	0.550734	1.10679	0.0864021	6.39276	0.0424213	0.526799	0.68982	0.280998	0.40932	Other	0.135379	2.02258	Other	0.269825	0.391068	0.411173	0.147297	0.378351	0.178318	0.325609	0.37882	0.507642	0.787814
15-00175	99	Dead	Adverse	Unfavorable		76	93		0.351273	0.105828	0.00146277	0.122687	0.171436	0.19829	0.15093	0.118172	0.0923127	0.158268	0.208002	Double del	0.177011	0.342461	0.89418	0.0190533	4.4115	-0.207146	0.323405	0.399241	0.0127386	0.107544	Double del	-0.201313	1.90512	Double del	0.0523115	0.0988246	0.173614	-0.0994497	0.507142	0.265142	0.575766	0.483494	0.549025	0.789342
15-00201	868	Alive	Favorable	Intermediate		65	NA		0.418462	0.187851	0.0294038	0.273388	0.187341	0.188783	0.267814	0.134075	0.201208	0.230066	0.31163	Diploid-Nonmono	0.084188	0.670985	1.24377	0.095126	7.78294	0.328663	0.729205	0.794352	0.41726	0.596977	Diploid-ONS	0.476461	2.13171	Diploid-ONS	0.486724	0.624403	0.476116	0.255588	0.0475993	0.00680751	0.144423	0.176551	0.386828	0.748847
15-00237	476	Alive	IntermediateOrAdverse	Intermediate		95	78		0.312554	0.0588464	-0.0185875	0.123849	0.145518	0.187671	0.141126	0.111288	0.0664766	0.144483	0.163409	Diploid-Nonmono	0.165447	0.386723	0.763683	0	4.27925	-0.332425	0.248748	0.27819	-0.158461	-0.0188799	Diploid-ONS	-0.275868	1.85428	Diploid-ONS	-0.0735577	-0.0507111	-0.0240733	-0.146363	0.425743	0.270386	0.509898	0.372187	0.504763	0.78589
15-00246	269	Dead	Favorable	Intermediate		10	1		0.312577	0.0610767	0.0165053	0.100521	0.136724	0.136838	0.123531	0.106938	0.118603	0.142603	0.198488	Diploid-Nonmono	-0.0553231	0.325646	0.769081	0.0542914	3.60422	-0.259015	0.275495	0.342662	-0.102822	0.0769112	Diploid-ONS	-0.0876734	1.64501	Diploid-ONS	-0.0579324	0.0127234	-0.00654854	-0.19069	0.321894	0.216738	0.521301	0.302622	0.384488	0.804697
15-00248	NA		Adverse	Intermediate		64	47.4		0.375953	0.103256	0.00684462	0.167903	0.211663	0.260348	0.223482	0.141856	0.162917	0.200578	0.166844	Diploid-Nonmono	0.274811	0.451089	0.893532	0	3.93149	-0.130749	0.390579	0.46142	0.0218765	0.160861	Diploid-ONS	-0.051234	1.77627	Diploid-ONS	-0.0117033	0.0459768	0.0492465	-0.17538	0.297442	-0.0377377	0.448428	0.269735	0.439655	0.788391
15-00261	245	Dead	Adverse	Intermediate	M4	NA	NA	M4	0.390075	0.108378	0.019422	0.193799	0.241553	0.30465	0.252256	0.150218	0.224232	0.218204	0.250505	Diploid-Nonmono	0.391442	0.529016	0.939181	0	4.1718	-0.125666	0.294311	0.373002	-0.0340341	0.111927	Diploid-mono	-0.216911	1.9896	Diploid-mono	0.0522165	0.0932042	0.134965	-0.101611	0.360789	0.0973942	0.405425	0.436745	0.486418	0.781683
15-00269	430	Dead	Favorable	Intermediate		35	27.4		0.36249	0.124279	0.0277446	0.165048	0.192796	0.21258	0.233605	0.133981	0.200223	0.215723	0.237723	Diploid-Nonmono	0.16208	0.514326	1.0026	0.0629392	5.72039	-0.0961851	0.427743	0.534432	0.0946746	0.250875	Diploid-ONS	0.070865	2.04143	Diploid-ONS	0.103038	0.2269	0.184394	-0.0441915	0.283349	0.238417	0.386658	0.340469	0.453836	0.770183
15-00276	870	Dead	Favorable	Intermediate	M4	90	39.6	M4	0.406877	0.103223	0.00612602	0.227624	0.216051	0.226709	0.247088	0.148046	0.197246	0.243847	0.237656	Diploid-Nonmono	0.21523	0.582448	0.913634	0	4.50744	-0.123071	0.290916	0.354461	0.0560533	0.125072	Diploid-mono	-0.100704	2.02741	Diploid-mono	0.00914483	0.0818926	0.0813432	-0.194985	0.303387	0.103788	0.419618	0.255656	0.421486	0.775266
15-00279	435	Alive	Intermediate	Intermediate	M5b	86	77	M5	0.387071	0.135353	0.0449613	0.262889	0.242858	0.241633	0.305994	0.153623	0.277991	0.235562	0.18864	Diploid-mono	0.230592	0.665504	0.873417	0	3.05814	-0.26846	0.177786	0.284969	-0.139562	3.6e-05	Diploid-mono	-0.0770097	2.06498	Diploid-mono	0.0415363	0.124613	0.14095	-0.168684	-0.0895918	-0.146147	-0.0189402	0.0197553	0.294344	0.71327
15-00300	NA		Adverse	Unfavorable		20	NA		0.366756	0.128667	0.0546246	0.144072	0.203832	0.216537	0.220447	0.142702	0.20592	0.201123	0.198756	Del7.7q	0.153323	0.501734	0.948226	0	4.13532	-0.232417	0.304847	0.470526	-0.0235048	0.183741	Del7.7q	0.0121567	1.92385	Del7.7q	0.109096	0.212096	0.17622	-0.0887503	0.292428	0.0321986	0.511681	0.297783	0.371439	0.778354
15-00302	21	Dead	Favorable			NA	NA		0.335761	0.0835051	0.00732567	0.184406	0.135349	0.0945613	0.199038	0.103254	0.101708	0.191394	0.163146	Other	-0.16263	0.465984	0.951977	0.00320847	6.08347	-0.32311	0.20961	0.36416	-0.0817513	0.0785655	Other	-0.160032	1.93829	Other	0.0411442	0.147978	0.0721089	-0.103976	0.172517	0.00726014	0.410862	0.258411	0.396335	0.772102
15-00303	68	Alive	Favorable	Favorable		NA	NA		0.404108	0.162425	0.0423495	0.179653	0.235964	0.220446	0.288366	0.150079	0.276734	0.255731	0.218146	Other	0.155378	0.526439	1.06801	0.0136815	7.51234	-0.0401039	0.550101	0.689127	0.255871	0.391349	Other	0.211272	2.18297	Inv(16)	0.240541	0.377789	0.330562	0.0487813	0.257677	0.000721014	0.486203	0.354367	0.4446	0.750303
15-00320	81	Dead	FavorableOrIntermediate	Intermediate		55	47		0.3202	0.088255	0.0120241	0.116437	0.134559	0.11894	0.153192	0.098384	0.130643	0.145344	0.171284	Diploid-Nonmono	-0.0750392	0.456269	0.85941	0.0154514	3.80664	-0.321632	0.223013	0.238427	-0.193014	-0.051462	Diploid-ONS	-0.153273	1.73295	Diploid-ONS	-0.0480932	0.0341711	0.0623814	-0.19623	0.397987	0.225042	0.550491	0.371968	0.481903	0.77869
15-00331	581	Dead	Favorable	Favorable		33	23		0.393818	0.162372	0.0516486	0.231602	0.263628	0.316813	0.261129	0.166306	0.297354	0.205065	0.160455	Other	0.406279	0.616305	0.977228	0	2.6068	-0.113577	0.378875	0.525967	0.0108482	0.194577	Other	-0.00829197	1.8659	Inv(16)	0.0818367	0.153553	0.126899	-0.0807982	0.160944	-0.192248	0.5125	0.243393	0.378625	0.73821
15-00338	155	Alive	Favorable	Favorable		92	83		0.354605	0.0973442	0.0223642	0.145071	0.158325	0.111469	0.190691	0.0948928	0.166883	0.194807	0.178391	Other	-0.182013	0.475037	0.930096	0.047075	3.75025	-0.230535	0.29348	0.389285	-0.0411491	0.0895986	Other	-0.214636	1.8103	Other	-0.0314729	0.0418338	0.0116248	-0.157987	0.183658	0.0310865	0.404512	0.300174	0.411324	0.746647
15-00353	204	Dead	Intermediate	Unknown		13	NA		0.389924	0.139151	0.0433892	0.181299	0.183051	0.159943	0.251319	0.120958	0.217637	0.195421	0.211192	Other	-0.0422858	0.562935	1.06573	0	5.60268	-0.101565	0.442141	0.661617	0.152449	0.340022	Other	0.16131	1.94034	Other	0.181261	0.298498	0.274249	-0.0266331	0.259848	-0.0552446	0.385124	0.30149	0.426132	0.766553
15-00383	8	Dead	Intermediate	Intermediate		9	15.4		0.387349	0.116145	0.0442599	0.204083	0.195723	0.216959	0.231864	0.141275	0.190011	0.21027	0.193853	Diploid-Nonmono	0.145932	0.617596	0.998069	0	3.1314	-0.262683	0.332612	0.395063	-0.0909064	0.0949161	Diploid-ONS	-0.0509051	1.78301	Diploid-ONS	0.030274	0.0926573	0.148509	-0.145592	0.402752	0.156882	0.571078	0.34641	0.431665	0.778681
15-00395	520	Dead	Adverse	Unknown	M0	50	NA	M0	0.423876	0.158685	0.0376282	0.246852	0.251389	0.270234	0.314341	0.157205	0.241116	0.264764	0.260349	Other	0.301167	0.599685	1.11936	0	7.53711	-0.0431386	0.520771	0.686799	0.185311	0.385293	Other	0.168509	2.19217	Other	0.293647	0.426668	0.334053	0.078252	0.231935	0.012618	0.376569	0.295573	0.418436	0.748121
15-00417	NA		Adverse	Unknown		62	19		0.356401	0.10974	-0.0040813	0.143564	0.195194	0.222373	0.182015	0.132472	0.224105	0.170911	0.192264	Other	0.208349	0.503848	0.890514	0	3.87985	-0.157823	0.345015	0.439488	0.101138	0.190532	Other	-0.118321	1.69101	Other	0.0256228	0.107489	0.121637	-0.0854833	0.289629	-0.0179483	0.59932	0.295181	0.422109	0.773253
15-00464	288	Dead	Adverse	Unknown		NA	NA		0.411258	0.137052	0.0591364	0.143116	0.207334	0.286614	0.228014	0.155807	0.185692	0.187201	0.201844	Other	0.346805	0.489637	1.07097	0.0483193	4.45987	-0.105152	0.446639	0.533131	0.119001	0.266018	Other	-0.0265756	1.86196	Other	0.140835	0.216936	0.20568	0.00613064	0.352205	0.0248125	0.457999	0.420268	0.522007	0.796995
15-00470	292	Alive	Favorable	Favorable		NA	NA		0.363496	0.0980681	0.0230974	0.160013	0.142261	0.0817602	0.171732	0.100122	0.139812	0.148757	0.132723	Other	-0.213794	0.573266	0.97787	0.0739698	2.87097	-0.146138	0.245864	0.353877	-0.0744478	0.0657508	Other	-0.17181	1.74481	Other	-0.0242813	0.0536218	0.0441159	-0.0929087	0.153723	0.00875469	0.530849	0.261962	0.374788	0.762208
15-00471	250	Dead	Favorable			60	NA		0.34545	0.104562	-0.00159306	0.140694	0.190816	0.214771	0.224782	0.12961	0.130204	0.216322	0.165556	Other	0.188693	0.459466	0.877254	0.0806235	5.92479	-0.189804	0.400828	0.470798	0.082999	0.158344	Other	0.0107794	2.00797	Other	0.0487861	0.130181	0.112245	-0.0716926	0.297924	0.0688538	0.385191	0.31895	0.476359	0.775529
15-00479	210	Dead	Adverse	Unfavorable		95	62		0.354203	0.0994874	-0.00371992	0.228214	0.225148	0.330372	0.184839	0.144655	0.157831	0.190719	0.200909	Other	0.495921	0.591096	0.977298	0.0548308	3.21866	-0.314789	0.315239	0.470222	-0.0552903	0.125463	Other	0.00134947	1.8546	Other	0.0116567	0.0929858	0.120122	-0.182747	0.130283	0.102193	0.0191634	0.105667	0.348163	0.783932
15-00491	50	Dead	Intermediate			NA	NA		0.417525	0.161298	0.0548544	0.224369	0.244636	0.257609	0.299298	0.157029	0.283844	0.263899	0.265142	Other	0.252232	0.569645	1.0886	0	6.8175	0.0078525	0.505497	0.644977	0.218182	0.379634	Other	0.296629	2.20602	Other	0.28633	0.427629	0.37774	0.0595162	0.144688	-0.212151	0.327283	0.227862	0.379907	0.73684
15-00534	249	Dead	Adverse	Unknown		60	39		0.340544	0.102236	0.029776	0.176983	0.185714	0.191437	0.243818	0.127679	0.180626	0.198931	0.143605	Other	0.0854762	0.572129	0.938536	0.00898122	3.14418	-0.328599	0.323997	0.405287	-0.127071	0.0686012	Other	-0.22018	1.8197	Other	-0.0663611	-0.00497719	0.0475181	-0.236569	0.246299	0.0283122	0.424937	0.206977	0.377704	0.785269
15-00572	36	Alive	Adverse	Intermediate	M2	84	91	M2	0.438031	0.0771742	0.0100858	0.186848	0.207811	0.257429	0.204426	0.141462	0.160995	0.22294	0.193772	Diploid-Nonmono	0.332919	0.524775	1.07765	0.0405513	5.41225	-0.209918	0.268636	0.427571	0.0173157	0.154869	Diploid-Nonmono	-0.122281	1.99835	Diploid-Nonmono	0.124817	0.194532	0.228428	0.00497551	0.388704	0.107464	0.513719	0.437013	0.491515	0.782698
15-00578	27	Alive	Adverse	Unfavorable	M5	95	67.25	M5	0.331415	0.0963144	0.0150473	0.130338	0.183027	0.195788	0.195108	0.127054	0.217434	0.197184	0.200918	Other	0.124322	0.386574	0.809428	0	4.58928	-0.242268	0.267231	0.399531	-0.0499803	0.0975852	Other	-0.0163705	1.98629	Other	-0.0198103	0.0702201	0.0873053	-0.165566	0.201843	-0.0520469	0.153762	0.120496	0.381036	0.778679
15-00593	280	Dead	Intermediate	Unfavorable		82	66		0.380789	0.0871105	0.0197643	0.16611	0.200293	0.270619	0.222201	0.148455	0.159992	0.186245	0.166169	Del7.7q	0.33784	0.506761	0.970579	0.00579193	2.82163	-0.211136	0.343919	0.377696	-0.0394388	0.066154	Del7.7q	-0.146165	1.83099	Del7.7q	-0.0233653	-0.00111439	0.0401017	-0.211239	0.401954	0.213163	0.429849	0.430725	0.482492	0.79131
15-00595	NA		Intermediate	Unknown	M1	91	61	M1	0.379772	0.118547	0.0458913	0.167725	0.181183	0.217834	0.175391	0.146092	0.149372	0.162944	0.203169	Other	0.228451	0.525841	1.02618	0	2.17191	0.073893	0.485343	0.528026	0.187097	0.315443	Other	-0.000935411	1.74092	Other	0.127409	0.185097	0.136004	0.0307584	0.335119	0.0409509	0.511016	0.370782	0.484636	0.783874
15-00608	464	Alive	Adverse	Unfavorable		40	28		0.469721	0.154852	0.037051	0.195582	0.211003	0.265763	0.252577	0.140623	0.217001	0.217701	0.236816	Del5.5q	0.297202	0.533245	1.21314	0.0542757	6.3111	0.107139	0.564147	0.62084	0.333057	0.427427	Del5.5q	0.127856	2.10258	Del5.5q	0.312642	0.455383	0.410222	0.101675	0.415269	0.130014	0.597928	0.421756	0.522691	0.761979
15-00610	505	Alive	Adverse	Intermediate		35	2		0.451482	0.140463	0.0538503	0.213607	0.2245	0.265719	0.25752	0.154871	0.280677	0.208925	0.164307	Diploid-Nonmono	0.270642	0.603504	1.14689	0	2.84197	-0.128346	0.430495	0.612519	0.133966	0.257001	Diploid-ONS	0.0127028	1.83794	Diploid-ONS	0.0402224	0.129944	0.141666	-0.0603666	0.293161	0.0118003	0.546809	0.285173	0.412008	0.774807
15-00614	296	Alive	Adverse	Unfavorable	M0	NA	NA	M0	0.357925	0.0710722	-0.00615568	0.137655	0.121443	0.113974	0.102402	0.0904309	0.0477877	0.157943	0.178145	Double del	-0.0488963	0.404848	0.864753	0.0566257	5.07223	-0.264557	0.300341	0.354254	-0.0209098	0.118631	Double del	-0.215633	1.79996	Double del	0.0548271	0.123875	0.159367	-0.0986396	0.47599	0.180033	0.710149	0.414618	0.500484	0.793968
15-00615	633	Dead	Adverse	Intermediate		NA	NA		0.366454	0.087787	0.0147383	0.150751	0.193908	0.234484	0.219444	0.142947	0.222032	0.196371	0.14405	Diploid-Nonmono	0.244668	0.480509	0.862995	0	3.6799	-0.35269	0.244874	0.401224	-0.117305	0.0458799	Diploid-ONS	-0.190875	1.90918	Diploid-ONS	-0.0737708	-0.0277873	0.0125482	-0.206247	0.382195	0.160174	0.378355	0.323608	0.46235	0.789144
15-00616	314	Dead	Adverse	Unfavorable		NA	49		0.353937	0.117027	0.0371783	0.162528	0.163817	0.157598	0.204295	0.124457	0.168982	0.180831	0.266667	Del5.5q	0.0189163	0.498538	0.938896	0.0435145	6.03346	-0.0793701	0.409552	0.399161	0.077526	0.236831	Del5.5q	-0.00431277	2.03286	Del5.5q	0.134848	0.238334	0.220433	-0.101368	0.449533	0.249556	0.536706	0.405251	0.475598	0.765266
15-00626	38	Dead	Adverse	Unknown		70	72		0.372689	0.111417	-0.00383664	0.1542	0.17028	0.162831	0.182848	0.108542	0.173374	0.181394	0.199765	Other	0.0667632	0.497615	0.977538	0.0611983	3.09803	0.11364	0.44792	0.479441	0.220529	0.300262	Other	-0.142094	1.80928	Other	0.0541471	0.1311	0.177081	-0.0666827	0.386245	0.130296	0.596	0.384101	0.491279	0.78725
15-00633	544	Alive	Adverse	Intermediate		NA	NA		0.39781	0.132506	0.0476622	0.193532	0.223845	0.231145	0.278056	0.156605	0.248516	0.237363	0.2038	Other	0.216743	0.579493	0.984835	0	3.60904	-0.243602	0.326685	0.445315	-0.00919837	0.154254	Other	-0.00307269	2.04028	Other	-0.017481	0.0515487	0.0752817	-0.160916	0.177815	-0.0719389	0.352985	0.0515457	0.249659	0.723506
15-00650	80	Dead	Intermediate	Unknown	M4	36	23.7	M4	0.396728	0.12328	0.065172	0.198975	0.202234	0.180089	0.249544	0.13211	0.201409	0.223425	0.227658	Other	0.0478442	0.555043	0.970046	0.00886386	4.62322	-0.111213	0.416327	0.453733	0.0665216	0.216852	Other	-0.0646633	2.02271	Other	0.0669465	0.168368	0.160897	-0.125114	0.28289	0.0437681	0.33687	0.296785	0.417156	0.782683
15-00653	633	Dead	Favorable	Intermediate	M1	83	48.6	M1	0.293745	0.0993537	0.0248598	0.125864	0.16033	0.136499	0.186445	0.0965109	0.218738	0.175794	0.159662	Diploid-Nonmono	-0.081147	0.372165	0.814791	0	3.59534	-0.226862	0.261278	0.337511	-0.0709613	0.0553624	Diploid-Nonmono	-0.19677	1.80008	Diploid-Nonmono	0.0180474	0.115175	0.0687431	-0.108785	0.183275	-0.05275	0.412115	0.246254	0.465393	0.767629
15-00670	276	Alive	IntermediateOrAdverse	Intermediate		92	98		0.288267	0.0678473	-0.0449647	0.119502	0.115586	0.107917	0.106578	0.0885068	0.0214457	0.140366	0.137826	Diploid-Nonmono	-0.0380512	0.285828	0.816867	0.103935	4.41956	-0.406342	0.0980407	0.210189	-0.222441	-0.103128	Diploid-ONS	-0.226401	1.76281	Diploid-ONS	-0.0513119	-0.0223945	0.0360526	-0.131141	0.449542	0.250336	0.517583	0.477551	0.535805	0.79015
15-00674	36	Dead	Adverse	Unknown		75	NA		0.459552	0.136623	0.0485579	0.150686	0.216176	0.219381	0.242963	0.151003	0.254658	0.214571	0.211897	Other	0.167464	0.48948	1.16724	0	4.09303	-0.0527869	0.435433	0.671158	0.192196	0.320154	Other	-0.013709	1.90308	Other	0.0965644	0.195564	0.162209	0.0481168	0.284872	-0.0263663	0.543567	0.309023	0.425439	0.769858
15-00680	447	Alive	FavorableOrIntermediate	Intermediate	M5	86	74.8	M5	0.369462	0.102353	0.0335172	0.165437	0.191204	0.189513	0.21054	0.138366	0.219667	0.206018	0.186332	Diploid-mono	0.0939884	0.420709	0.818993	0	3.09214	-0.247435	0.23107	0.332364	-0.109496	0.0437303	Diploid-mono	-0.0753243	1.95451	Diploid-mono	-0.0762667	-0.00342227	0.0397404	-0.20642	0.221834	0.0228352	0.359026	0.185548	0.386367	0.773087
15-00683	NA		Adverse	Unfavorable		45	NA		0.378504	0.156398	0.035039	0.155151	0.171042	0.171064	0.211115	0.123848	0.203329	0.199759	0.205823	Other	-0.00580713	0.477271	1.05662	0.0408452	5.56593	-0.0698985	0.497529	0.68725	0.164721	0.395502	Other	0.121174	1.93986	Other	0.262169	0.416088	0.347339	0.084859	0.256907	-0.097328	0.490384	0.295319	0.441401	0.776383
15-00688	25	Dead	Adverse	Unfavorable		41	2.6		0.40664	0.12437	0.0355537	0.175126	0.187597	0.200248	0.190564	0.152043	0.190335	0.218113	0.177838	Del5.5q	0.151329	0.442118	1.05538	0.0368856	5.59807	-0.217669	0.395343	0.518431	0.0383746	0.231047	Del5.5q	-0.0266608	2.06127	Del5.5q	0.173928	0.295182	0.231074	-0.0211368	0.255267	0.0142244	0.240715	0.36717	0.448398	0.790852
15-00693	838	Alive	Adverse	Unknown		60	NA		0.433303	0.155765	0.0345332	0.227488	0.261568	0.298006	0.309855	0.167289	0.201902	0.255199	0.26781	Other	0.417831	0.580275	1.10363	0.0491794	6.40294	-0.0298089	0.510817	0.599312	0.188359	0.3363	Other	0.136734	2.14887	Other	0.215993	0.341767	0.282125	-0.00553022	0.23366	-0.083543	0.465122	0.254109	0.39611	0.738036
15-00702	188	Alive	Favorable	Favorable		42	29.6		0.401027	0.153829	0.0459922	0.131571	0.213688	0.234551	0.225039	0.151224	0.253223	0.205112	0.162296	Other	0.220271	0.416336	0.977938	0	4.19803	-0.180758	0.392745	0.539313	0.0554223	0.222429	Other	-0.0455843	1.96404	Inv(16)	0.104296	0.189954	0.158662	-0.0493535	0.327969	0.152642	0.494356	0.3821	0.473098	0.783165
15-00717	123	Alive	Favorable	Intermediate	M5	68	0	M5	0.405263	0.130315	0.0335091	0.245734	0.243001	0.251051	0.287999	0.158081	0.242933	0.236634	0.200422	Diploid-mono	0.268913	0.618794	0.909523	0	4.77364	-0.22117	0.238945	0.350075	-0.0177191	0.0852336	Diploid-mono	0.0411794	2.09604	Diploid-mono	0.0735804	0.163479	0.16653	-0.1034	-0.0285546	-0.0733707	0.0615942	0.0526015	0.297056	0.728153
15-00724	452	Alive	FavorableOrIntermediate	Intermediate		51	54		0.34832	0.0637865	-0.00770214	0.164741	0.153679	0.14136	0.187164	0.111208	0.113007	0.204189	0.20349	Diploid-Nonmono	0.0164552	0.460988	0.887408	0.0715226	5.43841	-0.0859407	0.385119	0.430081	0.107231	0.20606	Diploid-ONS	-0.0711222	1.9427	Diploid-ONS	-0.0240197	0.0521214	-0.0249026	-0.138768	0.263283	0.2031	0.380509	0.331404	0.419432	0.797089
15-00734	202	Alive	Favorable	Intermediate	M5	93	80	M5	0.359651	0.113726	0.0432435	0.139334	0.18855	0.173576	0.233831	0.127117	0.208818	0.214502	0.202735	Diploid-mono	0.0491424	0.4319	0.822698	0.00729915	4.64456	-0.215405	0.279073	0.427762	-0.00682146	0.133821	Diploid-mono	0.0230977	2.05503	Diploid-mono	-0.00759042	0.0973895	0.0895064	-0.183236	0.211018	0.0656921	0.387196	0.246695	0.406683	0.778242
15-00756	213	Alive	Intermediate	Favorable		25	38		0.344984	0.113818	0.0225216	0.126626	0.168886	0.167279	0.177205	0.135705	0.183043	0.193249	0.195996	Other	0.10199	0.392226	0.958298	0.0890156	5.11078	-0.200612	0.433121	0.595749	0.0843608	0.251424	Other	0.0353426	1.97397	Other	0.0338853	0.13008	0.0853381	-0.128298	0.219917	-0.146558	0.459406	0.272324	0.399063	0.776435
15-00763	466	Alive	Adverse	Favorable		NA	NA		0.367461	0.0841763	-0.0281237	0.205078	0.182073	0.238814	0.155759	0.138352	0.0960195	0.186043	0.208502	Del7.7q	0.32812	0.576324	1.02348	0.0464849	5.96191	0.0400422	0.504392	0.635731	0.301012	0.367981	Del7.7q	0.0265861	2.01601	Del7.7q	0.113867	0.213735	0.159506	-0.0339902	0.329379	0.0587053	0.467959	0.394769	0.489677	0.78115
15-00766	11	Dead	Adverse	Unfavorable		60	14		0.478536	0.140455	0.0805707	0.239006	0.228874	0.254862	0.261777	0.167072	0.267016	0.247029	0.209587	Other	0.239277	0.670164	1.23816	0.0351066	4.48616	-0.11534	0.437231	0.631391	0.202463	0.378055	Other	0.110974	2.01569	Other	0.134048	0.268709	0.22176	-0.0114581	0.282145	0.0867798	0.519567	0.272201	0.367523	0.758499
15-00767	347	Dead	Intermediate	Intermediate		25	4		0.36949	0.130678	0.0475473	0.163814	0.204191	0.242266	0.196152	0.140303	0.20259	0.196733	0.183461	Diploid-Nonmono	0.217597	0.495919	0.905853	0.0393711	3.72766	-0.100507	0.446498	0.583018	0.150616	0.303871	Diploid-ONS	-0.105281	1.82138	Diploid-ONS	0.0682498	0.151534	0.163183	-0.0670524	0.350116	0.0822497	0.491771	0.360184	0.480819	0.789826
15-00778	424	Dead	Adverse	Unfavorable		21	2.5		0.361134	0.127741	0.0446058	0.200676	0.19496	0.172602	0.201819	0.134676	0.1516	0.23786	0.275251	Del5.5q	0.0568065	0.554621	1.01271	0.143177	7.95446	-0.0377578	0.583443	0.639249	0.211067	0.401558	Del5.5q	0.262452	2.23221	Del5.5q	0.276052	0.448327	0.397162	0.0964359	0.303592	0.0983841	0.277353	0.396894	0.470946	0.788062
15-00782	NA		Adverse	Intermediate		45	48		0.358508	0.108697	-0.00913802	0.197848	0.192573	0.263905	0.177664	0.146809	0.0967208	0.191118	0.186037	Diploid-Nonmono	0.338743	0.551426	0.938709	0.0101557	3.62195	-0.196697	0.37742	0.516675	0.046924	0.230788	Diploid-ONS	-0.048969	1.79553	Diploid-ONS	0.117869	0.217877	0.214349	-0.04327	0.358458	0.286265	0.436091	0.425198	0.50789	0.794356
15-00786	164	Alive	Favorable	Intermediate		80	27.8		0.356063	0.121594	0.00440783	0.146739	0.1943	0.243881	0.200243	0.136564	0.153113	0.199653	0.157605	Diploid-Nonmono	0.262215	0.420126	0.891185	0.0473273	4.81179	-0.160717	0.447637	0.609008	0.120936	0.264486	Diploid-ONS	0.0630339	1.92008	Diploid-ONS	0.0914586	0.183655	0.164183	-0.0921554	0.325748	0.137322	0.290002	0.305724	0.488274	0.782708
15-00813	119	Alive	Intermediate	Intermediate		45	50		0.329035	0.0796995	0.0129245	0.150498	0.156882	0.167171	0.165041	0.110927	0.151373	0.166306	0.181476	Diploid-Nonmono	0.0538238	0.38007	0.835776	0	4.36377	-0.34736	0.274347	0.360386	-0.0841803	0.0559947	Diploid-ONS	-0.155803	1.98073	Diploid-ONS	0.00386986	0.0770673	0.120604	-0.160989	0.382882	0.114777	0.450217	0.340629	0.486219	0.784152
15-00819	197	Alive	Favorable	Favorable	M5	90	25.2	M5	0.398879	0.132612	0.0420587	0.146258	0.213105	0.215523	0.219143	0.146576	0.230211	0.211484	0.120006	Other	0.186084	0.452795	0.942541	0.00854175	4.69556	-0.308715	0.341502	0.504965	-0.0169572	0.153827	Other	-0.139756	1.95788	Inv(16)	0.0251751	0.0851812	0.0856027	-0.174305	0.297396	0.0901847	0.42057	0.334875	0.451775	0.782565
15-00839	33	Dead	FavorableOrIntermediate	Intermediate		13	NA		0.367377	0.15044	0.0672756	0.202014	0.180817	0.138067	0.200454	0.123632	0.222098	0.221955	0.180075	Diploid-Nonmono	-0.0544944	0.566971	0.980378	0	5.57624	-0.150319	0.444554	0.585347	0.112449	0.332223	Diploid-ONS	0.0680322	2.12314	Diploid-ONS	0.192222	0.345281	0.264851	-0.046128	0.0766484	-0.121656	0.201702	0.172107	0.383632	0.74373
15-00850	NA		Favorable	Favorable		50	20		0.376516	0.137072	0.0391352	0.155962	0.251164	0.30628	0.242076	0.16008	0.255512	0.204731	0.163065	Other	0.401371	0.498971	0.917064	0	2.92562	-0.222431	0.353796	0.480573	-0.0162704	0.158606	Other	-0.0352448	1.90593	Inv(16)	0.0498191	0.118586	0.123039	-0.102976	0.297739	0.0685156	0.519623	0.339412	0.417588	0.782211
15-00858	26	Dead	FavorableOrIntermediate	Intermediate		95	0		0.307459	0.0904625	0.0242887	0.115277	0.12573	0.084848	0.161613	0.093229	0.131244	0.168347	0.190941	Diploid-Nonmono	-0.165075	0.315118	0.808058	0.0145041	5.86484	-0.247755	0.289736	0.370079	0.0791597	0.166992	Diploid-ONS	-0.102513	2.0063	Diploid-ONS	0.0775115	0.190295	0.126049	-0.0331595	0.354962	0.341955	0.491445	0.316973	0.464941	0.768378
15-00872	181	Alive	FavorableOrIntermediate	Intermediate		74	60		0.403231	0.112491	0.0570206	0.193303	0.21125	0.221628	0.236153	0.16255	0.24887	0.228316	0.185964	Diploid-Nonmono	0.200947	0.565458	0.976959	0	3.00704	-0.219193	0.325646	0.430452	-0.0119291	0.143794	Diploid-ONS	0.0576903	2.00021	Diploid-ONS	-0.0425994	0.0372169	0.043973	-0.230269	0.126918	-0.0108305	0.256748	0.192719	0.338167	0.784355
15-00892	179	Dead	Favorable	Intermediate		NA	NA		0.399612	0.133791	0.0449	0.223064	0.223972	0.214869	0.27049	0.156365	0.29737	0.230875	0.176891	Other	0.14768	0.5814	0.901971	0	3.87833	-0.283234	0.201458	0.311474	-0.105726	0.0252621	Other	-0.0246435	2.0456	Other	0.0268215	0.109329	0.122208	-0.128338	-0.0544856	-0.125732	0.0638899	0.0147752	0.296397	0.723054
15-00900	187	Alive	Intermediate	Intermediate		NA	NA		0.382929	0.154147	0.0302265	0.188381	0.215106	0.219602	0.254797	0.142549	0.191167	0.233662	0.175946	Diploid-Nonmono	0.152223	0.497125	0.905959	0.0325976	5.26264	-0.193043	0.316083	0.39669	-0.013754	0.126707	Diploid-ONS	0.00191546	2.09963	Diploid-ONS	0.125995	0.225854	0.250398	-0.0263463	0.284129	0.0838362	0.359801	0.279657	0.437159	0.76654
15-00961	181	Alive	Intermediate			NA	NA		0.390807	0.143638	0.0576588	0.194069	0.199285	0.180509	0.264532	0.135767	0.244195	0.224395	0.17641	Other	0.0491683	0.587959	1.00674	0.00517394	2.84586	-0.304663	0.338236	0.452483	-0.0921262	0.116415	Other	-0.0278764	1.90341	Other	0.0309497	0.0899033	0.108376	-0.18039	0.127537	-0.111669	0.32518	0.167862	0.363443	0.744723
15-00965	187	Alive	Favorable	Intermediate		NA	NA		0.273746	0.0808172	-0.00132476	0.104138	0.108658	0.0788635	0.153515	0.0721239	0.0613059	0.147152	0.132664	Other	-0.199284	0.309317	0.756902	0	4.05097	-0.334063	0.12031	0.130244	-0.210368	-0.128999	Other	-0.231585	1.73924	Other	-0.00407236	0.0575492	0.0370188	-0.0879389	0.134063	-0.0234007	0.279468	0.279569	0.487014	0.751984
15-00975	NA		Adverse	Unfavorable		90	17		0.383657	0.130239	0.0363595	0.169197	0.215953	0.280159	0.244523	0.147866	0.229148	0.231916	0.221438	Del5.5q	0.312587	0.513182	0.947755	0.0397149	5.84827	-0.155739	0.441734	0.572419	0.111446	0.26868	Del5.5q	0.10154	1.94064	Del5.5q	0.134554	0.270433	0.212535	-0.0129031	0.412864	0.180394	0.539308	0.377279	0.497581	0.777643
15-00979	319	Dead	FavorableOrIntermediate	Intermediate		75	80		0.374732	0.106826	0.0288753	0.191798	0.205469	0.236024	0.237903	0.1539	0.216209	0.222243	0.17636	Diploid-Nonmono	0.235523	0.523412	0.87887	0.00405661	4.43296	-0.295327	0.268881	0.337786	-0.114945	0.0300949	Diploid-ONS	-0.163488	2.02004	Diploid-ONS	-0.0266651	0.0415016	0.0822181	-0.160262	0.425607	0.162632	0.4959	0.35951	0.488752	0.772759
15-00981	17	Dead	Favorable	Intermediate		90	90		0.30586	0.0796173	0.00877597	0.105284	0.148187	0.145394	0.153696	0.105061	0.124324	0.17947	0.187431	Diploid-Nonmono	0.027902	0.319491	0.781834	0.0182048	4.30814	-0.280589	0.247376	0.327428	-0.0475355	0.0462908	Diploid-ONS	-0.123434	1.87663	Diploid-ONS	-0.0518744	0.0228409	-0.020353	-0.129378	0.218953	0.183819	0.445501	0.302397	0.43276	0.781733
15-00990	14	Dead	Favorable	Intermediate	M5	90	70	M5	0.363895	0.107127	0.0593136	0.165316	0.197099	0.157208	0.2317	0.136598	0.247413	0.214238	0.174451	Diploid-mono	0.00720644	0.452181	0.885382	0.0136518	3.70781	-0.321508	0.117608	0.202541	-0.138927	-0.0585223	Diploid-mono	-0.118687	1.96618	Diploid-mono	-0.0536043	0.0166302	0.0188608	-0.189753	0.0406681	-0.0836536	0.293467	-0.0217429	0.282825	0.739614
16-00001	209	Alive	Favorable	Favorable		40	60		0.364369	0.127989	0.0177855	0.117919	0.179453	0.166687	0.216513	0.12881	0.163221	0.201461	0.13127	Other	0.0662188	0.386623	0.887403	0	4.73391	-0.233871	0.334003	0.433581	-0.0179509	0.141873	Other	-0.102916	1.98366	Other	0.0350584	0.115247	0.121638	-0.137628	0.355498	0.185802	0.507533	0.382786	0.482878	0.786576
16-00003	603	Alive	Favorable	Intermediate		NA	NA		0.323905	0.0959001	0.026262	0.129815	0.169408	0.142788	0.228506	0.126734	0.179039	0.209833	0.191579	Diploid-Nonmono	-0.0396698	0.447962	0.808634	0	3.97879	-0.302973	0.261869	0.304805	-0.124193	0.0253788	Diploid-ONS	-0.13109	2.01654	Diploid-ONS	-0.0163561	0.0599111	0.0356798	-0.177538	0.165293	0.0620028	0.345486	0.275859	0.394174	0.76723
16-00004	268	Dead	Intermediate	Intermediate		50	NA		0.360091	0.135308	0.0257564	0.156507	0.164526	0.170424	0.217958	0.124574	0.164745	0.179339	0.228353	Diploid-Nonmono	0.0510793	0.475054	0.998614	0	6.62626	-0.0998851	0.450503	0.620017	0.18097	0.336814	Diploid-ONS	0.123201	2.12344	Diploid-ONS	0.194719	0.330713	0.274026	0.00698479	0.443019	0.284429	0.535726	0.370498	0.483602	0.770308
16-00007	217	Alive	Adverse	Intermediate		41	18		0.400938	0.12673	0.0323106	0.213524	0.228682	0.28804	0.258506	0.160775	0.241141	0.21669	0.224357	Diploid-Nonmono	0.327217	0.567479	1.08022	0	6.55933	-0.170432	0.487157	0.614283	0.109868	0.293037	Diploid-ONS	0.18644	2.04655	Diploid-ONS	0.209542	0.352852	0.308818	-0.00531064	0.423332	0.170062	0.462889	0.330156	0.48309	0.776221
16-00027	393	Alive	Adverse	Intermediate		91	99.2		0.307538	0.0603869	-0.0384743	0.142801	0.143878	0.161927	0.115981	0.100845	0.0128733	0.165275	0.19326	Diploid-Nonmono	0.126883	0.403088	0.831434	0.025021	3.17486	-0.196852	0.209977	0.225595	-0.0640311	0.017505	Diploid-ONS	-0.325725	1.72046	Diploid-ONS	-0.119472	-0.113018	-0.0983104	-0.186299	0.472456	0.282041	0.538484	0.420891	0.510302	0.792728
16-00048	637	Dead	Adverse	Unknown		25	26.7		0.474961	0.134399	0.068946	0.222869	0.246438	0.290978	0.283298	0.16074	0.223789	0.235215	0.227394	Other	0.328592	0.590893	1.11507	0	4.53492	-0.128078	0.39444	0.551999	0.107526	0.2629	Other	-0.0464007	2.05882	Other	0.0715004	0.148435	0.159373	-0.049987	0.336499	0.134111	0.413994	0.321876	0.438607	0.776137
16-00056	201	Alive	Favorable	Intermediate		95	95		0.258539	0.0635591	-0.015071	0.0922946	0.105379	0.110582	0.0927285	0.086511	0.00362874	0.139667	0.182499	Diploid-Nonmono	-0.0494413	0.218036	0.651137	0.0701915	3.05512	-0.233	0.292663	0.293635	-0.0713289	0.0580718	Diploid-ONS	-0.313001	1.69345	Diploid-ONS	-0.122259	-0.0867581	-0.0715995	-0.243708	0.337159	0.196038	0.42441	0.333887	0.484587	0.79309
16-00067	517	Alive	Intermediate	Intermediate		20	8		0.433257	0.147879	0.0496194	0.231074	0.255935	0.294452	0.300298	0.16397	0.244717	0.25727	0.200178	Diploid-Nonmono	0.374918	0.588812	1.03443	0	5.05315	-0.153802	0.363538	0.455533	0.0392959	0.205203	Diploid-ONS	-0.00810193	2.13141	Diploid-ONS	0.1255	0.238355	0.232982	-0.0512694	0.153242	0.00176233	0.31843	0.209865	0.367653	0.750076
16-00075	13	Alive	Adverse	Unfavorable		39	11		0.307702	0.079884	0.0557032	0.110729	0.137619	0.124695	0.124842	0.117371	0.119095	0.147041	0.165342	Double del	-0.124619	0.363719	0.698067	0.00834478	3.96676	-0.432054	0.158867	0.288245	-0.223181	-0.01048	Double del	-0.110554	1.62811	Double del	-0.0444849	0.00589471	0.0303814	-0.197722	0.335244	0.148909	0.499138	0.292236	0.382963	0.796469
16-00078	NA		Favorable	Intermediate		85	7.7		0.380518	0.12605	0.0674667	0.188932	0.215946	0.238335	0.256932	0.155203	0.243436	0.217525	0.183029	Diploid-Nonmono	0.201743	0.55505	0.940261	0	3.24778	-0.253114	0.364624	0.491311	-0.0470897	0.146172	Diploid-ONS	0.0326474	1.88879	Diploid-ONS	0.00147781	0.0953681	0.120375	-0.125196	0.188067	0.0383701	0.488725	0.230824	0.375433	0.767341
16-00094	17	Alive	Adverse	Intermediate		95	74		0.354874	0.0814783	0.022209	0.16047	0.203758	0.282701	0.207989	0.149434	0.153377	0.21407	0.140505	Diploid-Nonmono	0.350567	0.448294	0.873069	0	3.44776	-0.16914	0.412439	0.464826	-0.0069874	0.121166	Diploid-ONS	-0.219857	1.81958	Diploid-ONS	-0.0658052	-0.0427773	-0.0484385	-0.174827	0.390806	0.247637	0.327133	0.345878	0.494982	0.798678
16-00102	95	Alive	Favorable	Intermediate	M1	97	96	M1	0.264737	0.0717912	-0.022911	0.10087	0.109927	0.0784082	0.124501	0.077409	0.0439865	0.146903	0.145607	Diploid-Nonmono	-0.175407	0.279106	0.693832	0.0168879	3.87518	-0.315132	0.189644	0.240311	-0.23607	-0.0592189	Diploid-Nonmono	-0.18423	1.66772	Diploid-Nonmono	-0.061846	-0.0153999	-0.0182003	-0.104795	0.232503	0.21718	0.324304	0.319356	0.493406	0.785901
16-00109	8	Dead	Favorable	Intermediate		96	93.3		0.311553	0.0669915	-0.0146772	0.155235	0.143551	0.110771	0.18441	0.100463	0.0600182	0.198442	0.239059	Diploid-Nonmono	-0.0917957	0.437497	0.91501	0.182335	6.97752	-0.143516	0.377109	0.328972	0.0847844	0.170281	Diploid-ONS	0.164387	2.08812	Diploid-ONS	0.108572	0.256652	0.161451	-0.0515852	0.25961	0.160795	0.33738	0.362386	0.437528	0.781757
16-00113	NA		Intermediate	Intermediate		2	NA		0.388623	0.121059	0.0724318	0.261479	0.215805	0.217283	0.244573	0.141096	0.214319	0.224829	0.166645	Diploid-Nonmono	0.105343	0.646462	0.974275	0	4.50104	-0.325184	0.307105	0.488602	-0.0433702	0.178033	Diploid-ONS	0.00299713	2.00251	Diploid-ONS	0.0575577	0.163593	0.149665	-0.138348	0.126041	-0.0933142	0.282797	0.172646	0.329241	0.776237
16-00115	14	Dead	Adverse	Unfavorable		19	7		0.431128	0.135632	0.031641	0.207339	0.220685	0.213708	0.260809	0.143942	0.171922	0.236073	0.167063	Del7.7q	0.187909	0.534195	1.11019	0	3.94681	0.00620205	0.375549	0.451809	0.16305	0.29697	Del7.7q	-0.049664	2.01163	Del7.7q	0.0874941	0.171302	0.179435	-0.11381	0.196439	0.0739555	0.360532	0.236585	0.393612	0.754544
16-00120	514	Alive	Favorable	Favorable		91.8	95		0.304523	0.0880384	0.00331739	0.134915	0.155728	0.124156	0.182687	0.0965694	0.132577	0.166686	0.153503	Other	-0.0561202	0.435508	0.755234	0.0283007	4.35532	-0.39683	0.203246	0.274202	-0.217239	-0.0291955	Other	-0.208964	1.94276	Other	-0.074329	-0.00243861	-0.0379529	-0.205211	0.2953	0.122565	0.499376	0.301911	0.431879	0.765427
16-00129	104	Alive	Favorable	Intermediate		90	NA		0.388477	0.140217	0.047899	0.183212	0.208166	0.223447	0.23705	0.136125	0.25521	0.212245	0.193454	Diploid-Nonmono	0.162788	0.562134	0.936374	0	3.05571	-0.263839	0.307837	0.410238	-0.0977636	0.0995042	Diploid-ONS	0.132066	1.90461	Diploid-ONS	0.0358082	0.142423	0.156595	-0.135199	0.117337	0.0453555	0.353119	0.137176	0.346065	0.760773
16-00143	192	Alive	Intermediate	Unknown	M2	57	24	M2	0.349777	0.104817	0.0246803	0.159057	0.177273	0.190354	0.185591	0.125679	0.164854	0.172734	0.165542	Other	0.124299	0.499203	0.904549	0	3.7879	-0.321383	0.251985	0.378783	-0.113167	0.0568177	Other	-0.139826	1.84044	Other	0.010068	0.0618231	0.126873	-0.132053	0.434115	0.262757	0.484196	0.415756	0.453817	0.80035
16-00150	112	Alive	Adverse	Unfavorable		60	NA		0.338873	0.102141	0.0263073	0.14503	0.136077	0.116104	0.141262	0.110163	0.0744998	0.154924	0.195694	Other	-0.0654653	0.451743	0.979596	0.0614133	3.92978	-0.158854	0.352903	0.427999	0.0416418	0.208917	Other	-0.0412277	1.75065	Other	0.0262542	0.109667	0.135237	-0.0908052	0.361772	0.147199	0.544911	0.348621	0.414181	0.797344
16-00151	NA		Adverse	Intermediate		80	10		0.343559	0.100172	0.0313604	0.122079	0.149164	0.172716	0.11946	0.125234	0.123847	0.141675	0.303073	Diploid-Nonmono	0.0389698	0.436855	0.952254	0.143412	4.48633	-0.183018	0.36717	0.400257	0.0107438	0.162658	Diploid-ONS	-0.046082	1.69674	Diploid-ONS	0.0509119	0.137047	0.136905	-0.0568908	0.427777	0.137236	0.534562	0.394317	0.49295	0.792339
16-00157	528	Alive	Favorable	Intermediate		93	94		0.317332	0.090605	0.0215592	0.124607	0.16993	0.182929	0.181889	0.126763	0.152058	0.196593	0.174267	Diploid-Nonmono	0.102737	0.381972	0.733016	0.013447	2.90397	-0.321646	0.248645	0.342453	-0.0967257	0.0498892	Diploid-ONS	-0.165351	1.8382	Diploid-ONS	-0.108138	-0.0662258	-0.01589	-0.215788	0.226933	0.0788382	0.420393	0.307427	0.440354	0.802204
16-00220	31	Alive	Favorable	Intermediate		71.5	56		0.25196	0.052651	-0.00614575	0.0923132	0.104108	0.0739419	0.132618	0.0740744	0.0512143	0.134267	0.149223	Diploid-Nonmono	-0.221369	0.292104	0.633666	0.0288696	3.0777	-0.446155	0.0656038	0.0798469	-0.293159	-0.162763	Diploid-ONS	-0.245126	1.66718	Diploid-ONS	-0.116431	-0.0806391	-0.103802	-0.222923	0.107192	-0.036261	0.290932	0.202	0.39819	0.782962
16-00269	170	Alive	Favorable	Intermediate		65	11.2		0.364178	0.0982112	0.0167774	0.187598	0.172468	0.184818	0.198234	0.133841	0.130728	0.199204	0.248299	Other	0.113197	0.544511	0.979768	0.0699866	5.67292	0.0251434	0.498995	0.520121	0.221665	0.319734	Other	0.150713	2.03293	Other	0.0938807	0.214263	0.136841	-0.0660196	0.248589	0.126693	0.424929	0.338918	0.454519	0.792147
16-00271	464	Alive	Intermediate	Intermediate		63	42		0.391861	0.110191	0.0206111	0.175751	0.194305	0.243948	0.224988	0.132453	0.188822	0.213327	0.172004	Diploid-Nonmono	0.232665	0.489198	1.01111	0.042719	4.05734	-0.222279	0.317034	0.415258	-0.0364068	0.100118	Diploid-ONS	-0.0460663	1.87378	Diploid-ONS	0.0320105	0.12797	0.125721	-0.125145	0.426423	0.271896	0.392654	0.425409	0.525507	0.776192
16-00273	169	Dead	Intermediate	Intermediate		NA	NA		0.43603	0.128263	0.0286292	0.220772	0.21269	0.262165	0.28968	0.149321	0.231012	0.244968	0.212105	Diploid-Nonmono	0.264455	0.610064	1.04771	0.0144327	6.17355	-0.168365	0.346066	0.460298	0.0758508	0.192162	Diploid-ONS	0.0348991	2.10825	Diploid-ONS	0.143199	0.246734	0.283424	-0.0392386	0.469683	0.312274	0.489774	0.369753	0.537626	0.760368
16-00278	440	Alive	Favorable	Intermediate		83	74		0.332079	0.0801865	-0.0043787	0.153124	0.15701	0.18247	0.16227	0.108719	0.0650259	0.159394	0.150077	Diploid-Nonmono	0.110397	0.484233	0.89969	0.0091251	2.99806	-0.299867	0.28042	0.364068	-0.122707	0.0126277	Diploid-ONS	-0.1149	1.74822	Diploid-ONS	-0.0858177	-0.0341106	0.00283707	-0.193576	0.377489	0.237352	0.495224	0.374886	0.490511	0.786819
16-00289	142	Dead	Intermediate	Intermediate		95	92.9		0.274632	0.0651082	0.00474508	0.0782027	0.0998274	0.061968	0.129071	0.0856487	0.0935529	0.123292	0.185371	Diploid-Nonmono	-0.227469	0.23015	0.693863	0.0116157	4.59148	-0.33857	0.128446	0.181847	-0.228869	-0.0856479	Diploid-ONS	-0.239817	1.80217	Diploid-ONS	-0.063979	-0.011956	-0.0739997	-0.184649	0.384675	0.303056	0.64335	0.296022	0.42327	0.775959
16-00292	4	Dead	Favorable	Intermediate		90	98.4		0.284667	0.075396	0.00365437	0.0997668	0.113364	0.0688101	0.148151	0.0961703	0.0966476	0.126688	0.189001	Diploid-Nonmono	-0.16459	0.293992	0.761838	0	4.14525	-0.362192	0.155187	0.226498	-0.193209	-0.0252981	Diploid-ONS	-0.185712	1.85479	Diploid-ONS	-0.0268728	0.0473359	-0.00492151	-0.125789	0.30725	0.274164	0.472432	0.328685	0.435664	0.790654
16-00303	323	Dead	Favorable	Intermediate		1.5	2		0.385695	0.14318	0.0518928	0.212614	0.238078	0.261431	0.27826	0.147475	0.269042	0.23537	0.182955	Diploid-Nonmono	0.267845	0.588383	0.932065	0.00936616	4.2671	-0.271002	0.263248	0.410241	-0.0579519	0.10677	Diploid-ONS	0.117782	2.02574	Diploid-ONS	0.0348291	0.144646	0.150037	-0.144049	0.104987	-0.0371309	0.295731	0.154865	0.34699	0.750595
16-00307	402	Alive	Adverse	Unfavorable		75	26		0.369978	0.115512	0.0159166	0.184815	0.197363	0.276725	0.212553	0.137802	0.134189	0.15892	0.21586	Del7.7q	0.339971	0.571019	1.01244	0.0597517	3.87061	-0.0596091	0.385333	0.515009	0.112089	0.254181	Del7.7q	-0.112224	1.85973	Del7.7q	0.0726594	0.155859	0.151397	-0.0991067	0.444115	0.348174	0.502022	0.416539	0.473216	0.782879
16-00339	1	Alive	Intermediate	Unknown		13	6.8		0.363871	0.109216	0.0581702	0.216007	0.188757	0.18128	0.218318	0.132849	0.177078	0.216097	0.143646	Diploid-Nonmono	0.0835713	0.562027	0.880981	0.00660203	3.65471	-0.0591847	0.384615	0.366612	0.204132	0.309331	Diploid-ONS	-0.249263	1.94054	Diploid-ONS	0.0304023	0.0939448	0.156071	-0.163174	0.367469	0.230284	0.3586	0.335888	0.439443	0.78386
16-00344	188	Alive	Favorable	Intermediate		30	10.5		0.39137	0.133203	0.0411924	0.221902	0.184333	0.186163	0.222289	0.136468	0.207583	0.212216	0.219417	Diploid-Nonmono	0.0795159	0.584198	1.01606	0.00902352	6.91384	-0.0461614	0.55121	0.650741	0.250105	0.393555	Diploid-ONS	0.240464	2.15436	Diploid-ONS	0.195029	0.352516	0.288299	-0.0233373	0.237481	0.0767033	0.348229	0.315231	0.461871	0.780735
16-00351	192	Alive	Favorable	Intermediate		NA	NA		0.365406	0.12546	0.0245038	0.155781	0.196155	0.258458	0.216108	0.144591	0.160614	0.217373	0.188653	Diploid-Nonmono	0.278958	0.435759	0.925299	0.041092	5.8822	-0.184538	0.471918	0.588572	0.111257	0.253581	Diploid-ONS	0.0587981	2.04505	Diploid-ONS	0.0948291	0.197767	0.175763	-0.0777902	0.299176	0.10774	0.285653	0.299978	0.459865	0.788176
16-00354	NA		Adverse	Unfavorable		86	87		0.347303	0.0898712	0.0124843	0.128906	0.200057	0.232266	0.210675	0.128483	0.170602	0.189396	0.183539	Double del	0.216678	0.428406	0.825573	0.00151165	4.56391	-0.365485	0.254793	0.382025	-0.0649756	0.0688076	Double del	-0.128736	1.9282	Double del	-0.0170438	0.0366087	0.0431334	-0.109628	0.420296	0.231857	0.542957	0.351357	0.458421	0.783615
16-00373	474	Alive	Intermediate	Intermediate		1	0		0.368572	0.153314	0.0544949	0.217376	0.201606	0.181089	0.227618	0.139551	0.198912	0.239098	0.238992	Diploid-Nonmono	0.0699013	0.572915	0.987147	0.0406556	6.87202	-0.0835565	0.552078	0.640531	0.225121	0.415504	Diploid-ONS	0.122384	2.22132	Diploid-ONS	0.275926	0.429106	0.334328	0.0538099	0.125873	-0.0859409	0.215083	0.193444	0.366876	0.762246
16-00406	151	Alive	Intermediate	Intermediate		23	NA		0.358285	0.117433	0.0393635	0.203424	0.173374	0.144517	0.218851	0.122835	0.148614	0.194141	0.253467	Diploid-Nonmono	-0.0408642	0.548051	0.967749	0.00854095	6.2706	-0.135522	0.537793	0.575158	0.139631	0.310318	Diploid-ONS	0.0824354	2.05103	Diploid-ONS	0.131467	0.25916	0.192884	-0.0423635	0.218518	-0.0204448	0.235735	0.308217	0.43118	0.779748
16-00460	278	Dead	Intermediate	Intermediate		NA	NA		0.337189	0.0971683	0.0222652	0.145475	0.168292	0.164629	0.201033	0.123134	0.171675	0.196959	0.169564	Diploid-Nonmono	-0.0119111	0.409969	0.85823	0.0418557	4.38858	-0.307146	0.246118	0.359661	-0.070213	0.0982121	Diploid-ONS	-0.19135	1.93588	Diploid-ONS	0.0382783	0.127236	0.15436	-0.141381	0.302872	0.0877783	0.397447	0.331187	0.449081	0.796277
16-00474	424	Alive	Favorable	Favorable		70	91		0.369296	0.0931014	0.00344587	0.158837	0.193267	0.216032	0.184162	0.12876	0.15367	0.181175	0.163426	Other	0.219506	0.483152	0.954612	0	2.65436	-0.276871	0.305607	0.470072	-0.0687608	0.107864	Other	-0.0887486	1.79301	t(8;21)	-0.062696	-0.0358573	-0.0138619	-0.196597	0.292068	-0.00407502	0.507751	0.299676	0.430158	0.766823
16-00491	129	Dead	Adverse	Unfavorable		98	3.1		0.359846	0.138042	0.0661012	0.203849	0.203224	0.155658	0.236159	0.1428	0.294762	0.252646	0.24457	Other	-0.0644038	0.553527	0.980244	0	6.7649	-0.113882	0.334427	0.49187	0.124211	0.24139	Other	0.145654	2.16417	Other	0.168182	0.322506	0.259018	-0.0165209	-0.0997437	-0.203872	-0.0504309	0.00592365	0.285933	0.705942
16-00494	148	Dead	Adverse	Unfavorable	M5	90	94	M5	0.368679	0.108458	0.0292233	0.209166	0.214543	0.210717	0.246577	0.13589	0.203698	0.207441	0.198122	Other	0.188831	0.5827	0.927561	0.0143618	3.61396	-0.262011	0.248241	0.399802	-0.0318466	0.101757	Other	-0.0647196	1.95828	Other	-0.0572532	0.00411317	0.0298049	-0.180542	0.0792827	-0.0381335	0.200771	-0.0123978	0.298657	0.770862
16-00498	468	Alive	Favorable	Favorable		NA	NA		0.291173	0.0844623	0.000571528	0.0957354	0.125218	0.0943381	0.132492	0.0903272	0.150026	0.128659	0.187309	Other	-0.132787	0.3107	0.767742	0	4.68761	-0.377684	0.146348	0.294657	-0.154403	0.0127528	Other	-0.170142	1.88736	Other	-0.0391104	0.0220829	-0.0195393	-0.123578	0.311218	0.0811467	0.528451	0.296431	0.445522	0.777275
16-00510	291	Dead	Adverse	Unfavorable		60	28.9		0.361246	0.100069	0.020092	0.175923	0.18075	0.19991	0.178875	0.135572	0.159349	0.161858	0.219281	Del7.7q	0.14679	0.462373	0.880446	0.0220825	5.67584	-0.113067	0.440205	0.540646	0.181203	0.271552	Del7.7q	-0.102871	2.07937	Del7.7q	0.106351	0.192594	0.186934	-0.0752655	0.514984	0.277388	0.5949	0.417851	0.499222	0.782525
16-00519	381	Alive	Intermediate	Intermediate		NA	72.9		0.318847	0.0879708	-0.00453754	0.134776	0.163839	0.194508	0.151802	0.110991	0.0802722	0.158479	0.109677	Diploid-Nonmono	0.152299	0.358423	0.777649	0.0569283	4.73816	-0.229941	0.39336	0.456472	-0.0272669	0.108157	Diploid-ONS	-0.164343	1.84094	Diploid-ONS	0.0198072	0.0612655	0.0908431	-0.116574	0.37712	0.131882	0.354985	0.376123	0.515096	0.80052
16-00525	352	Alive	Adverse	Unfavorable		95	40.2		0.39954	0.125847	0.039669	0.188945	0.196728	0.2552	0.223985	0.151145	0.155222	0.176212	0.198334	Other	0.269689	0.529015	1.06221	0.0486651	5.00677	-0.103315	0.451582	0.512776	0.145774	0.27091	Other	0.00668937	1.93901	Other	0.107372	0.199668	0.197307	-0.107101	0.433049	0.141847	0.552677	0.372542	0.493466	0.782045
16-00540	NA		Intermediate	Unknown		NA	16		0.326449	0.0869071	0.0118678	0.126907	0.158417	0.179006	0.185969	0.121304	0.165024	0.171544	0.15599	Other	0.128543	0.389481	0.876526	0.0133369	3.27106	-0.208804	0.316978	0.421637	-0.00534254	0.120239	Other	-0.211628	1.82317	Other	-0.0738138	-0.0149573	0.0608241	-0.169194	0.463079	0.330258	0.480615	0.420615	0.510136	0.77991
16-00547	65	Dead	Adverse	Intermediate		82	20		0.45513	0.174204	0.0661764	0.279693	0.255772	0.265704	0.314177	0.182575	0.277174	0.284397	0.279264	Other	0.267793	0.684883	1.19828	0	7.08654	0.105817	0.612314	0.677012	0.30866	0.464033	Other	0.234275	2.28144	Other	0.25166	0.406666	0.346947	0.033818	0.176852	-0.0316166	0.244521	0.203764	0.348927	0.734487
16-00699	9	Dead	Intermediate	Intermediate		92	75		0.377606	0.117171	0.0341609	0.209117	0.210409	0.20634	0.239396	0.128749	0.238176	0.228497	0.147463	Diploid-Nonmono	0.104311	0.577552	1.00909	0	5.84076	0.057066	0.561551	0.658939	0.246355	0.334482	Diploid-ONS	-0.0431927	2.0828	Diploid-ONS	0.140515	0.243451	0.158052	-0.0930337	0.24069	0.0529003	0.317522	0.286302	0.456147	0.793402
16-00731	442	Alive	Adverse	Intermediate		40	42.1		0.451895	0.13993	0.0578548	0.222302	0.231007	0.265683	0.27154	0.146434	0.227519	0.250948	0.241948	Diploid-Nonmono	0.267405	0.58927	1.08162	0	4.98705	-0.112671	0.349307	0.495148	0.0919673	0.246584	Diploid-ONS	-0.0581432	2.10109	Diploid-ONS	0.130756	0.230662	0.240613	-0.0112481	0.361021	0.130945	0.38013	0.385238	0.46271	0.748005
16-00755	157	Alive	Adverse	Unfavorable		21	0		0.397905	0.134794	0.0591827	0.246208	0.217554	0.208737	0.267823	0.138464	0.246918	0.251121	0.187974	Other	0.107654	0.629085	0.968717	0.0131852	5.70969	-0.136022	0.432132	0.512991	0.0710068	0.233205	Other	0.0334328	2.16519	Other	0.149018	0.267859	0.240517	-0.0398008	0.288916	0.0337476	0.401707	0.2828	0.409132	0.753602
16-00810	189	Alive	Favorable	Intermediate	M5	83	11.5	M5	0.399893	0.133575	0.0645711	0.203931	0.224136	0.249537	0.273408	0.158726	0.24729	0.239525	0.248292	Diploid-mono	0.28563	0.620779	1.00063	0.0105009	5.28431	-0.0426688	0.429402	0.536546	0.142346	0.272805	Diploid-mono	0.180008	2.14665	Diploid-mono	0.0846034	0.230014	0.155785	-0.103584	0.0626062	-0.0217062	0.279579	0.156422	0.269323	0.759156
16-00815	197	Alive	Favorable	Intermediate	M5	75	44	M5	0.420669	0.150804	0.0664052	0.246509	0.236087	0.229821	0.303528	0.172513	0.283747	0.258217	0.219811	Diploid-mono	0.193492	0.652485	1.03	0	5.48734	-0.115816	0.365534	0.491829	0.0470047	0.201681	Diploid-mono	0.145555	2.14076	Diploid-mono	0.131774	0.259482	0.206191	-0.0745033	-0.0433019	-0.153226	0.0994809	0.0850757	0.280314	0.707265
16-00818	NA		Adverse	Unfavorable		NA	NA		0.350302	0.089027	0.0075427	0.157924	0.173793	0.165623	0.199271	0.12021	0.164399	0.165181	0.186715	Del7.7q	0.0327974	0.447841	0.87647	0.0303246	3.57461	-0.248223	0.305579	0.338169	0.0188224	0.110212	Del7.7q	-0.204071	1.84713	Del7.7q	0.0108311	0.0237769	0.0698112	-0.157828	0.460856	0.162891	0.542593	0.479374	0.533262	0.783864
16-00834	455	Alive	Intermediate			15	50		0.393854	0.133728	0.0216145	0.221596	0.187741	0.141759	0.251185	0.115847	0.213146	0.218335	0.170893	Diploid-Nonmono	-0.0598744	0.615415	1.02929	0	5.06337	-0.0408685	0.460056	0.593295	0.171224	0.278167	Diploid-ONS	0.144063	1.96944	Diploid-ONS	0.197451	0.306971	0.2651	0.0370037	0.187421	-0.0650761	0.393561	0.309011	0.472289	0.760841
16-00836	28	Dead	Intermediate	Intermediate		88	38		0.378283	0.122757	0.0241754	0.204634	0.215832	0.200068	0.234883	0.148125	0.246547	0.236958	0.224131	Diploid-Nonmono	0.139327	0.574193	0.94445	0.0386073	5.70438	-0.205836	0.362864	0.470654	0.0808288	0.188545	Diploid-ONS	0.0397301	2.07499	Diploid-ONS	0.0543148	0.179812	0.15623	-0.10082	0.162909	0.0429878	0.313936	0.201779	0.368798	0.756746
16-00867	8	Dead	Intermediate	Intermediate		93	85		0.279606	0.0549069	-0.0117162	0.100654	0.113093	0.073975	0.138679	0.0920219	0.0819225	0.162286	0.171491	Diploid-Nonmono	-0.188091	0.327082	0.716055	0	4.72476	-0.407973	0.0734746	0.199284	-0.283346	-0.079906	Diploid-ONS	-0.258941	1.82008	Diploid-ONS	-0.0515903	0.0140264	0.00475365	-0.160736	0.377332	0.324125	0.567793	0.366998	0.475857	0.796669
16-00951	223	Alive	Adverse	Unfavorable		NA	NA		0.378833	0.126097	0.0170623	0.256943	0.211046	0.223835	0.225318	0.132657	0.16437	0.24336	0.243292	Other	0.195723	0.667079	1.09543	0.187276	7.0019	-0.0299352	0.466132	0.571969	0.249864	0.359986	Other	0.164047	2.09634	Other	0.166327	0.309653	0.265877	0.0466931	0.321401	0.0772746	0.210909	0.281888	0.439597	0.770085
16-00980	23	Alive	Adverse			67	NA		0.434077	0.153147	0.0550929	0.187684	0.220214	0.257851	0.232862	0.147314	0.225236	0.222741	0.242849	Del5.5q	0.269662	0.50429	1.12034	0.00181273	6.6308	-0.0581139	0.473368	0.564302	0.171046	0.316254	Del5.5q	0.157588	2.04146	Del5.5q	0.204983	0.324692	0.276342	0.02714	0.410374	0.196304	0.560267	0.410312	0.513378	0.764956
16-01005	153	Alive	Adverse	Unfavorable		30	0		0.364325	0.142932	0.0620923	0.198575	0.206189	0.229868	0.251574	0.137859	0.209604	0.230332	0.191645	Del5.5q	0.17384	0.591851	0.968134	0	5.08133	-0.187489	0.439021	0.625431	0.0825645	0.310379	Del5.5q	0.0530029	1.99493	Del5.5q	0.167332	0.285592	0.271057	-0.0284603	0.182268	-0.0348222	0.348414	0.248854	0.375159	0.771918
16-01049	372	Dead	Intermediate	Intermediate		20	3.8		0.35727	0.118228	0.035823	0.182131	0.185068	0.164341	0.218157	0.114956	0.177636	0.193485	0.192545	Diploid-Nonmono	0.03908	0.559394	0.993476	0.0202076	3.69915	-0.231902	0.355438	0.472693	0.0445356	0.196722	Diploid-ONS	-0.106836	1.85749	Diploid-ONS	0.0459511	0.136545	0.100531	-0.128334	0.0917132	-0.0966017	0.351747	0.161819	0.357025	0.756293
16-01082	NA		Favorable	Favorable		NA	10		0.445756	0.192829	0.0462364	0.256947	0.240913	0.275781	0.267154	0.173288	0.276742	0.252371	0.280561	Del7.7q	0.302125	0.640322	1.20774	0.050576	7.50667	0.197138	0.677997	0.802583	0.374596	0.543909	Del7.7q	0.389358	2.21871	Del7.7q	0.391913	0.533547	0.409822	0.165843	0.212968	-0.062947	0.452971	0.297023	0.440308	0.75504
16-01093	NA		Intermediate	Unknown		48	6		0.402238	0.119242	0.0217485	0.206208	0.210833	0.258805	0.234895	0.145083	0.188919	0.208673	0.18204	Other	0.260719	0.604306	1.00838	0.0331747	4.19391	-0.207873	0.403927	0.591995	0.105853	0.237867	Other	0.01304	1.87447	Other	0.0319924	0.135141	0.11844	-0.113954	0.265599	0.0290469	0.494007	0.257667	0.417853	0.785219
16-01100	2	Dead	Favorable			NA	NA		0.421807	0.139453	0.0455053	0.258924	0.23822	0.268797	0.271166	0.164833	0.262308	0.233687	0.280005	Other	0.281632	0.65917	1.22979	0.0962559	7.23689	0.237615	0.617335	0.716547	0.536883	0.613228	Other	0.274207	2.07275	Other	0.207955	0.355602	0.220833	0.0059977	-0.0384553	-0.237371	0.195105	0.0695774	0.315887	0.741512
16-01102	358	Alive	Adverse	Unfavorable		30	5		0.323529	0.116256	0.0349213	0.146045	0.151111	0.13255	0.184687	0.107272	0.081765	0.183	0.121114	Del5.5q	-0.106371	0.512763	0.905216	0.0115076	3.09352	-0.38019	0.180798	0.331621	-0.170621	0.0655885	Del5.5q	-0.0247923	1.80784	Del5.5q	0.00332734	0.0924801	0.138841	-0.145067	0.291541	0.0661445	0.503491	0.286368	0.404585	0.771966
16-01109	116	Alive	Favorable	Favorable		72	95		0.338714	0.120598	-0.00324547	0.153327	0.194652	0.243364	0.200445	0.116078	0.147071	0.183333	0.168045	Other	0.262615	0.406437	0.89115	0.0128339	3.98677	-0.291079	0.210431	0.392202	-0.0421021	0.0784999	Other	-0.147425	1.8206	Inv(16)	0.0118057	0.05538	0.0793594	-0.109656	0.412151	0.268272	0.530307	0.460989	0.54828	0.78469
16-01121	184	Alive	Favorable	Intermediate		86	89		0.272508	0.0403841	-0.01176	0.0841992	0.100958	0.0456702	0.129803	0.0706097	0.0713812	0.118234	0.156107	Diploid-Nonmono	-0.283098	0.240495	0.725272	0.0280465	2.916	-0.465832	-0.0743768	0.00563375	-0.419228	-0.253369	Diploid-ONS	-0.43006	1.76472	Diploid-ONS	-0.12704	-0.134727	-0.12503	-0.189509	0.454719	0.403472	0.696485	0.369679	0.461948	0.779699
16-01151	355	Alive	Favorable	Intermediate		NA	80		0.271363	0.084704	0.0072562	0.103813	0.114993	0.0450496	0.181989	0.0751125	0.114569	0.186175	0.145034	Diploid-Nonmono	-0.266975	0.290855	0.737526	0.0725447	4.0961	-0.30681	0.196118	0.273371	-0.13939	0.0149499	Diploid-ONS	-0.112104	1.83627	Diploid-ONS	-0.032287	0.051854	0.00711188	-0.105034	0.211998	0.0801382	0.359736	0.263699	0.445507	0.773124
16-01185	201	Dead	Adverse	Unfavorable		75	82		0.345353	0.0958362	0.0186199	0.138382	0.200395	0.270457	0.184909	0.133786	0.16894	0.171595	0.0653715	Double del	0.347245	0.44119	0.822397	0	3.14179	-0.383875	0.240926	0.370872	-0.10666	0.0372264	Double del	-0.264864	1.95882	Double del	-0.0336417	0.0181035	0.0822209	-0.17715	0.472345	0.201966	0.553866	0.426206	0.507966	0.794591
16-01191	246	Alive	Adverse	Unfavorable		NA	NA		0.397852	0.139415	0.0603583	0.233312	0.229912	0.251653	0.273605	0.149452	0.251741	0.236934	0.193168	Del7.7q	0.245213	0.631222	0.953474	0.000349014	3.29389	-0.29679	0.179742	0.297258	-0.0885618	0.0373322	Del7.7q	-0.0790231	2.05108	Del7.7q	0.0112108	0.0766255	0.113973	-0.190309	0.0924008	-0.0412069	0.248184	0.128358	0.359413	0.702164
16-01210	395	Alive	Intermediate	Intermediate		26.3	12		0.506824	0.158888	0.0589487	0.256007	0.247703	0.295832	0.304035	0.172864	0.298317	0.257038	0.221451	Diploid-Nonmono	0.342295	0.643687	1.26554	0.0350932	6.79	-0.12622	0.562169	0.652841	0.188683	0.365624	Diploid-ONS	0.108969	2.21655	Diploid-ONS	0.24743	0.387665	0.323908	0.0444015	0.307134	0.0316231	0.370915	0.316455	0.448205	0.752194
16-01216	395	Alive	Intermediate	Intermediate		NA	NA		0.538636	0.162232	0.0692744	0.293583	0.262525	0.32115	0.318519	0.172552	0.330585	0.271003	0.219769	Diploid-Nonmono	0.392071	0.703566	1.35424	0.0574311	6.32765	-0.0716658	0.50827	0.706246	0.153718	0.366548	Diploid-ONS	0.161179	2.13633	Diploid-ONS	0.25706	0.393327	0.343093	0.0557853	0.310558	-0.0579033	0.49833	0.314106	0.442099	0.73645
16-01219	317	Alive	Favorable	Intermediate		83	82		0.320587	0.0778862	-0.0200625	0.124197	0.166275	0.208649	0.151803	0.109018	0.0865174	0.182695	0.103218	Diploid-Nonmono	0.177199	0.373485	0.7722	0.0504479	4.38598	-0.282376	0.346977	0.43828	-0.0783994	0.0629979	Diploid-ONS	-0.164087	1.84779	Diploid-ONS	-0.0239755	0.0191524	0.0448557	-0.131534	0.368183	0.154473	0.322576	0.326155	0.503474	0.792861
16-01223	31	Dead	Intermediate	Intermediate		83	59		0.339776	0.0837076	-0.00779218	0.194799	0.171222	0.212104	0.144305	0.116305	0.10001	0.199629	0.285005	Diploid-Nonmono	0.256758	0.480298	0.798901	0.0166698	4.05905	-0.104836	0.201747	0.229257	-0.0102869	0.0288214	Diploid-ONS	-0.258034	1.9084	Diploid-ONS	0.00948354	0.0690719	0.12632	-0.0959368	0.505003	0.335491	0.494567	0.4878	0.539964	0.784034
16-01225	316	Dead	Intermediate	Intermediate		NA	NA		0.370941	0.0356807	-0.0237459	0.117972	0.100676	0.0359927	0.126201	0.0712841	0.0524983	0.153397	0.157548	Diploid-Nonmono	-0.266404	0.34013	0.907042	0.0658251	3.62965	-0.422868	-0.0733695	0.0283529	-0.397886	-0.21723	Diploid-ONS	-0.417618	1.78239	Diploid-ONS	-0.119451	-0.118646	-0.0741516	-0.165022	0.372432	0.293197	0.491949	0.334355	0.475589	0.796657
16-01237	122	Alive	Adverse	Unfavorable		71	3		0.328325	0.118839	0.0401213	0.145026	0.179908	0.182042	0.187925	0.115006	0.239387	0.207866	0.239654	Other	0.0242968	0.413923	0.863092	0.022711	3.398	-0.0582106	0.475648	0.619783	0.158145	0.321801	Other	-0.0219771	1.8733	Other	0.0489572	0.168272	0.190168	-0.0864232	0.442953	0.438836	0.515371	0.374355	0.469594	0.783967
16-01254	303	Alive	Favorable	Intermediate		47	21.7		0.370569	0.128604	0.0598571	0.167789	0.177996	0.140835	0.235886	0.126071	0.244749	0.250095	0.190174	Diploid-Nonmono	-0.0864347	0.481318	0.842279	0	4.4209	-0.272215	0.274133	0.388877	-0.0408603	0.119506	Diploid-ONS	-0.0340505	2.07034	Diploid-ONS	0.0142201	0.120097	0.13356	-0.177487	0.116895	-0.066822	0.296657	0.190177	0.36502	0.755854
17-00011	164	Alive	Adverse		M2	47	0	M2	0.311331	0.0922096	-0.00376336	0.139062	0.123957	0.126181	0.133442	0.108562	0.0808034	0.166489	0.196162	Other	-0.0443616	0.357729	0.823537	0.0140131	6.40962	-0.253891	0.363513	0.451796	0.000550191	0.185413	Other	-0.0545953	1.93563	Other	0.118411	0.227482	0.225049	-0.0518458	0.409711	0.0831128	0.427767	0.429934	0.519895	0.794547
17-00025	296	Alive	Intermediate			70	80		0.401501	0.121128	0.0335267	0.172921	0.233913	0.273244	0.263822	0.156314	0.258072	0.228168	0.186061	Diploid-Nonmono	0.310596	0.487673	0.967738	0.000712865	4.28736	-0.26141	0.345961	0.495653	0.00367289	0.159789	Diploid-ONS	-0.00246662	2.05739	Diploid-ONS	0.0171713	0.0933189	0.105819	-0.165431	0.211659	0.0479109	0.435668	0.167169	0.390577	0.742565
17-00033	58	Dead	Favorable			NA	NA		0.296882	0.068289	-0.0161757	0.123179	0.135777	0.0971782	0.187916	0.0837243	0.0942781	0.167477	0.169755	Diploid-Nonmono	-0.142249	0.384787	0.70857	0.0483119	5.02419	-0.307637	0.107898	0.112711	-0.147954	-0.0992175	Diploid-ONS	-0.209774	1.90041	Diploid-ONS	0.0119873	0.0682966	0.0401286	-0.131314	0.244721	0.145768	0.456518	0.269967	0.490787	0.771595
17-00064	282	Dead	Intermediate			88.5	64		0.283442	0.0704212	-0.00322072	0.0830525	0.128379	0.100042	0.14225	0.0915503	0.0817103	0.148181	0.197603	Diploid-Nonmono	-0.0898982	0.279334	0.746381	0.0107477	4.51188	-0.265986	0.234767	0.397401	-0.0177029	0.110959	Diploid-ONS	-0.0992299	1.819	Diploid-ONS	-0.032354	0.0434474	-0.0299807	-0.112745	0.339386	0.2807	0.605114	0.296997	0.425275	0.790957
17-00066	322	Alive	Adverse			90	92		0.360776	0.10473	0.00117853	0.164222	0.18435	0.220604	0.214674	0.114216	0.145643	0.185042	0.185774	Diploid-Nonmono	0.199878	0.431507	0.960249	0.00941053	4.12347	-0.261629	0.265895	0.391311	0.00783965	0.100323	Diploid-ONS	-0.127592	1.7531	Diploid-ONS	-0.00141764	0.0194579	0.0724444	-0.0842731	0.439511	0.258023	0.393981	0.475867	0.565739	0.78512
17-00093	35	Alive	Intermediate			NA	48		0.344946	0.0973198	0.0111076	0.166449	0.160263	0.175732	0.186238	0.109002	0.147323	0.198481	0.216477	Diploid-Nonmono	0.0695788	0.479737	0.893835	0.0211543	5.07402	-0.189012	0.239834	0.325739	0.0205209	0.0731769	Diploid-ONS	-0.0535138	2.01693	Diploid-ONS	0.0132409	0.0974459	0.11305	-0.117351	0.460693	0.283678	0.559259	0.374832	0.501708	0.770937
17-00094	37	Alive	Adverse			20	NA		0.524319	0.146379	0.0716789	0.235617	0.249416	0.30004	0.305951	0.175195	0.270257	0.247892	0.214337	Diploid-Nonmono	0.350674	0.635892	1.28781	0	5.60277	-0.0207452	0.458257	0.754411	0.203171	0.402212	Diploid-ONS	0.063165	2.00567	Diploid-ONS	0.170873	0.293404	0.262091	0.00893115	0.350464	0.0375562	0.543381	0.39565	0.455703	0.760192
17-00105	25	Dead	Adverse			NA	5		0.366375	0.135178	0.0597741	0.186099	0.19841	0.195838	0.218353	0.138978	0.212088	0.231048	0.213302	Del5.5q	0.073537	0.535067	0.977408	0.0257739	5.99819	-0.172343	0.417083	0.642702	0.119783	0.338936	Del5.5q	0.036467	2.04143	Del5.5q	0.172148	0.311929	0.310323	-0.0403727	0.377111	0.0864	0.605261	0.370389	0.442598	0.775841
17-00111	279	Alive	Favorable			NA	NA		0.377737	0.146473	0.0243803	0.190148	0.227576	0.260819	0.263636	0.145613	0.221165	0.235206	0.204679	Diploid-Nonmono	0.262303	0.538379	0.960473	0.0232146	4.68679	-0.142233	0.406046	0.568135	0.114535	0.258445	Diploid-ONS	0.0251556	1.99775	Diploid-ONS	0.126259	0.223778	0.191168	-0.0528914	0.320187	0.0872338	0.488166	0.343976	0.444449	0.771246
17-00113	122	Dead	Favorable		M2	60	10	M2	0.325851	0.111741	0.0116969	0.186582	0.169523	0.205009	0.175872	0.123409	0.150065	0.180666	0.191148	Other	0.202059	0.485389	0.888974	0.0335271	5.09411	-0.174904	0.453565	0.593435	0.0865048	0.272337	Other	-0.0768822	1.9993	t(8;21)	0.15162	0.246828	0.201187	-0.0222751	0.306368	0.0315359	0.412702	0.331592	0.472282	0.776825
17-00123	293	Alive	Adverse			95	70		0.384698	0.0830669	-0.00753578	0.133745	0.17729	0.243244	0.168054	0.134281	0.115535	0.156872	0.220122	Diploid-Nonmono	0.286767	0.370772	0.9804	0	3.90549	-0.160693	0.351472	0.419149	0.0155916	0.126486	Diploid-ONS	-0.129077	1.79677	Diploid-ONS	-0.0541806	0.00304562	-0.017582	-0.105243	0.394536	0.226727	0.471977	0.329174	0.475549	0.783153
17-00126	177	Alive	Adverse		M4	35	NA	M4	0.417123	0.132909	0.0293315	0.220717	0.265473	0.290774	0.298517	0.146596	0.271022	0.245913	0.220882	Other	0.348954	0.574707	1.01872	0.00350558	4.90617	-0.148752	0.279098	0.417146	0.0595688	0.138781	Other	-0.0540447	2.06858	Other	0.10846	0.18027	0.18597	-0.0734278	0.0824707	-0.0575686	-0.0566487	0.23282	0.392969	0.732427
17-00177	289	Alive	Intermediate			89.5	88		0.277709	0.0740346	-0.0103502	0.112056	0.114167	0.0825859	0.173733	0.0762323	0.0880687	0.119344	0.188482	Other	-0.228353	0.382304	0.740844	0.0291254	1.72216	-0.218801	0.135047	0.0448727	-0.258965	-0.117486	Other	-0.288785	1.66665	Other	-0.11467	-0.0751249	-0.0690376	-0.226279	0.372833	0.32702	0.603613	0.327022	0.466322	0.762376
17-00189	153	Alive	Adverse			80	69		0.349801	0.0900999	0.00623545	0.141547	0.16912	0.220707	0.185213	0.132434	0.118896	0.190585	0.109641	Other	0.255314	0.385485	0.818543	0.0383938	4.24068	-0.207579	0.402463	0.433123	-0.00610393	0.115049	Other	-0.128548	1.9688	Other	0.00892386	0.0741617	0.08715	-0.158484	0.344311	0.15311	0.292353	0.302263	0.476234	0.787681
17-00195	351	Alive	Adverse		M4	25	7	M4	0.372029	0.1133	0.0448633	0.138297	0.177004	0.173307	0.222123	0.131901	0.130643	0.190803	0.167467	Other	0.0800668	0.44569	0.941511	0	4.02045	-0.24157	0.345894	0.414092	-0.101118	0.0978583	Other	-0.110514	1.90699	Other	0.010484	0.074281	0.0819279	-0.16559	0.246481	0.0750154	0.349491	0.252472	0.398437	0.770066
17-00210	51	Dead	Adverse		M2	25	26	M2	0.371069	0.0923679	0.0237652	0.162964	0.175111	0.196828	0.184117	0.127273	0.140494	0.17751	0.195946	Double del	0.156109	0.442723	0.883614	0.0182201	4.66824	-0.321186	0.183	0.291727	-0.10278	0.0646885	Double del	-0.219758	1.95854	Double del	0.028236	0.078369	0.174514	-0.170797	0.490695	0.191318	0.628403	0.437664	0.496574	0.780326
17-00230	1181	Alive	Favorable		M5	85	70	M5	0.408789	0.129216	0.0445688	0.242009	0.229973	0.227299	0.287113	0.167191	0.237911	0.255666	0.212727	Diploid-mono	0.184468	0.616967	0.944056	0.0043066	5.27593	-0.0636382	0.361296	0.486704	0.125346	0.249049	Diploid-mono	0.103355	2.15126	Diploid-mono	0.105514	0.223562	0.210126	-0.0962676	0.0233915	-0.0550057	0.184579	0.105454	0.316479	0.73919
17-00248	14	Alive	Intermediate		M1	85	70	M1	0.372065	0.107215	0.014311	0.144862	0.202902	0.265746	0.218322	0.144742	0.193687	0.202105	0.160512	Diploid-Nonmono	0.315657	0.402668	0.849131	0	3.41071	-0.301453	0.389559	0.438008	-0.0829948	0.0870433	Diploid-Nonmono	-0.173194	1.87476	Diploid-Nonmono	-0.0633948	-0.0304463	0.00982367	-0.2002	0.328546	0.125171	0.31572	0.279397	0.455132	0.787034
17-00252	855	Dead	Adverse		M0	NA	82	M0	0.296458	0.0502577	-0.01512	0.129678	0.121153	0.106496	0.164799	0.0991849	0.155469	0.129701	0.154517	Other	-0.105779	0.33583	0.658622	0.0158723	4.26334	-0.353242	0.051959	0.198596	-0.316691	-0.117332	Other	-0.234951	1.82092	Other	-0.054002	-0.0418097	0.0221333	-0.215473	0.333141	0.145382	0.381081	0.295889	0.42638	0.775111
17-00256	225	Alive	Favorable			58	44		0.371419	0.127377	0.0149617	0.178893	0.237155	0.302622	0.237291	0.152716	0.256751	0.198005	0.14717	Other	0.378825	0.508625	0.890036	0	3.06886	-0.13975	0.366608	0.530094	0.0426813	0.201151	Other	-0.105817	1.77023	Inv(16)	0.0531175	0.108694	0.114563	-0.0985604	0.30929	0.0334297	0.545179	0.355686	0.440608	0.778738
17-00262	23	Dead	Intermediate		M5	81	43	M5	0.368739	0.115181	0.0287862	0.154534	0.203783	0.241601	0.241149	0.153211	0.23634	0.216732	0.219509	Diploid-mono	0.25441	0.419529	0.865909	0.00185667	5.02935	-0.18135	0.292505	0.479369	0.02748	0.171327	Diploid-mono	-0.0336812	2.00611	Diploid-mono	-0.00597648	0.106318	0.119003	-0.147651	0.319232	0.191151	0.462228	0.321809	0.442489	0.779861
17-00264	5	Dead	Adverse		M5	42	4	M5	0.386205	0.119857	0.0502925	0.112268	0.201916	0.203121	0.239666	0.137996	0.21712	0.218605	0.200759	Other	0.118283	0.335528	0.854073	0	3.9463	-0.341763	0.282535	0.386147	-0.111096	0.0797767	Other	-0.195387	1.93644	Other	0.00273365	0.0584143	0.0638083	-0.177514	0.218359	-0.105866	0.483595	0.199827	0.38281	0.768224
17-00276	1512	Alive	Adverse		M1	61	82	M1	0.352368	0.0807213	-0.00553724	0.158085	0.160405	0.213164	0.184652	0.120529	0.0748159	0.177304	0.192963	Other	0.215188	0.489409	0.861646	0.0353148	3.71547	-0.166982	0.39752	0.380751	-0.0118702	0.111022	Other	-0.185831	1.88242	Other	-0.0354642	0.0216375	0.072661	-0.164303	0.45662	0.288508	0.517043	0.424742	0.537998	0.776683
17-00287	14	Dead	Adverse			80.5	60		0.331721	0.0967317	0.0242863	0.131793	0.181358	0.19763	0.207778	0.128153	0.222895	0.202191	0.156061	Diploid-Nonmono	0.116337	0.415945	0.832487	0	2.46513	-0.427859	0.187341	0.330788	-0.278668	-0.0762643	Diploid-ONS	-0.302337	1.76304	Diploid-ONS	-0.138263	-0.113325	-0.0336556	-0.231133	0.364207	0.172235	0.602465	0.303522	0.450983	0.787526
17-00300	24	Dead	Adverse		M5	85	75	M5	0.323811	0.104694	-0.00146914	0.125494	0.198591	0.213093	0.138143	0.119937	0.131189	0.145147	0.197529	Other	0.222919	0.379834	0.75229	0	3.11796	-0.518603	0.144209	0.239653	-0.178745	-0.0357574	Other	-0.0510355	1.93741	Other	-0.104624	-0.0675115	-0.0209238	-0.22042	0.0835115	-0.0923884	0.252423	0.014208	0.318038	0.763011
17-00313	48	Alive	Favorable		M1	NA	NA	M1	0.370305	0.0775548	0.000370858	0.127767	0.143628	0.10299	0.195684	0.098864	0.108339	0.172222	0.168593	Other	-0.135517	0.433908	0.971626	0.0704448	4.58817	-0.249015	0.225609	0.344304	-0.120533	0.0377894	Other	-0.144489	1.86457	Other	-0.00706368	0.0621385	0.0538868	-0.0820487	0.313178	0.276459	0.434455	0.327459	0.460692	0.785236
17-00321	269	Dead	Adverse			30	NA		0.40893	0.190664	0.0290961	0.277615	0.214684	0.213263	0.297939	0.149794	0.22353	0.237095	0.245106	Other	0.136569	0.685517	1.13376	0	7.19093	0.115546	0.602408	0.777321	0.302761	0.511329	Other	0.29669	2.12204	Other	0.428505	0.562202	0.477968	0.18697	0.0988463	-0.0676004	0.243766	0.196661	0.400154	0.72901
17-00325	119	Alive	Favorable			74.8	83		0.366969	0.128882	0.0129827	0.152171	0.220318	0.218208	0.231509	0.129483	0.180371	0.203198	0.136078	Other	0.208152	0.465617	0.871639	0.0110097	4.29934	-0.238264	0.25134	0.376716	-0.0373415	0.105438	Other	-0.197609	2.00856	Inv(16)	0.0501282	0.104102	0.127661	-0.130775	0.356829	0.195198	0.513947	0.399073	0.497045	0.779227
17-00326	135	Dead	Adverse		M1	85	49	M1	0.356585	0.0747138	-0.013851	0.193867	0.178172	0.223434	0.19512	0.113234	0.0869521	0.196489	0.202197	Other	0.251436	0.537916	0.890048	0.0422345	5.83959	-0.316595	0.180409	0.279701	-0.125581	0.00336793	Other	-0.220352	1.89591	Other	0.0594143	0.118049	0.156559	-0.0568189	0.527516	0.398849	0.589318	0.488596	0.554754	0.77845
17-00328	289	Dead	Favorable		M2	40	25	M2	0.337972	0.115744	0.019961	0.189712	0.173332	0.190893	0.200229	0.119226	0.164854	0.210927	0.205798	Other	0.101991	0.539977	0.887446	0.0536995	5.57338	-0.180248	0.443346	0.545441	0.00637113	0.187212	Other	-0.171762	1.90319	Other	-0.018842	0.0534096	0.0532066	-0.2021	0.300889	0.205078	0.27888	0.232098	0.435425	0.784659
17-00337	31	Dead	Adverse			35	39		0.346706	0.130181	0.0306524	0.167396	0.202417	0.215507	0.200822	0.136069	0.154069	0.211519	0.224876	Other	0.136032	0.547017	0.918651	0.0136425	4.59555	-0.202504	0.338165	0.483318	0.091695	0.257532	Other	-0.0133461	1.90167	Other	0.0446875	0.137971	0.170637	-0.124541	0.35505	0.123946	0.495333	0.366378	0.454401	0.766507
17-00360	263	Alive	Favorable			70	NA		0.373212	0.124851	0.0566485	0.185275	0.212412	0.215931	0.243801	0.143209	0.265914	0.216466	0.199164	Diploid-Nonmono	0.14758	0.601395	0.998353	0.00646661	3.95444	-0.152977	0.35485	0.51707	0.0919933	0.209708	Diploid-ONS	0.0577637	1.94129	Diploid-ONS	0.0212841	0.13844	0.0798806	-0.100689	0.0944967	-0.093206	0.443585	0.190064	0.347226	0.772869
17-00423	233	Alive	Favorable		M5	85	30	M5	0.369908	0.130165	0.052981	0.262469	0.230494	0.252505	0.274591	0.150247	0.259809	0.206602	0.204935	Diploid-mono	0.224968	0.699606	0.931125	0	3.02587	-0.261837	0.224931	0.361534	-0.055513	0.0898353	Diploid-mono	0.0336439	1.88387	Diploid-mono	-0.00470382	0.0672217	0.065367	-0.192059	0.053843	-0.0848952	0.298026	0.0425167	0.282714	0.753347
17-00438	158	Alive	Adverse		M5	61	NA	M5	0.421107	0.130022	0.0523391	0.22992	0.239778	0.230409	0.298549	0.161845	0.256494	0.252661	0.207161	Diploid-mono	0.193807	0.596799	1.05571	0	3.14932	-0.17168	0.322059	0.421124	-0.0486103	0.100674	Diploid-mono	-0.161526	1.92153	Diploid-mono	-0.0203688	0.0242196	0.029992	-0.152279	0.0203443	0.0266699	0.201645	0.121144	0.317963	0.733823
17-00446	24	Dead	Adverse			50	NA		0.450722	0.159591	0.036045	0.242919	0.20751	0.209902	0.25616	0.136973	0.202512	0.263331	0.220611	Del5.5q	0.111104	0.60594	1.16825	0.141657	5.79541	-0.0211298	0.516587	0.561657	0.249328	0.349121	Del5.5q	0.136748	2.07896	Del5.5q	0.253873	0.391492	0.361398	0.0874489	0.413202	0.22434	0.47145	0.433789	0.510433	0.761268
17-00452	53	Alive	Adverse			50.5	53		0.327584	0.114583	0.0183431	0.121438	0.147128	0.15924	0.15887	0.103791	0.15086	0.140388	0.163154	Other	0.0226202	0.395594	0.838844	0	3.08062	-0.245669	0.28905	0.402171	-0.0409908	0.118062	Other	-0.20875	1.67069	Other	0.0265459	0.0814864	0.148537	-0.138009	0.437836	0.154059	0.57969	0.386291	0.505904	0.767841
17-00467	42	Dead	Adverse		M4	60	NA	M4	0.339581	0.135272	0.0269377	0.137493	0.171257	0.16206	0.181063	0.119025	0.137053	0.213717	0.221834	Other	0.0138088	0.437387	0.87781	0.0460437	6.1463	-0.241099	0.334141	0.425244	0.0281739	0.211811	Other	-0.0155294	2.13307	Other	0.152233	0.275452	0.267133	-0.0516343	0.469871	0.330344	0.611837	0.408974	0.499829	0.76776
17-00478	211	Alive	Favorable		M4	66.5	37	M4	0.339448	0.0982102	0.0181307	0.154249	0.17597	0.184101	0.201945	0.115212	0.166163	0.193838	0.191476	Diploid-Nonmono	0.0779466	0.498825	0.883481	0.0263677	4.34571	-0.247747	0.279549	0.418174	0.00341631	0.137862	Diploid-mono	-0.0608747	1.88074	Diploid-mono	-0.0274222	0.0633959	0.0373977	-0.15032	0.16312	0.0557768	0.435633	0.29551	0.406314	0.786254
17-00485	1425	Alive	Favorable		M1	87	83	M1	0.347396	0.0807617	0.000127566	0.131797	0.139785	0.152193	0.139945	0.106032	0.0889109	0.161807	0.218932	Other	0.0402573	0.399159	0.834912	0.029465	4.00579	-0.129295	0.296602	0.410128	0.0791056	0.16258	Other	-0.0488675	1.81929	Other	-0.0639344	0.0288895	0.00479445	-0.153471	0.402606	0.314995	0.494849	0.354478	0.44558	0.805407
17-00491	215	Alive	Favorable		M0	92	96	M0	0.270266	0.0677881	-0.0184094	0.104821	0.123655	0.0880729	0.151291	0.0763128	0.0857445	0.128625	0.168844	Diploid-Nonmono	-0.203096	0.353617	0.71536	0.0131419	2.35025	-0.308115	0.0839294	0.181297	-0.216971	-0.0813676	Diploid-Nonmono	-0.220443	1.58329	Diploid-Nonmono	-0.075945	-0.0403293	-0.0303438	-0.191861	0.310794	0.142296	0.520738	0.348274	0.46704	0.776901
17-00499	316	Dead	Adverse		M5	91	90	M5	0.323183	0.0754885	-0.0127743	0.174733	0.220393	0.276941	0.180059	0.138521	0.217364	0.179582	0.182806	Other	0.382627	0.490671	0.716633	0	2.12633	-0.647153	-0.0446734	0.135558	-0.392032	-0.162296	Other	-0.323359	1.80861	Other	-0.17425	-0.167445	-0.091076	-0.341886	0.269745	0.0316044	0.156565	0.0518053	0.32322	0.780259
17-00511	22	Dead	Adverse			74	NA		0.340056	0.11103	0.0124343	0.150846	0.165549	0.156669	0.191643	0.105549	0.177161	0.184485	0.155839	Del5.5q	-0.025872	0.462825	0.834602	0	2.90676	-0.328156	0.19446	0.270786	-0.179138	0.00485469	Del5.5q	-0.292507	1.656	Del5.5q	0.00427729	0.0530831	0.103739	-0.179074	0.390698	0.0971928	0.597315	0.346605	0.48461	0.784853
17-00514	162	Alive	Intermediate			94	55		0.359274	0.116406	0.013422	0.190391	0.21435	0.256398	0.205471	0.127994	0.256979	0.175381	0.189663	Other	0.283215	0.528153	0.931577	0	3.5594	-0.248887	0.235707	0.392806	0.00196533	0.140971	Other	0.0309151	1.84024	Other	0.0616255	0.161995	0.153676	-0.0731173	0.182539	-0.16653	0.251698	0.169452	0.36809	0.773123
17-00518	61	Dead	Favorable		M0	75	86	M0	0.343934	0.129442	0.00410706	0.123155	0.18856	0.232297	0.21547	0.119097	0.22087	0.182926	0.171357	Diploid-Nonmono	0.204815	0.394372	0.873464	0	3.34059	-0.120525	0.392709	0.457622	0.0657793	0.188021	Diploid-Nonmono	-0.19713	1.74259	Diploid-Nonmono	-0.00320365	0.0665019	0.0385662	-0.0739822	0.234527	0.166242	0.444557	0.29377	0.473955	0.7599
17-00536	121	Dead	Intermediate			NA	NA		0.333432	0.0920507	-0.0174799	0.214574	0.208042	0.305098	0.232096	0.124402	0.185173	0.164156	0.148701	Diploid-Nonmono	0.417427	0.54876	0.906511	0.010903	2.67894	-0.127416	0.31906	0.544736	0.0493519	0.200306	Diploid-ONS	-0.186543	1.65458	Diploid-ONS	0.00946226	0.0076073	-0.0121517	-0.118412	0.259291	-0.235338	0.411165	0.272505	0.501117	0.79148
17-00551	37	Dead	Intermediate		M2	73	79	M2	0.32735	0.0870629	0.0228774	0.144503	0.145155	0.146086	0.176064	0.107956	0.141992	0.16565	0.207338	Diploid-Nonmono	-0.00684947	0.4389	0.762119	0.0414905	3.88463	-0.221276	0.2382	0.200163	-0.146406	-0.0110385	Diploid-Nonmono	-0.202655	1.86571	Diploid-Nonmono	-0.0832851	-0.0155292	-0.0442941	-0.238797	0.504629	0.301188	0.595919	0.416491	0.498837	0.789382
17-00556	181	Alive	Intermediate			NA	NA		0.429679	0.1598	0.0946611	0.214815	0.243712	0.279542	0.255762	0.182909	0.344967	0.244653	0.232308	Other	0.290281	0.58795	1.08085	0.0119888	5.25473	0.101698	0.601529	0.721508	0.345867	0.455388	Other	0.338491	2.11548	Other	0.175733	0.337292	0.248942	-0.00153614	0.19851	-0.0535953	0.510547	0.244449	0.38744	0.759117
17-00613	37	Dead	Favorable		M4	30	40	M4	0.336518	0.0896585	0.0392143	0.133571	0.151964	0.122013	0.176268	0.111663	0.167781	0.178673	0.159699	Diploid-Nonmono	-0.0668734	0.402364	0.800306	0	4.07451	-0.3236	0.202397	0.31445	-0.115453	0.0362894	Diploid-mono	-0.175316	1.97476	Diploid-mono	-0.0500092	0.0268018	0.0776416	-0.213313	0.301919	0.129323	0.356152	0.301146	0.449309	0.788096
17-00634	177	Alive	Adverse		M0	65	NA	M0	0.428777	0.168049	0.08624	0.210889	0.234768	0.260436	0.280529	0.163125	0.298035	0.236343	0.18382	Other	0.251123	0.616814	1.00323	0.0089001	1.94071	-0.0372814	0.454347	0.580778	0.0815942	0.259039	Other	0.127286	1.86509	Other	0.0882767	0.188847	0.167676	-0.0836713	0.213862	-0.00588928	0.511024	0.204434	0.380114	0.741123
17-00637	1	Dead	Intermediate			90	87		0.392676	0.145107	0.0856823	0.228005	0.219582	0.210595	0.245044	0.167889	0.28832	0.211513	0.202902	Other	0.167827	0.613588	0.970397	0	2.90252	0.00740977	0.43078	0.58081	0.205492	0.31185	Other	0.032299	1.90922	Other	0.028921	0.125257	0.118485	-0.104427	0.280845	-0.064055	0.48938	0.152758	0.338945	0.753314
17-00656	78	Alive	NonAML			NA	NA		0.432651	0.160698	0.0826422	0.224628	0.226206	0.24177	0.268511	0.144478	0.268595	0.23772	0.102203	Other	0.183683	0.634153	1.03906	0.00179677	2.99223	-0.166907	0.411485	0.563204	0.129876	0.286017	Other	0.00277462	1.88431	Other	0.0709568	0.165097	0.171613	-0.0736515	0.219215	-0.0145072	0.490072	0.223329	0.387768	0.754536
17-00676	1	Dead	Adverse			80	67		0.336004	0.0745639	0.0257627	0.13909	0.1694	0.174226	0.172572	0.121644	0.172736	0.157695	0.18926	Other	0.0662796	0.338864	0.815084	0	3.55429	-0.105268	0.30505	0.35886	0.0497436	0.162872	Other	-0.36825	1.68425	Other	-0.0409655	-0.0113969	0.0587915	-0.175625	0.413061	0.12999	0.51909	0.396403	0.453922	0.793881
17-00678	1512	Alive	Adverse		M4	NA	90	M4	0.333673	0.0909781	0.00286254	0.141167	0.171263	0.1796	0.19011	0.12331	0.180326	0.207004	0.168476	Other	0.0844908	0.374907	0.814574	0.0385199	3.83621	-0.30086	0.169921	0.219512	-0.142165	-0.054542	Other	-0.140315	1.98228	Other	-0.0673406	0.00799012	0.0685708	-0.154186	0.413193	0.249297	0.374061	0.281482	0.432175	0.781631
17-00679	117	Dead	Adverse			20	7		0.49911	0.182305	0.0548971	0.270615	0.234258	0.238493	0.306495	0.170479	0.24704	0.287277	0.328228	Del5.5q	0.198208	0.656764	1.31858	0.134281	9.26709	0.237641	0.728004	0.750192	0.447855	0.581594	Del5.5q	0.454307	2.32414	Del5.5q	0.428943	0.58089	0.501873	0.211967	0.232188	-0.0435292	0.438756	0.296632	0.414845	0.735269
17-00685	62	Dead	Intermediate		M5	80	55	M5	0.421259	0.133613	0.0707378	0.20902	0.215843	0.18585	0.249282	0.152803	0.278256	0.244921	0.228371	Other	0.0655482	0.545088	1.07129	0	4.79849	-0.161881	0.402489	0.51972	0.0717508	0.24018	Other	-0.0539511	2.08039	Other	0.0542411	0.145102	0.181886	-0.100281	0.237704	0.0233653	0.412745	0.0915797	0.307093	0.734376
17-00687	NA		Favorable			90.8	NA		0.319549	0.089238	-0.0102357	0.128428	0.17742	0.23294	0.151318	0.130509	0.151364	0.173044	0.165234	Other	0.282361	0.423319	0.872522	0	3.59976	-0.268986	0.310901	0.494524	-0.0241129	0.112442	Other	-0.177948	1.70216	t(8;21)	-0.0438778	-0.0215445	-0.00588614	-0.152138	0.301186	-0.194229	0.474963	0.342893	0.47771	0.782449
17-00690	151	Alive	Favorable		M1	80	NA	M1	0.253097	0.06066	-0.0153911	0.0975723	0.0952454	0.0652963	0.0991909	0.0735422	0.0474945	0.142554	0.137301	Diploid-Nonmono	-0.20316	0.277392	0.617301	0.0198726	2.77414	-0.331646	0.153889	0.0986958	-0.28741	-0.15194	Diploid-Nonmono	-0.355929	1.64671	Diploid-Nonmono	-0.138111	-0.0884816	-0.0893254	-0.253313	0.282927	0.024	0.353027	0.340783	0.49804	0.792168
17-00694	256	Dead	Adverse			95	NA		0.322064	0.105822	-0.0243413	0.1544	0.133122	0.135121	0.124819	0.0915099	0.0566581	0.189499	0.135552	Other	0.0433509	0.400672	0.882355	0.0168448	4.27304	-0.215517	0.364696	0.409592	0.00930575	0.152542	Other	-0.260726	1.4994	Other	0.12854	0.13185	0.1375	-0.0375144	0.197504	-0.243041	0.339252	0.206673	0.494127	0.776042
17-00741	99	Alive	Favorable			50	NA		0.368431	0.132169	0.0329064	0.180419	0.248661	0.304422	0.268105	0.149747	0.290768	0.201364	0.123115	Other	0.394789	0.537734	0.85908	0	2.3944	-0.0640966	0.45736	0.625843	0.108319	0.282027	Other	-0.100053	1.78822	Inv(16)	0.0959267	0.162039	0.148569	-0.05858	0.28261	-0.0136224	0.501386	0.373757	0.491716	0.762664
17-00755	22	Dead	Intermediate			90	94		0.258781	0.0654634	0.000222823	0.104411	0.107645	0.0466101	0.10359	0.0738251	0.0996037	0.117746	0.0935588	Diploid-Nonmono	-0.251231	0.319963	0.723236	0.019213	3.31861	-0.316165	0.188412	0.196221	-0.170257	-0.0376504	Diploid-ONS	-0.247101	1.62284	Diploid-ONS	-0.0644221	0.0144864	0.0123531	-0.0555023	0.277	0.0673788	0.451291	0.343017	0.473682	0.783465
17-00761	328	Dead	Adverse		M4	92	91	M4	0.287569	0.0728683	-0.0138689	0.110968	0.133453	0.0698116	0.128357	0.0854432	0.121509	0.164969	0.208596	Other	-0.202264	0.354573	0.908259	0	4.00656	-0.445767	0.0363596	0.173042	-0.287224	-0.0946751	Other	-0.198096	1.76272	Other	-0.106457	-0.0300126	0.0300195	-0.240287	0.378668	0.162145	0.277676	0.308289	0.411275	0.790439
17-00768	27	Dead	Adverse			85	54		0.404751	0.152016	0.0657072	0.227539	0.239561	0.283626	0.274439	0.146832	0.257638	0.229895	0.197208	Other	0.315739	0.617965	0.994593	0.00664048	3.40556	-0.0193088	0.474288	0.563986	0.123159	0.289531	Other	-0.00508473	1.8484	Other	0.11415	0.203431	0.167825	-0.0569569	0.275644	0.0470429	0.53752	0.324149	0.463813	0.746547
17-00770	5	Dead	Adverse			80	24		0.415887	0.134624	0.0682541	0.198953	0.214367	0.204531	0.247204	0.13863	0.260488	0.224727	0.191779	Other	0.144647	0.57079	1.05444	0.0160835	5.23139	-0.0384179	0.406389	0.539427	0.193338	0.258415	Other	0.0785098	1.89411	Other	0.051497	0.139342	0.0792042	-0.0934598	0.0431347	-0.123664	0.419412	0.0706925	0.308337	0.762322
17-00772	116	Alive	Intermediate			NA	60		0.237086	0.0679273	-0.0203455	0.0975449	0.112649	0.0541501	0.143917	0.0653686	0.0917312	0.129029	0.132543	Other	-0.225928	0.318318	0.579764	0.0363222	0.784728	-0.318964	0.129815	0.125351	-0.241086	-0.0937727	Other	-0.331927	1.641	Other	-0.104371	-0.0500831	-0.0554928	-0.142189	0.226769	0.0525683	0.391911	0.27895	0.475522	0.784849
17-00776	272	Dead	Intermediate		M0	90	80	M0	0.3791	0.107166	0.021724	0.157823	0.20218	0.244322	0.224101	0.148999	0.172485	0.205174	0.167401	Diploid-Nonmono	0.264995	0.459583	0.944926	0	4.25938	-0.262154	0.344756	0.438417	-0.0126213	0.120274	Diploid-Nonmono	-0.0383794	1.94917	Diploid-Nonmono	-0.0258105	0.0404948	0.0817443	-0.158	0.415827	0.187677	0.516014	0.361175	0.493164	0.78037
17-00779	65	Dead	Adverse		M1	95	NA	M1	0.249854	0.0779991	-0.00339312	0.106824	0.118427	0.067014	0.108713	0.0670401	0.0897235	0.160317	0.193103	Other	-0.187336	0.302571	0.652392	0.0541753	3.17346	-0.399092	0.090372	0.176452	-0.278941	-0.0895384	Other	-0.153856	1.66302	Other	-0.0635293	-0.0212971	0.0188098	-0.189343	0.247145	-0.114698	0.52123	0.147215	0.402716	0.789349
17-00781	57	Alive	Adverse		M5	3	NA	M5	0.510024	0.199904	0.0928253	0.293022	0.252338	0.282225	0.330801	0.190101	0.290173	0.31557	0.315894	Other	0.313602	0.693205	1.34453	0.095073	7.51133	0.272104	0.741463	0.850295	0.466184	0.637922	Other	0.380785	2.3041	Other	0.374575	0.539846	0.457333	0.12844	-0.0395192	-0.251078	0.17635	0.140297	0.318266	0.728067
17-00834	68	Alive	Favorable			69	NA		0.437932	0.157896	0.0624507	0.198932	0.23513	0.268397	0.270864	0.167984	0.28861	0.253072	0.198931	Other	0.25436	0.572787	1.06909	0.000202574	3.58618	-0.146108	0.469425	0.554268	0.121243	0.266216	Other	0.0836325	1.97907	Other	0.125195	0.234153	0.219533	-0.0624677	0.0996857	0.000724572	0.270689	0.233146	0.401625	0.73464
17-00838	212	Alive	Adverse		M5	7	NA	M5	0.42939	0.134584	0.0278245	0.244194	0.232033	0.223942	0.275085	0.14935	0.240341	0.250989	0.247637	Diploid-mono	0.198397	0.663832	1.14317	0.0220623	5.58482	0.10058	0.498994	0.552275	0.236597	0.373075	Diploid-mono	0.051262	2.22137	Diploid-mono	0.22772	0.370205	0.316784	-0.0158719	0.249569	0.0371254	0.444234	0.246278	0.373114	0.751773
17-00843	52	Alive	Intermediate			48	26		0.384379	0.113169	-0.00472224	0.162818	0.17497	0.205081	0.186202	0.120134	0.182295	0.157756	0.167195	Del7.7q	0.160691	0.513189	0.979974	0	3.44248	-0.114099	0.375046	0.474949	0.0843797	0.233303	Del7.7q	-0.0827328	1.77337	Del7.7q	0.122332	0.218585	0.221624	-0.0445879	0.231981	0.033098	0.378029	0.357414	0.472877	0.755046
17-00848	546	Dead	Favorable		M4	36	28	M4	0.398444	0.149729	0.0450274	0.191636	0.238167	0.231692	0.257149	0.151241	0.242706	0.229172	0.186135	Other	0.186163	0.537529	0.962584	0.0162592	5.23464	-0.198702	0.361887	0.480023	-0.00423092	0.163807	Other	-0.0246671	2.10416	Other	0.104085	0.187643	0.19467	-0.0983273	0.208124	-0.117795	0.479173	0.316919	0.417793	0.758321
17-00849	1	Dead	Intermediate		M1	NA	95	M1	0.242	0.0502936	-0.0356868	0.0767582	0.0877411	0.0465796	0.127028	0.0691712	0.0232362	0.133926	0.185737	Other	-0.238024	0.208023	0.55806	0	4.19951	-0.320942	-0.0323707	-0.0490001	-0.332962	-0.248453	Other	-0.333194	1.74419	Other	-0.118841	-0.108492	-0.130912	-0.150208	0.362406	0.320906	0.581026	0.307318	0.456823	0.775976
17-00851	1455	Alive	Adverse		M0	90	85	M0	0.305452	0.0774541	-0.0111317	0.127459	0.146656	0.214025	0.120977	0.121202	0.0452238	0.153208	0.181863	Other	0.220725	0.330937	0.777886	0.05919	3.73006	-0.361362	0.186522	0.294811	-0.165894	-0.00813894	Other	-0.241946	1.84085	Other	-0.0746155	-0.0275709	0.0454934	-0.156129	0.505089	0.296392	0.472986	0.392671	0.502293	0.792672
17-00857	19	Alive	Favorable			90	85		0.335548	0.109508	0.0323686	0.134966	0.178838	0.189247	0.20793	0.129134	0.220056	0.191805	0.183063	Diploid-Nonmono	0.0779115	0.465203	0.868063	0.031349	2.88378	-0.189303	0.334894	0.416139	0.0142077	0.146553	Diploid-ONS	-0.185771	1.7824	Diploid-ONS	-0.0736595	-0.0171544	-0.0299091	-0.21216	0.241227	0.134643	0.544823	0.27407	0.435188	0.783671
17-00862	3	Alive	Intermediate			69	28		0.359662	0.119517	0.00112217	0.19415	0.197018	0.25683	0.216861	0.141605	0.178366	0.181373	0.206759	Diploid-Nonmono	0.320077	0.572725	0.943924	0.0271981	5.77363	-0.178003	0.358946	0.451247	0.042039	0.187109	Diploid-ONS	0.0782713	2.04525	Diploid-ONS	0.158942	0.283743	0.271559	-0.0139531	0.452602	0.248253	0.512725	0.417779	0.507676	0.773137
17-00881	47	Alive	Adverse			NA	NA		0.406406	0.138123	0.0560753	0.202465	0.228449	0.288183	0.251483	0.152879	0.259088	0.186997	0.182529	Other	0.366566	0.596078	1.04189	0.0291852	2.29752	0.048938	0.513654	0.620786	0.223172	0.337426	Other	0.0192299	1.80256	Other	0.046659	0.123819	0.114759	-0.0993248	0.232119	0.030958	0.543563	0.202667	0.390438	0.769071
17-00883	249	Dead	Intermediate		M1	82	NA	M1	0.332846	0.0825851	-0.00389043	0.174628	0.181907	0.22374	0.209168	0.122419	0.161327	0.164335	0.213045	Diploid-Nonmono	0.218315	0.505366	0.871396	0.0338298	2.99951	-0.10811	0.334313	0.327747	0.0958974	0.174946	Diploid-Nonmono	-0.22762	1.71575	Diploid-Nonmono	-0.0530124	-0.0141562	0.0196299	-0.227177	0.21643	-0.0529005	0.38725	0.267544	0.421996	0.791579
17-00887	83	Alive	Adverse			40	NA		0.395853	0.14039	0.0602329	0.208152	0.222057	0.244569	0.242301	0.160827	0.278202	0.238542	0.189569	Other	0.204566	0.570184	0.9643	0.00559913	3.17579	-0.188911	0.318361	0.479237	-0.0341749	0.126844	Other	-0.146147	1.88057	Other	0.0225339	0.117489	0.14058	-0.171196	0.189887	-0.0896826	0.5417	0.202503	0.350702	0.778193
17-00893	82	Alive	Favorable			80	85		0.31048	0.0866834	-0.0161274	0.125159	0.141488	0.129152	0.12727	0.101515	0.117972	0.146582	0.21097	Diploid-Nonmono	-0.000946674	0.391252	0.851595	0	4.29433	-0.0352122	0.306975	0.359107	0.0469928	0.14823	Diploid-ONS	-0.159676	1.70912	Diploid-ONS	-0.0119916	0.0617458	0.0245499	-0.105861	0.42175	0.236651	0.611221	0.395882	0.504998	0.777092
17-00896	75	Alive	Adverse			90	NA		0.376391	0.131225	-0.00852333	0.179392	0.224398	0.299196	0.23218	0.131594	0.176792	0.192617	0.200571	Other	0.385186	0.483406	1.02571	0	4.8527	-0.126667	0.408903	0.506371	0.103324	0.242322	Other	-0.0331208	1.78933	Other	0.180621	0.271128	0.281027	0.0171571	0.342452	0.140605	0.353972	0.377167	0.503161	0.777285
17-00901	1386	Alive	Adverse		M5	95	85	M5	0.330771	0.0906624	-0.0138649	0.203112	0.213169	0.280455	0.16868	0.130729	0.170402	0.212048	0.243328	Other	0.370031	0.54081	0.849473	0.160492	4.12086	-0.387228	0.178424	0.289571	-0.0697206	0.05831	Other	-0.0725641	1.89333	Other	-0.0580212	0.0212075	0.11147	-0.1809	0.207077	0.010998	0.358361	0.0683699	0.322298	0.755501
17-00908	13	Alive	Adverse			80	NA		0.353064	0.102527	0.00897078	0.153944	0.169269	0.125719	0.224455	0.103529	0.16427	0.204392	0.147759	Other	-0.0441421	0.436972	0.914147	0.0290027	2.98542	-0.106064	0.364869	0.473239	0.0528272	0.174761	Other	-0.214848	1.82063	Other	0.0216195	0.0618628	0.091845	-0.0808196	0.281826	0.0141226	0.415504	0.370548	0.496259	0.776462
17-00915	16	Dead	Intermediate			85	79		0.396802	0.103769	0.0312758	0.136765	0.170909	0.150647	0.232918	0.111134	0.199901	0.194747	0.24084	Other	-0.0252621	0.409856	1.05379	0.0301168	4.86874	-0.1059	0.344555	0.420933	0.0601425	0.160769	Other	-0.0651791	1.89754	Other	0.0228199	0.129426	0.0837893	-0.0532062	0.329296	0.3113	0.459009	0.34728	0.463501	0.762668
17-00926	72	Alive	Favorable			41	NA		0.324401	0.0744397	-0.00059975	0.147837	0.123541	0.120123	0.143012	0.0976325	0.0841635	0.168682	0.124523	Diploid-Nonmono	-0.0720042	0.391027	0.872774	0	3.90936	-0.301609	0.284737	0.362477	-0.13673	0.0673536	Diploid-ONS	-0.0303639	1.76046	Diploid-ONS	0.00993366	0.109226	0.0987176	-0.168266	0.244311	0.163198	0.320149	0.305275	0.403093	0.802948
17-00933	NA		NotInitial			NA	NA		0.340315	0.104317	-0.0104931	0.156086	0.155351	0.187877	0.198236	0.104892	0.124402	0.166147	0.211397	Other	0.0845175	0.425265	0.877909	0.0909755	4.13365	-0.130905	0.268493	0.339238	-0.0182118	0.0800806	Other	-0.0593383	1.86874	Other	0.0531431	0.105747	0.149814	-0.0598429	0.499581	0.307212	0.591142	0.434706	0.528312	0.777852
17-01020	NA		NotInitial			NA	NA		0.261469	0.0589118	-0.0139544	0.115007	0.0991489	0.0872575	0.116119	0.0863093	0.0252419	0.154638	0.137117	Other	-0.132999	0.328036	0.611171	0.043503	2.22214	-0.437308	0.248196	0.197085	-0.317438	-0.112204	Other	-0.299162	1.66283	Other	-0.143805	-0.129162	-0.115397	-0.248553	0.345427	0.166976	0.372867	0.287597	0.445799	0.794131
17-01021	49	Dead	Adverse		M1	70	88	M1	0.331204	0.0760824	-0.00272422	0.141125	0.14864	0.157938	0.133141	0.112739	0.094706	0.14285	0.219304	Double del	0.0730598	0.386887	0.781973	0	4.71645	-0.0741763	0.319493	0.323527	0.0205674	0.107648	Double del	-0.173337	1.89515	Double del	0.0513485	0.106451	0.146505	-0.127492	0.563391	0.300817	0.718659	0.462043	0.530037	0.790858
17-01023	149	Alive	Favorable		M4	61	12	M4	0.416742	0.142952	0.0456973	0.242552	0.262506	0.284682	0.294204	0.1666	0.250015	0.222355	0.154685	Other	0.340622	0.635164	0.987348	0	4.67402	-0.205966	0.38577	0.503246	0.0024944	0.174123	Other	-0.0959164	2.03977	Inv(16)	0.0471673	0.0929146	0.0876096	-0.139671	0.11627	-0.12883	0.424873	0.218131	0.373441	0.746923
17-01024	167	Dead	Intermediate		M1	95	86	M1	0.295711	0.0972912	0.0223218	0.118126	0.132673	0.09825	0.197498	0.0958292	0.151397	0.173782	0.178977	Diploid-Nonmono	-0.158923	0.31189	0.765505	0.0390857	5.4635	-0.28497	0.193272	0.233789	-0.112077	0.0247007	Diploid-Nonmono	-0.0333558	2.02942	Diploid-Nonmono	0.0515584	0.163862	0.116758	-0.0696796	0.268178	0.160933	0.472971	0.260513	0.422942	0.755966
17-01036	NA		NotInitial			NA	NA		0.433507	0.176947	0.0428813	0.27162	0.200936	0.217732	0.281247	0.155564	0.202387	0.287845	0.252719	Other	0.147909	0.62739	1.16987	0.105509	7.54142	-0.136061	0.558205	0.68618	0.20397	0.447774	Other	0.290586	2.28412	Other	0.436312	0.560286	0.490213	0.17052	-0.00934566	-0.238334	0.101092	0.090018	0.360135	0.754929
17-01038	2	Dead	Adverse		M1	90	NA	M1	0.298701	0.0587931	-0.0346595	0.121457	0.118152	0.136562	0.118201	0.0877716	0.0310478	0.145828	0.221479	Other	0.0553634	0.293423	0.721635	0.0402857	4.17199	-0.322084	0.249531	0.266375	-0.124845	-0.0105845	Other	-0.345438	1.67332	Other	-0.0838482	-0.0792717	0.0125286	-0.19037	0.456366	0.286464	0.458926	0.420698	0.544582	0.77917
17-01047	214	Dead	Adverse		M1	NA	65	M1	0.365784	0.0963145	-0.00109147	0.17166	0.154278	0.139756	0.195479	0.100065	0.152268	0.189986	0.265425	Other	-0.00613886	0.460212	0.820162	0	5.43408	-0.0608063	0.295095	0.267966	0.0724913	0.114846	Other	-0.149909	1.95409	Other	0.105068	0.156514	0.177233	-0.0541431	0.457173	0.253163	0.55512	0.414138	0.542093	0.772007
17-01054	2	Dead	Favorable			93	NA		0.277662	0.0716452	-0.00427712	0.108231	0.130923	0.093363	0.163365	0.0766088	0.119544	0.160808	0.168516	Diploid-Nonmono	-0.169179	0.291328	0.732323	0	3.79734	-0.404318	0.0809718	0.0908471	-0.240051	-0.175466	Diploid-ONS	-0.199529	1.69455	Diploid-ONS	-0.107439	-0.0589447	-0.0745935	-0.164229	0.156564	0.123733	0.306295	0.258342	0.460578	0.779238
17-01060	486	Dead	Adverse		M4	14	NA	M4	0.419757	0.120265	0.0480534	0.245663	0.243377	0.261086	0.269493	0.155709	0.193074	0.223778	0.208675	Diploid-Nonmono	0.293394	0.600874	0.990135	0	4.85962	-0.23804	0.376652	0.453207	0.00718322	0.189836	Diploid-mono	-0.114624	2.08103	Diploid-mono	0.0683011	0.165206	0.14129	-0.12783	0.342498	0.158679	0.492237	0.28885	0.400168	0.784916
17-01081	232	Dead	Adverse		M2	17	22	M2	0.330843	0.115008	0.0327494	0.206097	0.183376	0.158843	0.217958	0.110934	0.105571	0.189388	0.151901	Other	0.0185714	0.604597	0.854538	0	3.85576	-0.261699	0.282645	0.409183	-0.105333	0.113926	Other	-0.178137	1.97561	Other	0.037546	0.110661	0.108701	-0.166176	0.218509	0.0698029	0.317718	0.292267	0.393034	0.771028
17-01083	21	Dead	Adverse		M4	90	96	M4	0.390863	0.122604	0.0430586	0.174933	0.210292	0.175072	0.267075	0.129019	0.210725	0.215594	0.190906	Diploid-Nonmono	0.0799081	0.473839	0.972205	0.0106638	4.79102	-0.0705725	0.375938	0.397718	0.0282284	0.14871	Diploid-mono	-0.0371315	2.02007	Diploid-mono	0.0636978	0.12703	0.119382	-0.0873996	0.039965	-0.0598107	0.160883	0.119547	0.359551	0.722884
17-01098	336	Dead	Intermediate			0.5	0		0.453573	0.139971	0.0686445	0.26295	0.207923	0.156904	0.281713	0.127741	0.186268	0.262788	0.195809	Diploid-Nonmono	-0.0136723	0.673217	1.12846	0	6.14256	-0.143026	0.422892	0.511094	0.136961	0.310894	Diploid-ONS	0.0462002	2.20503	Diploid-ONS	0.172149	0.310665	0.299693	-0.013942	0.0113505	-0.173792	0.185282	0.10592	0.323369	0.748303
17-01106	394	Dead	Intermediate			90	NA		0.348178	0.123035	0.0274938	0.171719	0.169497	0.131991	0.216344	0.114976	0.145683	0.210201	0.187992	Other	-0.0605156	0.481782	0.972595	0.0277073	4.68459	-0.226959	0.32698	0.41639	-0.0470183	0.151373	Other	0.0428747	2.00995	Other	0.0803684	0.165463	0.168335	-0.0710002	0.228177	0.101513	0.351681	0.312412	0.416487	0.769236
17-01110	79	Dead	Adverse		M2	35	23	M2	0.439783	0.124293	0.0436295	0.238161	0.21695	0.23165	0.244488	0.139951	0.213715	0.240181	0.23019	Other	0.168862	0.60876	1.13073	0.0738271	6.71457	0.11366	0.546795	0.63839	0.418227	0.517115	Other	0.031578	2.09494	Other	0.148904	0.276484	0.241646	-0.0264756	0.420553	0.190967	0.530544	0.410576	0.493944	0.790344
17-01117	1356	Alive	Adverse		M2	80	75	M2	0.402718	0.0837125	0.004653	0.214438	0.165507	0.174894	0.218199	0.109598	0.102592	0.197858	0.155919	Other	0.0931102	0.491386	0.951104	0.0519455	3.93568	-0.137806	0.277026	0.286252	-0.0712044	0.0218277	Other	-0.28166	1.88719	Other	-0.039854	0.00110001	0.0255205	-0.163084	0.417137	0.148185	0.39228	0.418048	0.517457	0.774096
18-00012	113	Dead	Intermediate			22	NA		0.376116	0.0842549	-0.00328511	0.202989	0.162145	0.138767	0.22854	0.116273	0.176594	0.175179	0.212811	Other	-0.0406525	0.616588	1.07586	0.0543956	5.09676	-0.190319	0.322847	0.448347	0.0257651	0.140478	Other	-0.0204113	1.83301	Other	0.0374626	0.0992556	0.114388	-0.0813555	0.337737	0.110588	0.536064	0.276563	0.399464	0.78723
18-00014	NA		NotInitial			NA	NA		0.445161	0.165277	0.0365987	0.239289	0.231701	0.259134	0.280269	0.176797	0.234688	0.287183	0.299949	Other	0.274115	0.617631	1.29036	0.164224	6.94558	0.187221	0.731183	0.776725	0.421989	0.544292	Other	0.316071	2.29947	Other	0.33074	0.48411	0.37259	0.0854755	0.220572	-0.159216	0.291208	0.236776	0.387383	0.76398
18-00016	NA		NotInitial			NA	NA		0.377337	0.13834	0.06293	0.234515	0.211214	0.167443	0.298634	0.128465	0.264867	0.229173	0.199935	Other	0.0113896	0.640157	0.996151	0	3.60544	-0.292831	0.324413	0.466277	-0.0626923	0.15531	Other	-0.00444112	1.96676	Other	0.0505794	0.135895	0.16302	-0.134964	-0.0335857	-0.213101	0.0173135	0.0855777	0.306027	0.737362
18-00029	16	Dead	Favorable		M5	85	NA	M5	0.41107	0.129259	0.0475372	0.221766	0.241848	0.235161	0.309521	0.154052	0.290604	0.215423	0.147322	Other	0.175715	0.602312	0.965991	0	2.83353	-0.225785	0.188559	0.216491	-0.107976	-0.0449042	Other	-0.170713	1.91017	Other	-0.00887846	0.0336956	0.0479911	-0.0979726	0.000872256	-0.048027	0.109095	0.122817	0.363947	0.694056
18-00053	54	Dead	Adverse		M2	60	74	M2	0.343218	0.097071	0.00998462	0.156371	0.170511	0.15327	0.185868	0.109272	0.135451	0.172009	0.168943	Del5.5q	0.0533732	0.503013	0.860461	0.0168944	4.45455	-0.284631	0.223994	0.335265	-0.0600461	0.0790013	Del5.5q	-0.290543	1.86442	Del5.5q	-0.00149592	0.0531966	0.102132	-0.134297	0.483593	0.280941	0.551764	0.351335	0.49292	0.773796
18-00055	24	Dead	Intermediate		M2	21	8	M2	0.423209	0.140718	0.0614131	0.21087	0.21206	0.195399	0.279491	0.154332	0.216601	0.263568	0.209398	Other	0.100307	0.575481	1.00749	0.00994147	5.77418	-0.147584	0.310567	0.461179	0.0678111	0.205511	Other	0.00442387	2.17246	Other	0.145124	0.267941	0.278596	-0.0500543	0.284987	0.0699476	0.435335	0.288194	0.437482	0.736514
18-00073	521	Alive	Favorable			97	NA		0.251995	0.0619907	-0.0367256	0.0919852	0.0895434	0.0542476	0.135195	0.0545543	0.0275359	0.120215	0.161346	Diploid-Nonmono	-0.267956	0.233873	0.664182	0	2.54247	-0.267745	0.0362711	0.0175618	-0.265412	-0.184165	Diploid-ONS	-0.302572	1.57925	Diploid-ONS	-0.101273	-0.0903343	-0.0798125	-0.185309	0.307534	0.291137	0.425308	0.295879	0.473838	0.761764
18-00082	536	Alive	Favorable			73	NA		0.402132	0.133526	0.0317293	0.199712	0.221171	0.222389	0.264892	0.143489	0.208213	0.222588	0.114594	Other	0.181632	0.557244	0.993553	0.00661009	3.99397	-0.282431	0.297479	0.416392	-0.0918624	0.0796952	Other	-0.124626	1.92253	Inv(16)	0.0084488	0.0592489	0.0772027	-0.146416	0.336086	0.0333682	0.535689	0.364305	0.464728	0.778434
18-00101	432	Alive	Favorable			18	9		0.373722	0.121742	0.0474681	0.200646	0.187289	0.153072	0.254593	0.124325	0.244807	0.220972	0.167682	Other	-0.0425224	0.564974	0.88152	0	4.32071	-0.280626	0.28661	0.357901	-0.0623524	0.109084	Other	-0.0724997	2.06641	Other	0.0311794	0.135679	0.152955	-0.171975	0.102804	-0.0408214	0.270939	0.17666	0.370567	0.762074
18-00103	14	Dead	Adverse		M2	65	15	M2	0.389917	0.0825395	0.0245951	0.162415	0.15685	0.142751	0.167528	0.118761	0.0952482	0.168179	0.1245	Del5.5q	0.0505075	0.519516	0.942013	0	3.58557	-0.383834	0.278622	0.314603	-0.0716477	0.0760202	Del5.5q	-0.315972	1.83744	Del5.5q	0.00365348	0.0613343	0.0919588	-0.124731	0.385711	0.147849	0.507007	0.378926	0.450235	0.794934
18-00105	2	Dead	Adverse		M1	85	72	M1	0.356323	0.103044	0.02907	0.13723	0.189574	0.225123	0.185853	0.131813	0.13788	0.193037	0.195049	Del5.5q	0.225027	0.387542	0.762611	0.00238026	3.36239	-0.341717	0.235984	0.284106	-0.138399	0.0210858	Del5.5q	-0.187437	1.90826	Del5.5q	-0.000179895	0.0376887	0.0988237	-0.157492	0.445039	0.336255	0.59333	0.421237	0.49745	0.787107
18-00127	NA		NotInitial			NA	NA		0.378322	0.0945807	-0.020963	0.157728	0.181513	0.255956	0.170051	0.134508	0.0521946	0.167252	0.163509	Other	0.353058	0.45131	0.893511	0.0743721	5.40696	-0.247042	0.374873	0.406948	-0.0023716	0.0805574	Other	-0.108254	1.92294	Other	0.00910291	0.057408	0.0878095	-0.129581	0.373444	0.167365	0.385182	0.362414	0.496251	0.770911
18-00129	514	Alive	FavorableOrIntermediate			80	NA		0.328646	0.0877146	0.0144091	0.151587	0.125114	0.0782045	0.205022	0.0839241	0.170341	0.155893	0.164526	Diploid-Nonmono	-0.261528	0.44869	0.892811	0	3.58482	-0.260682	0.157444	0.161794	-0.241028	-0.0615196	Diploid-ONS	-0.190659	1.68503	Diploid-ONS	-0.0076189	0.0555048	0.0604498	-0.178109	0.428865	0.275476	0.581898	0.348114	0.512351	0.761863
18-00131	156	Dead	Adverse			94	NA		0.326006	0.071017	-0.00471462	0.14871	0.188709	0.22617	0.184853	0.125338	0.154945	0.193395	0.122806	Other	0.222894	0.375999	0.798596	0.0159851	3.55769	-0.342312	0.25105	0.344499	-0.14483	-0.0149419	Other	-0.334154	1.79724	Other	-0.0550675	-0.0283825	0.019715	-0.171019	0.401554	0.293277	0.492214	0.418491	0.48028	0.812222
18-00135	52	Dead	Adverse			59	NA		0.326552	0.106985	0.0454612	0.190136	0.214761	0.206133	0.235302	0.129806	0.273871	0.208169	0.176052	Other	0.111014	0.532664	0.848926	0	2.79199	-0.400443	0.230325	0.349015	-0.155953	0.0195864	Other	-0.105246	1.88467	Other	-0.0504511	-0.0235477	-0.0074002	-0.1249	0.0827207	0.0301488	0.299042	-0.00177995	0.280706	0.756868
18-00173	1159	Alive	Favorable		M2	81	84	M2	0.33051	0.0876096	0.00697269	0.158653	0.170903	0.173467	0.218479	0.110051	0.132559	0.199588	0.192656	Diploid-Nonmono	0.0677525	0.408546	0.799686	0	5.13123	-0.233812	0.261188	0.327209	-0.0421325	0.0613463	Diploid-Nonmono	-0.117272	2.03054	Diploid-Nonmono	0.0164018	0.0884015	0.0395268	-0.093946	0.214196	0.168292	0.403721	0.298268	0.461612	0.771353
18-00179	1188	Alive	Favorable		M1	95	96	M1	0.238394	0.0467602	-0.0460789	0.0862202	0.0893761	0.0511291	0.114136	0.0692364	0.00420511	0.118303	0.150884	Diploid-Nonmono	-0.235398	0.19941	0.555344	0.0290802	4.21656	-0.347937	-0.0317648	-0.0373405	-0.305663	-0.23808	Diploid-Nonmono	-0.310595	1.7434	Diploid-Nonmono	-0.0926017	-0.0663083	-0.121218	-0.183751	0.284127	0.100551	0.438328	0.325574	0.488867	0.778909
18-00184	NA		NotInitial			NA	NA		0.379133	0.105627	0.03121	0.133383	0.196776	0.214496	0.206974	0.147477	0.204263	0.212088	0.226849	Other	0.160861	0.348829	0.899361	0	4.67365	-0.0533177	0.314806	0.403709	0.106617	0.178043	Other	-0.182049	1.96736	Other	0.0337955	0.0893347	0.158751	-0.101715	0.46875	0.264385	0.522624	0.393827	0.466378	0.779434
18-00190	149	Dead	Intermediate		M5	81	85	M5	0.324119	0.0872041	-0.0114704	0.147592	0.171568	0.189257	0.159925	0.10498	0.133174	0.151013	0.193074	Other	0.15012	0.407515	0.808492	0	2.02726	-0.521122	0.189269	0.274926	-0.234007	-0.0518867	Other	-0.119749	1.86572	Other	-0.121911	-0.10969	-0.00856364	-0.230897	0.127784	0.059	0.325809	0.0133644	0.360343	0.765862
18-00204	22	Dead	Favorable		M4	82	63	M4	0.395577	0.134836	0.0321278	0.136846	0.241772	0.284254	0.236864	0.169529	0.22221	0.224252	0.165967	Other	0.337575	0.377083	0.929277	0	5.5219	-0.165356	0.345292	0.485017	0.0135711	0.167825	Other	-0.0982171	2.06485	Inv(16)	0.0635662	0.116532	0.0734074	-0.0706757	0.24538	0.0755696	0.486708	0.302811	0.428696	0.767535
18-00206	1	Dead	Favorable			NA	82		0.34444	0.0964901	-0.00342891	0.154774	0.210881	0.225102	0.212629	0.134433	0.202813	0.170075	0.153447	Other	0.213775	0.446743	0.85989	0	3.06208	-0.28855	0.135756	0.271915	-0.0814042	0.00388836	Other	-0.310504	1.88326	Other	-0.0597983	-0.0475572	-0.0547524	-0.167239	0.268421	0.0665395	0.490627	0.311825	0.429443	0.790333
18-00208	127	Dead	Adverse		M1	83	12	M1	0.373506	0.116405	0.0243062	0.158603	0.15196	0.119182	0.190537	0.108418	0.1439	0.219174	0.28203	Other	-0.0692888	0.44891	1.00838	0.0967053	6.99481	-0.145737	0.391854	0.472419	0.103366	0.257558	Other	0.0906653	2.20608	Other	0.188858	0.333135	0.278347	0.0193174	0.19749	-0.130928	0.402793	0.161415	0.359543	0.772913
18-00218	176	Alive	Favorable		M2	80	75	M2	0.415363	0.147013	0.0204119	0.154331	0.249076	0.260679	0.269362	0.156177	0.271065	0.254066	0.15625	Del7.7q	0.296334	0.383908	1.00154	0	5.30675	-0.153302	0.414116	0.540774	0.0221321	0.211943	Del7.7q	-0.0840492	2.14387	Del7.7q	0.129337	0.2097	0.17588	-0.0562301	0.219576	-0.0347855	0.448462	0.306584	0.435912	0.763864
18-00219	38	Dead	NonAML			2	NA		0.424792	0.138997	0.058558	0.236339	0.235703	0.2461	0.288836	0.127734	0.209967	0.213525	0.130826	Diploid-Nonmono	0.243162	0.643316	1.03523	0.0247829	3.20218	-0.10337	0.387048	0.559858	0.0984438	0.258815	Diploid-ONS	-0.0899053	1.93941	Diploid-ONS	0.0614046	0.151634	0.122812	-0.128128	0.130829	0.00514093	0.479796	0.131755	0.3603	0.748562
18-00223	1	Dead	Favorable		M4	NA	80	M4	0.386587	0.133314	0.0233271	0.160591	0.242479	0.273797	0.268734	0.152388	0.214043	0.212239	0.150342	Other	0.314667	0.450163	0.940388	0.00951512	5.4911	-0.194785	0.356812	0.462465	-0.0153418	0.146208	Other	-0.0700546	2.04957	Inv(16)	0.0731469	0.139857	0.0990335	-0.0561115	0.314299	0.113346	0.49131	0.348617	0.454832	0.785744
18-00226	24	Dead	Intermediate		M0	74	NA	M0	0.337618	0.0738643	0.00338698	0.142479	0.209731	0.271305	0.19076	0.12788	0.158362	0.223067	0.112939	Diploid-Nonmono	0.340718	0.385029	0.813355	0	4.49028	-0.206047	0.269329	0.326797	-0.00510917	0.0255719	Diploid-Nonmono	-0.224699	1.98719	Diploid-Nonmono	0.0604401	0.113005	0.13913	-0.128271	0.205172	0.00498576	0.284655	0.272	0.485834	0.788937
18-00230	146	Alive	Intermediate		M1	NA	NA	M1	0.324831	0.0583108	-0.00126936	0.136879	0.157968	0.185612	0.165831	0.11604	0.156173	0.14946	0.128961	Diploid-Nonmono	0.133486	0.401442	0.786402	0	3.25637	-0.342904	0.152128	0.218918	-0.266036	-0.116739	Diploid-Nonmono	-0.31789	1.83865	Diploid-Nonmono	-0.127293	-0.0681147	-0.00658219	-0.258053	0.504272	0.269709	0.579687	0.409893	0.521315	0.788171
18-00238	NA		NotInitial			NA	NA		0.332466	0.0919156	-0.00292265	0.158929	0.153663	0.125579	0.189365	0.0964579	0.101527	0.157379	0.156128	Other	-0.0575705	0.531923	0.838325	0.057176	3.11828	-0.415085	0.14403	0.195779	-0.282079	-0.06993	Other	-0.098372	1.78193	Other	-0.0687146	0.0103488	0.0735356	-0.182949	0.0256004	-0.157713	0.255921	0.133334	0.360586	0.773402
18-00253	326	Dead	Favorable		M2	34	0	M2	0.321684	0.0968374	0.0199994	0.156086	0.157696	0.179538	0.166871	0.12418	0.150797	0.18472	0.143783	Other	0.0959015	0.442003	0.765231	0.00691124	4.87481	-0.306597	0.323888	0.403761	-0.0726788	0.097714	Other	-0.0836847	1.93715	Other	0.0145102	0.113849	0.115722	-0.168796	0.253375	0.12773	0.34338	0.289454	0.459699	0.794059
18-00260	113	Alive	Favorable		M5	90	NA	M5	0.405116	0.128983	0.0482151	0.220618	0.227677	0.243442	0.293708	0.148277	0.257846	0.223023	0.185053	Diploid-mono	0.242954	0.588574	0.932144	0	4.13137	-0.18253	0.318581	0.416939	-0.0221783	0.129676	Diploid-mono	0.0182428	2.02598	Diploid-mono	0.0104176	0.0827226	0.0866713	-0.168498	-0.0501088	-0.120262	0.0719357	-0.00188052	0.306855	0.744288
18-00267	953	Alive	Favorable		M2	57	70	M2	0.389525	0.132819	0.0453852	0.15427	0.223021	0.211954	0.243037	0.145928	0.239572	0.224898	0.144667	Other	0.16818	0.453542	0.922161	0.00336704	5.10886	-0.232684	0.378764	0.5036	0.0109998	0.171853	Other	-0.122525	2.02752	Inv(16)	0.0481253	0.118513	0.109189	-0.113801	0.190537	-0.0664831	0.445588	0.276305	0.42408	0.774078
18-00279	529	Alive	Adverse		M5	95	60	M5	0.35586	0.116209	0.0215225	0.178222	0.198855	0.200696	0.206519	0.133294	0.227598	0.218713	0.213846	Other	0.11602	0.484439	0.996417	0.0405098	6.22304	-0.292387	0.284361	0.445982	-0.00878184	0.144756	Other	0.112563	2.09201	Other	0.0906261	0.223584	0.234863	-0.072891	0.238887	-0.0728472	0.321503	0.214641	0.427536	0.768569
18-00280	NA		NotInitial			NA	NA		0.398999	0.139275	0.0242025	0.208576	0.212081	0.231007	0.246228	0.1389	0.167185	0.182647	0.242118	Other	0.212429	0.62392	1.08822	0	4.1072	-0.0532892	0.427514	0.52705	0.105252	0.288897	Other	0.0861814	2.01961	Other	0.17656	0.282757	0.259652	-0.0393032	0.274006	0.148449	0.429007	0.336557	0.412855	0.774706
18-00283	91	Dead	Favorable		M5	80	NA	M5	0.415338	0.133768	0.0624787	0.173796	0.237946	0.264065	0.27973	0.163687	0.284256	0.218021	0.180797	Diploid-mono	0.278957	0.52833	0.949264	0	3.1306	-0.249728	0.236959	0.303721	-0.0675875	0.0242812	Diploid-mono	-0.0874129	1.98549	Diploid-mono	-0.026496	0.0226222	0.0324949	-0.147014	-0.0139388	-0.102567	0.205149	0.0555245	0.324467	0.727559
18-00290	173	Alive	Adverse		M1	90	NA	M1	0.308079	0.0562785	-0.0407825	0.130262	0.163329	0.231357	0.12612	0.116404	0.0890282	0.165479	0.158885	Del5.5q	0.257067	0.353979	0.704974	0	3.78725	-0.168798	0.306369	0.379287	-0.0390911	0.0829178	Del5.5q	-0.303428	1.72598	Del5.5q	-0.0310216	-0.00554712	0.0223155	-0.19121	0.443325	0.388956	0.571398	0.356634	0.530837	0.784422
18-00298	14	Dead	Intermediate		M2	50	50	M2	0.335244	0.0652443	0.00541131	0.166752	0.158573	0.154082	0.217616	0.112987	0.167046	0.159499	0.153939	Diploid-Nonmono	0.0424059	0.469519	0.800766	0	4.17754	-0.376961	0.120585	0.23312	-0.206574	-0.0592896	Diploid-Nonmono	-0.231321	1.96243	Diploid-Nonmono	-0.0773372	-0.00533795	0.0602327	-0.190593	0.48773	0.327757	0.553636	0.384702	0.50408	0.786694
18-00305	541	Dead	Adverse		M1	80	80	M1	0.335537	0.0758698	0.012337	0.161775	0.164812	0.177415	0.181101	0.116523	0.106753	0.16559	0.176345	Diploid-Nonmono	0.0803176	0.399722	0.754391	0.0279916	3.89705	-0.210272	0.28875	0.374657	-0.043534	0.0926621	Diploid-Nonmono	-0.285429	1.81937	Diploid-Nonmono	-0.0121033	0.0114477	0.0639989	-0.146286	0.460278	0.294379	0.513844	0.437744	0.5416	0.798759
18-00320	164	Alive	Favorable		M1	85	53	M1	0.367394	0.087547	0.00448236	0.200263	0.189221	0.249585	0.194192	0.143767	0.117799	0.20708	0.192321	Other	0.286819	0.548033	0.935631	0.139226	6.473	-0.00064023	0.514526	0.618826	0.258262	0.348017	Other	-0.0218105	2.06392	Other	0.094299	0.216165	0.192846	-0.0781844	0.392331	0.128668	0.385835	0.312313	0.465367	0.792694
18-00327	NA		NotInitial			NA	NA		0.361571	0.10564	0.0310811	0.17103	0.188423	0.18517	0.240624	0.132147	0.203905	0.215888	0.168756	Other	0.0695915	0.484917	0.811856	0.0029666	3.22442	-0.358442	0.160321	0.291864	-0.168546	-0.00756775	Other	-0.234347	1.94382	Other	-0.0896158	-0.0377483	-0.0178485	-0.225126	0.158555	0.00442034	0.32103	0.191429	0.393889	0.775227
18-00341	28	Dead	Intermediate		M2	75	52	M2	0.37584	0.0979256	0.0253022	0.172328	0.19575	0.231872	0.222388	0.135009	0.171614	0.197168	0.170696	Diploid-Nonmono	0.241114	0.513285	0.925621	0.0456636	5.27523	-0.242848	0.337122	0.456464	0.000894407	0.134172	Diploid-Nonmono	-0.093072	1.99737	Diploid-Nonmono	-0.011279	0.0685347	0.0956037	-0.120884	0.437746	0.252355	0.515663	0.397788	0.509758	0.778485
18-00390	128	Alive	Adverse		M1	92	90	M1	0.325792	0.0507726	0.00327061	0.117543	0.123817	0.127991	0.127318	0.110314	0.0898627	0.136666	0.21818	Del7.7q	-0.0622964	0.322135	0.843939	0	4.96191	-0.195977	0.364682	0.389694	-0.0196243	0.127819	Del7.7q	-0.227639	1.80278	Del7.7q	0.0230976	0.0654099	0.0796451	-0.0932728	0.35767	0.00920427	0.488398	0.419455	0.513922	0.778477
18-00408	164	Dead	Adverse			NA	35		0.383673	0.109526	0.0436604	0.21107	0.223936	0.241926	0.241953	0.135662	0.199339	0.20424	0.213651	Other	0.240959	0.58272	0.86972	0	3.78346	-0.307416	0.242646	0.313633	-0.0997738	0.0651974	Other	-0.311778	1.93999	Other	0.0127863	0.0352889	0.0885296	-0.173398	0.383261	0.22121	0.513651	0.368123	0.452662	0.772104
18-00414	972	Dead	Adverse		M1	98	44.8	M1	0.28384	0.0617167	-0.0136806	0.171696	0.125065	0.123462	0.136157	0.0945649	0.0441475	0.149228	0.150533	Del5.5q	-0.0338234	0.548732	0.702152	0.0673239	3.66017	-0.349568	0.25953	0.171228	-0.19677	-0.0583356	Del5.5q	-0.312621	1.68697	Del5.5q	-0.0453682	-0.00830559	0.0376359	-0.17277	0.319261	0.17532	0.415419	0.395414	0.512338	0.791846
19-00019	472	Dead	Favorable		M2	70	68	M2	0.378197	0.0963742	0.014052	0.130537	0.177895	0.198496	0.210464	0.123177	0.143	0.161737	0.132828	Other	0.166518	0.361944	0.869721	0.013105	3.66532	-0.277027	0.302682	0.442038	-0.0571509	0.102098	Other	-0.186129	1.87445	Other	-0.0651406	-0.0131356	0.0447334	-0.200317	0.274676	-0.0894202	0.360106	0.243059	0.439874	0.801933
19-00025	784	Alive	Favorable		M1	90	65	M1	0.252708	0.0582661	-0.0288756	0.0966361	0.102866	0.0846677	0.111498	0.0757712	0.030163	0.13359	0.184358	Diploid-Nonmono	-0.149618	0.27129	0.655485	0.0202494	5.05533	-0.335071	0.180351	0.183672	-0.19843	-0.0590895	Diploid-Nonmono	-0.237489	1.73405	Diploid-Nonmono	-0.0744937	-0.0306014	-0.0637983	-0.134631	0.199064	0.0742093	0.353227	0.324866	0.481719	0.790113
19-00029	4	Dead	Favorable		M5	90	NA	M5	0.436329	0.13496	0.032031	0.265257	0.252523	0.271152	0.300828	0.165451	0.28649	0.249159	0.189178	Diploid-mono	0.310475	0.678178	1.09321	0	5.75483	-0.0962069	0.420573	0.524837	0.159719	0.231056	Diploid-mono	0.113977	2.09017	Diploid-mono	0.0939987	0.18957	0.144887	-0.0403757	-0.00071459	-0.0851324	0.151006	0.042376	0.328145	0.722582
19-00051	583	Dead	Intermediate		M2	48	NA	M2	0.318094	0.0786529	-0.00385854	0.13644	0.155122	0.19328	0.178597	0.10481	0.146579	0.175299	0.113198	Other	0.113648	0.358411	0.818958	0	5.17175	-0.295883	0.366592	0.471308	0.0243632	0.130596	Other	-0.0990901	1.8756	Other	0.0060512	0.0665786	0.0729441	-0.0827435	0.319182	0.0541629	0.315671	0.344804	0.505399	0.785358
19-00084	84	Dead	Intermediate		M1	85	78	M1	0.327966	0.0758261	0.0109993	0.146775	0.168463	0.245212	0.176587	0.127787	0.155675	0.169156	0.160841	Diploid-Nonmono	0.216589	0.39975	0.748941	0	3.37509	-0.336896	0.193559	0.291147	-0.154064	-0.012295	Diploid-Nonmono	-0.312684	1.70279	Diploid-Nonmono	-0.070277	-0.0607451	-0.0291712	-0.217114	0.471718	0.301962	0.557734	0.366604	0.535479	0.774789
19-00092	17	Dead	Favorable		M1	90	70	M1	0.277609	0.0694414	-0.00934901	0.102576	0.113943	0.0697219	0.142085	0.0808296	0.0673567	0.155951	0.144394	Diploid-Nonmono	-0.23329	0.261891	0.728191	0.0186945	4.08964	-0.369814	0.144696	0.185153	-0.27074	-0.0894585	Diploid-Nonmono	-0.263968	1.753	Diploid-Nonmono	-0.11977	-0.0863044	-0.0803749	-0.136628	0.242445	0.240223	0.343316	0.321532	0.486918	0.800873
19-00107	425	Dead	Favorable		M1	NA	NA	M1	0.257517	0.064628	-0.0322421	0.100441	0.10458	0.0734951	0.150068	0.0653903	0.0480987	0.140046	0.157066	Diploid-Nonmono	-0.197435	0.249135	0.644912	0.0518133	5.02104	-0.237343	0.0829352	0.0542261	-0.145716	-0.129719	Diploid-Nonmono	-0.172526	1.84679	Diploid-Nonmono	-0.00479983	0.0601682	0.0157609	-0.131238	0.212073	0.127954	0.359882	0.284679	0.479651	0.76778
19-00154	14	Dead	Favorable		M2	70	NA	M2	0.382481	0.108286	0.0170005	0.173415	0.212868	0.249847	0.234623	0.146946	0.202829	0.22354	0.144912	Diploid-Nonmono	0.260719	0.464558	0.879537	0.00843439	4.31178	-0.33112	0.253256	0.372719	-0.111275	0.0457402	Diploid-Nonmono	-0.107474	1.97943	Diploid-Nonmono	-0.008512	0.0728628	0.113494	-0.178314	0.374324	0.140006	0.43544	0.350716	0.493336	0.782612
19-00156	76	Dead	Adverse		M0	90	78	M0	0.364274	0.094537	0.0181835	0.191065	0.192793	0.211571	0.18726	0.125637	0.198013	0.182889	0.197612	Other	0.184636	0.538753	0.936852	0	5.6019	-0.16259	0.319642	0.582516	0.088022	0.207962	Other	-0.024634	1.89956	Other	0.0217409	0.119517	0.128633	-0.104231	0.228829	0.0640793	0.292647	0.348602	0.494324	0.778502
19-00165	NA		NotInitial			NA	NA		0.407479	0.119037	0.0518314	0.206328	0.191383	0.172263	0.24218	0.140711	0.168674	0.253795	0.233218	Other	0.0245338	0.558291	1.07767	0.0714065	6.60944	-0.0900968	0.517929	0.568075	0.245213	0.352461	Other	0.118126	2.21543	Other	0.147808	0.267311	0.233074	-0.0255138	0.349973	0.080236	0.369605	0.359543	0.436687	0.778431
19-00179	11	Dead	Intermediate		M2	20	20	M2	0.435151	0.13644	0.0639991	0.176289	0.208142	0.173254	0.230905	0.148732	0.28995	0.237957	0.211546	Other	-0.0558099	0.505333	1.08758	0.0141573	5.57587	-0.136984	0.320322	0.47159	0.0832231	0.200604	Other	0.104917	2.12474	Other	0.103529	0.183637	0.187521	0.00532657	-0.0173552	-0.19035	0.270432	0.0282492	0.267054	0.713171
19-00200	83	Alive	Intermediate		M1	91	NA	M1	0.333994	0.0733851	0.00690276	0.132155	0.155927	0.174992	0.176445	0.114209	0.107492	0.178481	0.173692	Diploid-Nonmono	0.0932523	0.388979	0.798045	0	3.93738	-0.367413	0.259449	0.271521	-0.133989	-0.0211273	Diploid-Nonmono	-0.276727	1.88949	Diploid-Nonmono	-0.11681	-0.0644846	-0.0715484	-0.231755	0.403547	0.219385	0.462083	0.384356	0.519387	0.781106
19-00261	751	Dead	Favorable		M4	36	28	M4	0.409094	0.144446	0.0346363	0.176535	0.238475	0.269122	0.253061	0.160614	0.223971	0.228173	0.165083	Other	0.30897	0.507444	0.984174	0.0212223	5.57299	-0.153385	0.439513	0.568423	0.0747849	0.242249	Other	-0.0405336	2.0708	Inv(16)	0.109681	0.193845	0.183606	-0.0876421	0.282486	0.0564312	0.463556	0.35829	0.467035	0.772511
19-00313	171	Dead	Intermediate		M1	95	85	M1	0.261216	0.0715396	-0.0140159	0.0845659	0.0886141	0.0309143	0.15681	0.0682867	0.0527786	0.136807	0.13289	Other	-0.271912	0.255861	0.595254	0.029051	4.27537	-0.36812	0.0710299	0.104895	-0.265783	-0.117354	Other	-0.193959	1.82774	Other	-0.0644179	-0.0122736	-0.0441784	-0.111792	0.283911	0.286944	0.417645	0.275903	0.431205	0.787539
19-00315	NA		NotInitial			NA	NA		0.304105	0.100007	-0.0335447	0.151801	0.140636	0.138967	0.139786	0.0977742	0.0963272	0.175104	0.192862	Other	0.0108295	0.383774	0.77742	0.0704402	2.98623	-0.331305	0.130346	0.165319	-0.17051	-0.0743499	Other	-0.128388	1.64606	Other	-0.0111098	0.0595248	0.108311	-0.102723	0.363114	0.195144	0.268296	0.351206	0.509524	0.767608
19-00327	264	Dead	Favorable		M4	88	NA	M4	0.357058	0.119057	0.0263202	0.127478	0.185972	0.207242	0.216199	0.135659	0.178711	0.203313	0.172894	Diploid-Nonmono	0.155632	0.381228	0.840514	0.0142188	5.50659	-0.227484	0.394089	0.450142	-0.00100754	0.163973	Diploid-mono	0.0010443	2.08921	Diploid-mono	0.0895122	0.204621	0.176778	-0.0872416	0.375325	0.214235	0.42784	0.317848	0.482565	0.775232
19-00369	24	Dead	Intermediate		M1	92	85	M1	0.318752	0.0462307	-0.0281734	0.180398	0.134355	0.126405	0.160183	0.0857445	0.0445788	0.177234	0.109519	Diploid-Nonmono	-0.0497507	0.387691	0.865315	0	3.86178	-0.275954	0.293999	0.343395	-0.0972161	0.0269024	Diploid-Nonmono	-0.215394	1.76865	Diploid-Nonmono	-0.0271964	-0.0112201	0.0586698	-0.108322	0.24616	-0.028493	0.28203	0.32289	0.520144	0.791329
19-00400	468	Dead	Adverse		M2	60	NA	M2	0.358391	0.127346	0.0182247	0.206482	0.203089	0.25524	0.183882	0.135643	0.123519	0.192349	0.325593	Diploid-Nonmono	0.321369	0.531409	0.919816	0.110363	6.24401	-0.0157274	0.413235	0.471841	0.160795	0.247637	Diploid-Nonmono	0.0224455	2.10814	Diploid-Nonmono	0.186822	0.287798	0.262767	0.0907996	0.497559	0.324795	0.614793	0.391397	0.499638	0.772768
2659168-N	1975.8	Dead		Intermediate	M2	61	35	M2	0.306556	0.103007	0.0199012	-0.126416	0.0960304	0.0624192	0.150522	0.0784363	0.134505	0.0627286	0.170409	Diploid-Nonmono	-0.450632	-0.111607	0.601814	0.00616949	3.90478	-0.335008	0.302464	0.256002	-0.25543	-0.00960935	Diploid-Nonmono	-0.290279	1.70699	Diploid-Nonmono	0.00322106	0.0504331	-0.0353725	-0.112618	0.403081	0.162155	0.398574	0.360885	0.501859	0.752308
2690050-N	1276.8	Dead		Unfavorable	M2	25	39	M2	0.301136	0.0850422	-0.0449876	-0.134487	0.0844988	0.087155	0.0634461	0.0723333	0.0674367	0.0418248	0.189054	Other	-0.214841	0.170358	0.636351	0.0505912	5.78599	-0.151126	0.253361	0.205306	-0.0882415	0.0520801	Other	-0.217985	1.63688	Other	0.0513467	0.108259	0.0225861	-0.0468186	0.473068	0.244389	0.603975	0.413517	0.496485	0.765041
2910438-N	334.2	Dead		Intermediate	M4	79	77	M4	0.33887	0.109836	0.0024819	-0.077971	0.124045	0.0750098	0.18932	0.0970281	0.189956	0.025631	0.159662	Diploid-Nonmono	-0.298097	-0.0547032	0.59504	0	3.04579	-0.326416	0.0375015	0.122146	-0.321486	-0.0872153	Diploid-mono	-0.273896	1.73187	Diploid-mono	-0.023003	0.026262	0.00199631	-0.138336	0.202377	0.0319738	0.384172	0.187578	0.380918	0.737337
2956294-N	12.9	Dead		Unfavorable	M5	86	63	M5	0.323231	0.105147	0.0212767	-0.141129	0.144613	0.151639	0.164527	0.109869	0.2293	-0.0220113	0.186952	Other	-0.0102353	0.172974	0.593754	0.0100805	2.33483	-0.435384	0.0887793	0.114971	-0.450057	-0.221391	Other	-0.298929	1.6625	Other	-0.069792	-0.0500476	-0.079188	-0.171099	0.214544	0.0940326	0.454272	0.122028	0.346891	0.738584
2966936-N	930	Dead		Intermediate	M5a	85	27	M5	0.383997	0.135244	0.0257103	-0.082575	0.131014	0.0798982	0.183533	0.105616	0.253478	0.051861	0.199819	Diploid-mono	-0.350357	-0.121747	0.770074	0	3.70267	-0.26361	0.258055	0.252778	-0.210623	0.0141601	Diploid-mono	-0.109771	1.78011	Diploid-mono	0.0435213	0.108041	0.0450175	-0.129485	0.115734	-0.00777768	0.262192	0.168719	0.358926	0.70175
2972990-N	1450.38	Dead		Unfavorable	M0	84	73	M0	0.39412	0.12885	0.0210128	0.0306205	0.177861	0.19538	0.17368	0.122229	0.187298	0.026713	0.240232	Other	0.0433456	0.399733	0.787876	0	4.50254	-0.235052	0.209351	0.303507	-0.137005	0.0673477	Other	-0.214222	1.73347	Other	0.0996261	0.128905	0.10099	-0.0123272	0.394313	0.198671	0.351301	0.43556	0.500147	0.748739
2979310-N	121.6	Dead		Intermediate	RAEB	20	30	RAEB	0.294485	0.100829	-0.022836	-0.129341	0.0647806	0.0312461	0.0727796	0.0702753	0.0471774	-0.00631273	0.243993	Diploid-Nonmono	-0.331304	0.0913266	0.697302	0.139944	5.37264	-0.137472	0.219835	0.0941474	-0.0103044	0.0902384	Diploid-ONS	-0.168826	1.64663	Diploid-ONS	0.153155	0.212864	0.125466	-0.00567898	0.487484	0.352473	0.698512	0.423671	0.500661	0.75088
2982210-N	1229.07	Dead		Intermediate	M1	67.6	58	M1	0.365311	0.121178	0.0348712	0.0126215	0.164939	0.179468	0.208022	0.131586	0.252655	-0.00456952	0.18122	Diploid-Nonmono	0.0248869	0.432011	0.676256	0	1.97674	-0.348753	0.174048	0.109637	-0.3625	-0.123277	Diploid-Nonmono	-0.314882	1.65881	Diploid-Nonmono	-0.0856387	-0.0702286	-0.10934	-0.209566	0.327797	0.129063	0.434072	0.252188	0.42447	0.742133
2984296-N	720.784	Dead		Intermediate	M5a	89	52	M5	0.33824	0.129557	0.00839479	-0.097232	0.129025	0.145577	0.1799	0.112784	0.206879	0.0266211	0.173711	Diploid-mono	-0.0653595	-0.0692466	0.635038	0.00339453	3.38495	-0.349482	0.165847	0.140229	-0.385365	-0.123329	Diploid-mono	-0.175519	1.70217	Diploid-mono	-0.0111987	0.0443273	0.0139334	-0.150242	0.279361	0.1256	0.414787	0.25129	0.416105	0.750598
2992234-N	1428.8	Dead		Intermediate	M2	40	16	M2	0.403495	0.147752	0.0226888	-0.1129	0.142705	0.0852463	0.232851	0.0954336	0.244424	0.0669341	0.214322	Diploid-Nonmono	-0.389013	0.163649	0.791223	0	5.69868	-0.149568	0.315575	0.301314	-0.0894443	0.124791	Diploid-Nonmono	-0.0822732	1.81526	Diploid-Nonmono	0.162064	0.262387	0.17865	-0.053168	0.449583	0.182851	0.581049	0.415618	0.494826	0.742125
3003486-N	2553.6	Dead		Intermediate	M4	39	16	M4	0.331646	0.137028	-0.0182021	0.0527595	0.138747	0.170526	0.182547	0.11092	0.194918	-0.00443403	0.309388	Diploid-Nonmono	-0.0324387	0.232617	0.786095	7.4e-05	7.80983	-0.0806636	0.400972	0.5806	0.0400646	0.319609	Diploid-mono	0.0469458	1.88116	Diploid-mono	0.338985	0.449211	0.292701	0.166288	0.274854	-0.0261922	0.300493	0.352119	0.48266	0.730141
3010468-N	664.2	Dead		Unfavorable	M1	79.2	96	M1	0.276464	0.0802327	-0.0114738	-0.141678	0.0869713	0.0998307	0.120065	0.0767246	0.0861759	0.0493302	0.143545	Other	-0.181593	-0.144455	0.483019	0.032145	3.76229	-0.369748	0.0533071	0.0532825	-0.411207	-0.175108	Other	-0.334452	1.536	Other	-0.078533	-0.0327551	-0.0818232	-0.167988	0.53512	0.277121	0.683214	0.404222	0.527749	0.749501
3021382-N	10062.9	Alive		Intermediate	M1	55	98	M1	0.298908	0.113457	-0.0181906	-0.112227	0.107219	0.0945682	0.108217	0.0783959	0.148295	0.039105	0.16351	Diploid-Nonmono	-0.27546	-0.0128726	0.576223	0.0146365	5.86838	-0.236602	0.307269	0.325557	-0.136207	0.0778893	Diploid-Nonmono	-0.116746	1.74917	Diploid-Nonmono	0.101794	0.18877	0.094938	-0.0431309	0.317593	0.0468885	0.310715	0.311831	0.484136	0.76962
3034582-N	664.544	Dead		Unfavorable	M2	39	19	M2	0.350151	0.114172	0.0211854	-0.140362	0.128616	0.0880824	0.152246	0.0972114	0.186117	0.0492365	0.240907	Other	-0.400026	-0.0319906	0.707376	0.0294485	5.7368	-0.27554	0.107345	0.113223	-0.2024	-0.0349496	Other	-0.263957	1.7038	Other	0.0649522	0.101191	0.0394191	-0.124842	0.536575	0.225675	0.711979	0.435301	0.508797	0.736537
3034804-N	12360	Dead		Intermediate	M5b	80	29	M5	0.370694	0.140935	0.0416946	-0.0772357	0.157176	0.108532	0.213905	0.126718	0.274809	0.047469	0.22365	Other	-0.22476	0.104035	0.688282	0.0113516	3.55916	-0.23043	0.201397	0.220331	-0.245032	0.00490749	Other	-0.0786531	1.76013	Other	0.0132838	0.0831981	0.013351	-0.0619022	0.0472863	-0.0417096	0.277778	0.0595819	0.318662	0.698236
3035032-N	270	Dead		Unfavorable	M4	NA	62	M4	0.329718	0.10453	0.0129205	-0.0700055	0.137643	0.107316	0.156298	0.0928917	0.234794	0.0234731	0.138893	Other	-0.167609	0.295028	0.636874	0	2.80126	-0.445198	0.0552339	0.093851	-0.404744	-0.174039	Other	-0.239702	1.72968	Other	-0.0747982	-0.0300939	-0.0525825	-0.25633	0.0023375	0.00854563	0.102505	-0.0541538	0.279519	0.741217
3039422-N	402.9	Dead		Unfavorable	M1	72	83	M1	0.341364	0.0881111	-0.00367862	-0.123476	0.0944986	0.119224	0.0915795	0.107447	0.198423	-0.0167849	0.174399	Double del	-0.177466	-0.230525	0.600621	0.00738732	2.50484	-0.288376	0.113299	0.0970147	-0.31934	-0.113904	Double del	-0.404158	1.53146	Double del	0.0108145	0.0286787	0.0549054	-0.105926	0.45544	0.145829	0.627125	0.413286	0.474875	0.756644
3040788-N	377.1	Dead		Intermediate	M5	45	1	M5	0.495642	0.195218	0.0581516	-0.11744	0.143919	0.108374	0.204941	0.118665	0.308973	0.0216161	0.266043	Diploid-mono	-0.345332	0.101625	1.04364	0	4.78346	0.105922	0.406482	0.429244	0.104903	0.289452	Diploid-mono	0.227071	1.75817	Diploid-mono	0.263604	0.386997	0.240498	0.0970188	0.0243528	-0.246778	0.2787	0.106724	0.338876	0.700575
3044292-N	158.7	Dead		Intermediate	M2	98	98	M2	0.227852	0.0592993	-0.0232569	-0.135589	0.0620317	0.0422457	0.0708241	0.0606318	0.0863831	0.0164738	0.149448	Diploid-Nonmono	-0.344019	-0.240623	0.511842	0.0192228	4.46637	-0.478865	0.0542585	0.00566569	-0.388134	-0.195077	Diploid-Nonmono	-0.366614	1.51476	Diploid-Nonmono	-0.0610211	-0.0464116	-0.110552	-0.118593	0.307375	0.17767	0.38802	0.350657	0.494615	0.756715
3044356-N	252.016	Dead		Unfavorable	M4	71	15	M4	0.362005	0.153863	0.0356014	-0.0814237	0.122143	0.0684034	0.114801	0.0815024	0.123099	-0.0218603	0.0418474	Del5.5q	-0.320306	0.234167	0.696499	0	4.03719	-0.240154	0.116803	0.281653	-0.210591	0.0831301	Del5.5q	-0.218893	1.69424	Del5.5q	0.0951769	0.168254	0.162895	-0.0378551	0.137241	-0.0942167	0.407955	0.110754	0.404578	0.642517
3046888-N	2314.66	Dead		Intermediate	CMML-T	20	6	CMML-T	0.504233	0.196424	0.0483994	-0.0482424	0.17831	0.144007	0.246123	0.123052	0.28286	0.108094	0.270193	Diploid-Nonmono	-0.135924	0.219918	1.05232	0	6.07287	-0.00757162	0.385661	0.419113	0.0522193	0.258044	Diploid-ONS	0.0493493	1.93569	Diploid-ONS	0.252723	0.35948	0.211754	0.106915	0.243216	0.0116048	0.421051	0.253957	0.371769	0.687381
3052308-N	729.6	Dead		Intermediate	M2	70	77	M2	0.28962	0.0639833	-0.0498858	-0.122797	0.0643927	0.0369379	0.0553847	0.0660146	0.0554421	0.0118667	0.162462	Diploid-Nonmono	-0.359178	-0.0126595	0.628002	0	1.97561	-0.443192	0.00396326	-0.039377	-0.459729	-0.276511	Diploid-Nonmono	-0.420222	1.35402	Diploid-Nonmono	-0.122973	-0.156885	-0.104592	-0.202261	0.522163	0.365959	0.620291	0.44959	0.54295	0.760197
3089062-N	343.216	Dead		Unfavorable	M5	56	2	M5	0.358341	0.152531	0.0496124	-0.131036	0.147804	0.119309	0.219932	0.10949	0.29413	0.0477748	0.228614	Other	-0.250477	-0.0546131	0.727197	0.0310142	4.44392	-0.303962	0.236115	0.155282	-0.209592	0.010521	Other	-0.121916	1.83895	Other	0.0656683	0.132254	0.0646348	-0.0987309	-0.0115145	-0.182405	0.111692	0.0351198	0.301148	0.689483
3091926-N	672.9	Dead		Unfavorable	M4	32	13	M4	0.312241	0.0895834	0.0229322	-0.11907	0.0904289	0.0681082	0.116746	0.070296	0.184106	-0.0101571	0.257357	Double del	-0.460637	-0.148631	0.618817	0.0282505	4.39658	-0.347007	0.0642228	0.160304	-0.28527	-0.0201304	Double del	-0.229715	1.51897	Double del	0.118539	0.195214	0.119041	-0.0557823	0.484729	0.256043	0.651546	0.439964	0.494874	0.760273
3098754-N	12047.1	Dead		Intermediate	M2	20	10	M2	0.299969	0.109693	-0.0269721	-0.12662	0.0963452	0.131082	0.090199	0.0972053	0.0605593	0.0166246	0.170195	Diploid-Nonmono	-0.0712152	-0.0432215	0.665312	0.0615217	5.92801	-0.23047	0.351356	0.344527	-0.101616	0.13204	Diploid-Nonmono	-0.0546708	1.73797	Diploid-Nonmono	0.138656	0.238816	0.105975	-0.00927902	0.340648	0.180031	0.30352	0.34477	0.451231	0.770461
3098760-N	16787.1	Alive		Favorable	M2	60	78	M2	0.325136	0.129543	-0.00146656	-0.0915834	0.119916	0.080177	0.112631	0.0960098	0.188418	0.0114056	0.154325	Other	-0.245812	0.220563	0.673683	0.00341764	5.3867	-0.280635	0.210089	0.292165	-0.207468	0.0437193	Other	-0.129554	1.72725	Other	0.117387	0.206045	0.11736	-0.0115331	0.406699	0.25994	0.560837	0.416402	0.521253	0.765897
3100570-N	612.256	Dead		Unfavorable	M2	58	34	M2	0.410709	0.137457	0.0339134	0.00917821	0.18396	0.184043	0.184002	0.12448	0.226011	0.045338	0.259881	Del7.7q	-0.00515841	0.430878	0.801517	0.0406323	6.52759	-0.114732	0.334777	0.315373	-0.0338973	0.178355	Del7.7q	-0.165534	1.97294	Del7.7q	0.20593	0.311195	0.234186	0.0218988	0.462232	0.238579	0.616038	0.390435	0.454342	0.748968
3103988-N	3878.7	Dead		Intermediate	M4	37	28	M4	0.334458	0.118142	0.00393121	-0.0823667	0.144362	0.144707	0.158755	0.105034	0.279969	-0.0043116	0.180447	Diploid-Nonmono	-0.172769	0.20671	0.582648	0.0218049	5.09805	-0.234768	0.296906	0.298361	-0.177766	0.0517215	Diploid-mono	-0.222591	1.74379	Diploid-mono	0.0722695	0.129466	0.0610903	-0.063826	0.234147	-0.0561644	0.275626	0.244091	0.436617	0.755144
3113814-N	2091.3	Dead		Intermediate	M1	87	91	M1	0.338819	0.123043	0.013493	0.00651854	0.119334	0.0884688	0.187534	0.0970307	0.228383	0.0131074	0.248737	Diploid-Nonmono	-0.321996	0.0730947	0.656896	0	3.88846	-0.214806	0.206202	0.0924513	-0.313201	-0.0527044	Diploid-Nonmono	-0.274468	1.75897	Diploid-Nonmono	0.0074722	0.07978	0.0285369	-0.176326	0.291128	0.140797	0.385475	0.271551	0.404121	0.747567
3114948-N	12924.3	Dead		Intermediate	M5a	76	65	M5	0.34773	0.137309	0.0161485	-0.0936906	0.133907	0.0707667	0.200927	0.101237	0.200052	0.105149	0.242616	Diploid-mono	-0.358632	0.101715	0.687032	0	5.61158	-0.172048	0.319795	0.289155	-0.0790593	0.124513	Diploid-mono	-0.0527358	1.89265	Diploid-mono	0.0662591	0.176224	0.0529356	-0.0707164	0.101963	-0.0359661	0.345462	0.0953957	0.356687	0.727019
3118298-N	1097.1	Dead		Intermediate	M4	88	51	M4	0.335238	0.123774	0.0136672	-0.0924868	0.134287	0.0780542	0.17125	0.0996042	0.261775	0.0881293	0.167881	Diploid-Nonmono	-0.402659	0.0924558	0.657531	0	3.5062	-0.248852	0.218228	0.196954	-0.258288	-0.0339557	Diploid-mono	-0.195661	1.78123	Diploid-mono	0.022118	0.0831973	0.00628989	-0.106732	0.218509	0.126296	0.364896	0.246939	0.432089	0.737419
3119184-N	1064	Dead		Unfavorable	M4	77	64	M4	0.322428	0.0778635	0.00124994	0.00763962	0.145067	0.177241	0.162013	0.104888	0.181543	-0.0371483	0.178947	Del5.5q	-0.000511834	0.239675	0.521903	0	2.36503	-0.358029	0.0656204	0.0476201	-0.406636	-0.189081	Del5.5q	-0.369411	1.6564	Del5.5q	-0.100794	-0.0979421	-0.117895	-0.16539	0.353314	0.256573	0.455156	0.271184	0.4518	0.762594
3140004-N	16285.8	Alive		Unfavorable	M4	94	87	M4	0.217492	0.0476624	-0.0500622	-0.0817683	0.07045	0.0228251	0.0875284	0.0573328	0.109498	-0.000752452	0.221545	Other	-0.378258	-0.0467809	0.388826	0.00995389	3.22179	-0.395242	-0.0300278	-0.0520179	-0.407447	-0.236222	Other	-0.200458	1.66979	Other	-0.0939695	-0.0631942	-0.0528083	-0.162955	0.261365	-0.117219	0.469405	-0.00364885	0.336675	0.75785
3208794-N	15030	Alive		Intermediate	M2	58	48	M2	0.273567	0.0976737	-0.00475913	-0.0715586	0.0976054	0.101915	0.10773	0.0798987	0.103681	-0.0131054	0.135705	Diploid-Nonmono	-0.231399	-0.0671668	0.484004	0	3.14928	-0.311495	0.23332	0.247718	-0.254428	-0.0194994	Diploid-Nonmono	-0.288472	1.59849	Diploid-Nonmono	-0.013675	0.0339686	0.0122879	-0.158796	0.325827	0.14588	0.346058	0.297453	0.469488	0.772315
3209016-N	1898.7	Dead		Intermediate	M1	76	78	M1	0.31796	0.11832	-0.00367704	-0.1089	0.0924335	0.0776889	0.126711	0.0930196	0.195126	0.00477333	0.227408	Diploid-Nonmono	-0.323454	-0.175887	0.804527	0.00122609	6.20753	-0.15234	0.292513	0.318623	-0.10717	0.131292	Diploid-Nonmono	-0.0207152	1.80857	Diploid-Nonmono	0.145322	0.265538	0.102642	-0.0514507	0.340828	0.278973	0.422561	0.35307	0.477299	0.732969
3210156-N	13462.9	Alive		Intermediate	RAEB	26	3	RAEB	0.373658	0.102638	0.0143081	-0.10299	0.113402	0.076098	0.0835094	0.113417	0.242924	0.0655801	0.217977	Diploid-Nonmono	-0.319124	-0.13791	0.699096	0	2.35009	-0.595938	0.106816	0.244622	-0.420797	-0.140419	Diploid-ONS	-0.192045	1.65819	Diploid-ONS	0.00807667	0.0862153	0.0858829	-0.0977982	0.289134	0.17174	0.394846	0.241972	0.417898	0.746174
3220256-N	642.656	Dead		Intermediate	CMML-T	25	2	CMML-T	0.402519	0.152378	0.0554611	-0.0978315	0.139382	0.0944572	0.215883	0.102131	0.194302	0.0306389	0.214532	Diploid-Nonmono	-0.278587	-0.0560219	0.744255	0	4.92637	-0.155519	0.309937	0.294068	-0.0606348	0.142701	Diploid-ONS	-0.119158	1.86396	Diploid-ONS	0.133467	0.225036	0.149261	-0.030237	0.0242737	-0.161904	0.15673	0.144662	0.328994	0.711335
3226562-N	1263.73	Dead		Unfavorable	M5b	76	87	M5	0.331085	0.109311	0.0109753	-0.00788845	0.124194	0.0837998	0.177866	0.0876037	0.215733	0.0608165	0.217823	Other	-0.331872	0.181199	0.65909	0.000277214	2.83302	-0.387955	0.046746	0.00623842	-0.386437	-0.162929	Other	-0.376285	1.64107	Other	-0.0643501	-0.0418729	-0.0308426	-0.155483	0.389437	0.172646	0.400397	0.278654	0.442706	0.752927
3235738-N	773.072	Dead		Unfavorable	M4	36	15	M4	0.406998	0.136362	0.0271252	-0.0938735	0.134505	0.101738	0.165579	0.108672	0.235977	0.043111	0.248205	Del7.7q	-0.342947	-0.0249382	0.782795	0	5.35703	-0.162983	0.284594	0.292458	-0.0712997	0.130266	Del7.7q	-0.140205	1.85243	Del7.7q	0.0995248	0.166895	0.123274	-0.0335013	0.37238	0.142978	0.520489	0.29661	0.430603	0.750152
3252956-N	525.616	Dead		Intermediate	M4	58	15	M4	0.403486	0.138223	0.040558	0.032601	0.139346	0.0855067	0.221307	0.111584	0.207103	-0.00995792	0.176469	Diploid-Nonmono	-0.288447	0.324598	0.762724	0.00294646	3.80904	-0.357227	0.0960528	0.0914002	-0.313701	-0.10315	Diploid-mono	-0.23179	1.74695	Diploid-mono	0.0240354	0.0689813	0.066027	-0.105073	0.0765872	-0.0670966	0.267855	0.094809	0.31051	0.738246
3253308-N	4342.94	Dead		Unfavorable	M4	25	17	M4	0.385735	0.156049	0.0634604	-0.115951	0.145732	0.0726749	0.221677	0.0973215	0.269292	0.0524274	0.223197	Other	-0.456691	0.0199808	0.807486	0.0224138	4.38171	-0.283888	0.169936	0.133271	-0.230815	-0.0663277	Other	-0.221119	1.76039	Other	0.0731954	0.114671	0.0646587	-0.136601	0.12613	0.166231	0.373155	0.097228	0.328426	0.682309
3264658-N	568.784	Dead		Unfavorable	M5b	85	60	M5	0.265902	0.0856893	0.00640997	-0.117699	0.074788	0.0694404	0.131041	0.0795988	0.10257	0.0203478	0.154186	Other	-0.32315	-0.0318545	0.537106	0	4.19423	-0.286113	0.140208	0.0973256	-0.259225	-0.068777	Other	-0.331998	1.6782	Other	-0.0842767	-0.0316861	-0.0741785	-0.156485	0.376523	0.181547	0.305223	0.340593	0.465369	0.742645
3266562-N	14778.7	Alive		Unfavorable	M2	75	74	M2	0.278425	0.0846222	-0.0245332	-0.118292	0.0892759	0.0435903	0.114226	0.0654072	0.142498	0.00222267	0.159321	Other	-0.329735	-0.0715586	0.654116	0.0267481	4.78458	-0.27437	0.213617	0.327896	-0.100098	0.116234	Other	-0.226678	1.6553	Other	0.0303706	0.0889469	0.00611289	-0.0928212	0.33064	0.0163106	0.594136	0.309502	0.4531	0.751435
3268498-N	3377.1	Dead		Favorable	M2	91	83	M2	0.263537	0.0639845	-0.0562303	-0.11084	0.06509	-0.00313154	0.0426817	0.049689	0.0734155	0.0200885	0.127982	Other	-0.44034	0.0312529	0.649969	0.00380284	2.5772	-0.223542	0.134589	0.172598	-0.273051	-0.109962	Other	-0.323882	1.38249	t(8;21)	-0.0240423	-0.039504	-0.0686541	-0.151986	0.332185	-0.0687041	0.516987	0.358348	0.507779	0.736746
3273170-N	150	Dead		Intermediate	M4	65	49	M4	0.33399	0.139111	0.00210985	0.045232	0.131436	0.0890637	0.206911	0.0882306	0.240553	0.0822464	0.350609	Diploid-Nonmono	-0.355587	0.136417	0.708317	0.0385784	6.32394	-0.153221	0.250296	0.240532	0.0166664	0.133902	Diploid-mono	-0.140154	1.93539	Diploid-mono	0.171618	0.269152	0.156669	0.0226198	0.349262	0.149455	0.431745	0.295183	0.468165	0.714965
3275492-N	9951.3	Dead		Intermediate	M1	84	18	M1	0.314092	0.0976071	-0.00957101	-0.137001	0.0819364	0.0779844	0.120407	0.0785759	0.0866115	0.0267609	0.18022	Diploid-Nonmono	-0.256043	-0.123304	0.712691	0	6.49822	-0.245593	0.323838	0.355977	-0.0913207	0.133464	Diploid-Nonmono	-0.0952388	1.74367	Diploid-Nonmono	0.164942	0.276417	0.175719	0.00404315	0.38931	0.247923	0.361496	0.372973	0.52241	0.761483
3278622-N	98.7	Dead		Intermediate	M5a	90	84	M5	0.346354	0.147325	0.0427734	0.0121894	0.149744	0.0778036	0.219793	0.0915451	0.276958	0.0266621	0.171254	Diploid-mono	-0.377665	0.197405	0.700813	0	1.03535	-0.446059	0.0722649	0.0844526	-0.453055	-0.204604	Diploid-mono	-0.375152	1.60912	Diploid-mono	-0.0827124	-0.108594	-0.0855146	-0.182426	0.123128	0.0553197	0.422661	0.0211352	0.319889	0.710715
3282000-N	39.216	Dead		Intermediate	M5	25	4	M5	0.377282	0.150825	0.0431902	-0.0877176	0.149241	0.0909104	0.221007	0.0937209	0.211945	0.0889211	0.23669	Diploid-mono	-0.271295	0.0686486	0.73812	0	4.51207	-0.239321	0.161715	0.125087	-0.222528	-0.0381472	Diploid-mono	-0.175115	1.82174	Diploid-mono	0.0708936	0.138182	0.0942243	-0.107028	0.0495594	-0.0938323	0.205552	0.119191	0.323129	0.69959
3284706-N	5954.14	Dead		Intermediate	M5	82	0	M5	0.289151	0.0782258	0.0179127	-0.0587111	0.0844922	0.0435816	0.129677	0.0710919	0.157043	-0.0380138	0.211847	Diploid-mono	-0.445592	-0.0434292	0.57904	0	2.87079	-0.48221	-0.0148897	-0.0120312	-0.388126	-0.185513	Diploid-mono	-0.266336	1.62472	Diploid-mono	-0.113653	-0.1073	-0.113829	-0.244195	0.0902106	-0.0186648	0.276446	0.0117131	0.247059	0.755811
3287312-N	3739.2	Dead		Unfavorable	M4	40	4	M4	0.398611	0.161606	0.0489359	-0.0678421	0.163879	0.127914	0.204683	0.116467	0.253461	0.045433	0.288074	Other	-0.165484	0.333313	0.823787	0.0183107	6.4618	-0.0741436	0.427929	0.400346	0.0454369	0.290948	Other	-0.00766091	2.00294	Other	0.269195	0.385765	0.283471	0.0756592	0.18587	0.0205434	0.401356	0.156633	0.344547	0.713694
3287842-N	156.256	Dead		Intermediate	M4	51	35	M4	0.325579	0.130293	0.0293468	0.00758865	0.136121	0.104356	0.190296	0.105194	0.210025	0.00285904	0.207875	Diploid-Nonmono	-0.187283	0.119707	0.613286	0.0173802	4.48	-0.270417	0.229918	0.220233	-0.182853	0.0302535	Diploid-mono	-0.142963	1.83337	Diploid-mono	0.0284734	0.109912	0.0415076	-0.0853664	0.148267	0.0366016	0.373989	0.240189	0.367028	0.741545
3288192-N	312.816	Dead		Intermediate	M2	81	72	M2	0.354696	0.0767689	-0.015561	-0.112096	0.0980898	0.122977	0.121111	0.0786709	0.076602	-0.0267108	0.132906	Diploid-Nonmono	-0.104147	0.0819439	0.72366	0.00107748	3.12933	-0.425736	0.169232	0.118173	-0.413975	-0.182878	Diploid-Nonmono	-0.275012	1.483	Diploid-Nonmono	-0.0774198	-0.0607419	-0.0589335	-0.138045	0.481818	0.332223	0.559937	0.366383	0.531155	0.764656
3291110-N	3930.42	Dead		Intermediate	M4	68	19	M4	0.298649	0.107547	0.0136841	0.00863001	0.145829	0.125758	0.163329	0.0905265	0.197575	0.0229526	0.188789	Diploid-Nonmono	-0.12043	0.455635	0.561524	0	3.56218	-0.373554	0.0694726	0.169453	-0.258959	-0.0302389	Diploid-mono	-0.291179	1.64688	Diploid-mono	-0.00591149	0.043836	0.0355206	-0.175324	0.30457	0.0726727	0.462749	0.240566	0.41295	0.76064
3291336-N	178.144	Dead		Unfavorable	M1	92	91	M1	0.260194	0.086951	-0.0428037	-0.125499	0.0499047	-0.0129269	0.0486932	0.04792	0.0466622	-0.0183161	0.218791	Del7.7q	-0.480111	0.0719915	0.557808	0.00748889	5.01136	-0.236166	0.192516	0.185955	-0.121429	0.0269056	Del7.7q	-0.311045	1.55979	Del7.7q	0.0367534	0.0739444	0.0804853	-0.0815398	0.444811	0.230374	0.459353	0.427436	0.527363	0.761117
3299802-N	425.6	Dead		Unfavorable	M2	34	15	M2	0.292421	0.103175	-0.0151942	-0.00653038	0.0953275	0.0493502	0.114966	0.0790483	0.0718769	0.0200939	0.223341	Other	-0.371582	-0.00799722	0.645328	0.104405	6.92909	-0.166187	0.345806	0.353212	-0.0359555	0.202285	Other	-0.07621	1.82784	Other	0.216594	0.327503	0.175615	0.0577241	0.47851	0.251658	0.593504	0.433858	0.483061	0.774491
3300166-N	525.616	Dead		Intermediate	M1	91	85	M1	0.306787	0.0885333	0.00800831	-0.0167845	0.0951069	0.0635141	0.184133	0.082009	0.158648	0.0189348	0.152029	Diploid-Nonmono	-0.417047	0.0470016	0.643972	0	4.58439	-0.406963	0.0731864	0.0957676	-0.378911	-0.134897	Diploid-Nonmono	-0.247798	1.68434	Diploid-Nonmono	-0.0623262	-0.0380548	-0.0964181	-0.14818	0.31774	0.235547	0.442142	0.291529	0.460199	0.73847
3300732-N	212.8	Dead		Intermediate	M4	35	0	M4	0.453469	0.169472	0.0604045	0.0397065	0.190689	0.1472	0.27153	0.121766	0.305803	0.0791794	0.22978	Diploid-Nonmono	-0.157581	0.454026	0.87882	0	5.48467	-0.146172	0.303483	0.345911	-0.115037	0.12406	Diploid-mono	-0.00211245	1.91427	Diploid-mono	0.181595	0.276205	0.165561	0.0284755	0.0352962	-0.213851	0.12585	0.131146	0.338574	0.692784
3301782-N	616.816	Dead		Unfavorable	M4	85	0	M4	0.393669	0.0984415	-0.017156	0.0209789	0.130594	0.130436	0.167095	0.0801065	0.105145	0.0289533	0.237795	Del7.7q	-0.0916486	0.387934	0.857027	0.031473	4.00481	-0.181439	0.216756	0.100265	-0.199083	-0.0260261	Del7.7q	-0.360947	1.59719	Del7.7q	0.0714379	0.0501624	0.0653594	-0.0374483	0.449886	0.213311	0.565861	0.457615	0.53586	0.755608
3302128-N	77.1	Dead		Unfavorable		63	47		0.397746	0.195328	0.0375457	-0.071186	0.1628	0.117313	0.224965	0.112712	0.263785	0.0652966	0.307032	Other	-0.233745	0.29695	0.88081	0.0587706	8.48478	-0.026236	0.483989	0.438679	0.0609433	0.302672	Other	0.179411	2.01676	Other	0.365097	0.502216	0.344246	0.176779	0.226613	-0.0354726	0.457701	0.203366	0.392494	0.712633
3306954-N	290.928	Dead		Unfavorable	M4	31	16	M4	0.361216	0.117735	0.0099267	-0.0877645	0.123337	0.114238	0.146654	0.0940047	0.203369	0.0523476	0.228769	Other	-0.22381	-0.0910167	0.760123	0.0511365	5.04702	-0.290524	0.284408	0.245248	-0.210989	0.0277105	Other	-0.277972	1.77857	Other	0.116385	0.181729	0.124813	-0.0506856	0.418514	0.211937	0.553049	0.400341	0.475834	0.764837
3307706-N	1042.42	Dead		Unfavorable	RAEB	21	10	RAEB	0.316951	0.130943	0.0389963	0.0184515	0.141431	0.155716	0.215292	0.10098	0.165302	0.00664158	0.18535	Del5.5q	-0.105369	0.466882	0.549704	0	3.89903	-0.317473	0.125251	0.0693912	-0.198757	0.0382401	Del5.5q	-0.311506	1.64235	Del5.5q	0.0333101	0.0518413	0.0543537	-0.136183	0.442264	0.333014	0.557604	0.312014	0.44485	0.713499
3308122-N	591.3	Dead		Intermediate	M1	94	94	M1	0.315414	0.0941861	-0.0226604	-0.0925549	0.088709	0.0768662	0.204469	0.0761894	0.12341	-0.0334257	0.133434	Diploid-Nonmono	-0.298082	-0.0318291	0.638652	0	2.77979	-0.367748	0.020793	-0.0975927	-0.373792	-0.255506	Diploid-Nonmono	-0.478407	1.47357	Diploid-Nonmono	-0.0998858	-0.0608259	0.0568699	-0.186852	0.537213	0.287405	0.672447	0.396829	0.539921	0.728641
3315356-N	381.3	Dead		Intermediate	M2	55	44	M2	0.222973	0.065594	-0.00537605	-0.0402248	0.0736494	0.0714025	0.0662032	0.074361	0.00402352	-0.0129884	0.180954	Diploid-Nonmono	-0.245737	0.253132	0.439159	0	3.85436	-0.254799	0.25436	0.256	-0.15854	0.0665062	Diploid-Nonmono	-0.288591	1.58824	Diploid-Nonmono	-0.063365	-0.00179068	-0.0698652	-0.164353	0.328005	0.153474	0.499779	0.332638	0.453882	0.76841
3315886-N	3226.66	Dead		Unfavorable	M2	57	0	M2	0.40974	0.177814	0.0421029	0.168618	0.191938	0.213301	0.213746	0.139765	0.264967	0.158208	0.294296	Other	0.0396694	0.405012	0.890107	0.00111224	7.9008	-0.0455958	0.503125	0.488111	0.0502275	0.319902	Other	0.154378	1.99696	Other	0.322728	0.451153	0.285291	0.142766	0.252443	0.0035921	0.39852	0.283985	0.422895	0.726648
3316808-N	677.616	Dead		Intermediate	M2	70	87	M2	0.324343	0.103865	-0.0323086	-0.0743185	0.119107	0.118619	0.150015	0.0738541	0.10356	-0.0085343	0.150806	Diploid-Nonmono	-0.154562	0.312334	0.680032	0.0132053	4.41691	-0.242384	0.239344	0.26653	-0.127406	0.0231742	Diploid-Nonmono	-0.221037	1.58987	Diploid-Nonmono	-0.00891118	0.0139177	0.0378365	-0.103865	0.375751	0.193761	0.386038	0.322745	0.482914	0.738642
3317526-N	1675.8	Dead		Intermediate	M4	42	27	M4	0.367462	0.155713	0.0403193	-0.0658175	0.163709	0.136774	0.209796	0.114088	0.249975	0.0472055	0.17425	Diploid-Nonmono	-0.138887	0.180838	0.727838	0	2.10192	-0.337734	0.109655	0.165648	-0.329876	-0.0837111	Diploid-mono	-0.265165	1.72499	Diploid-mono	-0.00181795	0.026035	0.0500554	-0.113215	0.249969	0.0655815	0.433007	0.231334	0.381782	0.72409
3319246-N	21.3	Alive		Intermediate	M4	34	10	M4	0.420665	0.162358	0.0260471	-0.107086	0.125104	0.0914163	0.154994	0.0894711	0.182062	0.00568465	0.294504	Diploid-Nonmono	-0.368137	0.203854	0.956738	0	9.54446	-0.127923	0.465056	0.407779	0.0840423	0.271176	Diploid-mono	0.11214	1.93548	Diploid-mono	0.263168	0.374486	0.297748	0.176117	0.359746	0.156978	0.524106	0.308075	0.443414	0.756672
3319790-N	1011.3	Dead		Intermediate	M5a	82	36	M5	0.357141	0.136881	0.00627994	0.00806844	0.150906	0.149904	0.208742	0.10165	0.263073	0.0458262	0.162802	Diploid-mono	-0.127529	0.0775695	0.640624	0.000438528	3.57917	-0.340473	0.166228	0.218989	-0.235478	-0.0292041	Diploid-mono	-0.201595	1.7449	Diploid-mono	-0.0286358	0.0245427	-0.0391251	-0.118393	0.224501	0.0753428	0.372076	0.147231	0.363456	0.74103
3323254-N	434.416	Dead		Favorable	M4	78	68	M4	0.32128	0.108646	-0.00699081	-0.0185328	0.12565	0.107262	0.192563	0.0877088	0.149809	0.00291185	0.109628	Other	-0.156874	0.0799119	0.590947	0	4.14187	-0.263529	0.200103	0.263097	-0.171113	0.0302133	Other	-0.262269	1.61935	Inv(16)	0.0229773	0.0589554	0.0406504	-0.0779632	0.368889	0.0247818	0.530059	0.413412	0.510752	0.758757
3329434-N	13152.9	Alive		Intermediate	M2	45	74	M2	0.268582	0.0688797	-0.0312768	-0.0433656	0.114196	0.146974	0.106842	0.0871369	0.125378	0.0530061	0.159033	Diploid-Nonmono	-0.0843777	-0.173735	0.427355	0	4.58511	-0.329248	0.179175	0.185106	-0.282064	-0.0828112	Diploid-Nonmono	-0.200262	1.61261	Diploid-Nonmono	-0.0447393	-0.0356453	-0.0469083	-0.11329	0.255494	-0.0519939	0.286042	0.252979	0.429829	0.767689
3330336-N	512.544	Dead		Unfavorable	M2	34	21	M2	0.388169	0.143504	0.0441578	0.0380422	0.11547	0.0347698	0.189154	0.0813943	0.141778	0.0459759	0.192641	Del7.7q	-0.454748	0.189358	0.930187	0	3.3858	-0.161136	0.193383	0.192254	-0.184134	0.0161426	Del7.7q	-0.165044	1.71229	Del7.7q	0.0345933	0.072331	-0.0143012	-0.069722	0.124318	-0.136775	0.196748	0.215652	0.393175	0.695903
3342412-N	503.728	Dead		Intermediate	M2	73	62	M2	0.281605	0.0916857	0.0112488	-0.119317	0.110827	0.11519	0.119773	0.0997901	0.135266	0.0584627	0.180697	Other	-0.15398	-0.19098	0.528712	0	3.97858	-0.382439	0.162214	0.22274	-0.241704	-0.00461532	Other	-0.114512	1.72076	Other	-0.013688	0.0489141	-0.00512777	-0.11461	0.125413	0.0636981	0.292088	0.209369	0.407386	0.745768
3342986-N	0	Alive		Unfavorable	M2	30	31	M2	0.297773	0.121158	0.00471774	-0.122676	0.1081	0.0642938	0.0764238	0.0752312	0.171464	0.0774578	0.240723	Del7.7q	-0.39365	-0.00534191	0.61513	0.000873521	6.19391	-0.116923	0.371539	0.37703	0.040398	0.220557	Del7.7q	-0.0740269	1.82827	Del7.7q	0.202148	0.331118	0.225036	0.0808099	0.456651	0.300918	0.505684	0.391876	0.511882	0.752197
3343544-N	152	Dead		Unfavorable	M4	26	0	M4	0.396604	0.150136	0.0465162	-0.098698	0.131788	0.10354	0.199785	0.102496	0.259744	0.0420245	0.213577	Other	-0.418952	0.0586321	0.835755	0.00223884	4.8415	-0.243472	0.262785	0.383984	-0.0765179	0.184754	Other	-0.204415	1.66383	Other	0.115733	0.201341	0.172631	-0.0431598	0.263192	0.0202317	0.482143	0.261347	0.37365	0.729484
3347052-N	881.6	Dead		Unfavorable	M2	42	0	M2	0.443565	0.169838	0.0696104	0.0476465	0.155573	0.0750307	0.186151	0.12122	0.266892	0.0513397	0.217673	Other	-0.369488	0.401472	0.935166	0	3.7583	-0.12214	0.269424	0.288168	-0.10578	0.0746113	Other	-0.0504841	1.80239	Other	0.134082	0.189141	0.145003	-0.0618984	0.294528	-0.0158588	0.514518	0.298491	0.403825	0.707372
3347138-N	827.1	Dead		Unfavorable	M0	70	85	M0	0.245579	0.0714125	-0.0306404	-0.110685	0.0691921	0.0159594	0.0263608	0.0644042	0.041349	0.0247765	0.206296	Other	-0.368638	0.155708	0.434775	0.0234974	4.66935	-0.139657	0.208102	0.226155	-0.0633028	0.101513	Other	-0.201416	1.64547	Other	-0.00585452	0.065908	-0.0248363	-0.084023	0.379519	0.226823	0.492626	0.32444	0.47652	0.773161
3363000-N	659.984	Dead		Intermediate	M4	49	7	M4	0.341348	0.129953	0.0359491	-0.093265	0.140297	0.123905	0.168337	0.101767	0.221485	0.0513342	0.198705	Diploid-Nonmono	-0.188836	-0.0887233	0.61885	0	4.54284	-0.330295	0.156884	0.268789	-0.242593	0.0315929	Diploid-mono	-0.164226	1.8659	Diploid-mono	0.0737451	0.155429	0.115073	-0.114779	0.154228	-0.03572	0.321749	0.15465	0.36853	0.752984
3363938-N	655.8	Dead		Unfavorable	M0	98	89	M0	0.333202	0.120828	0.0167272	-0.0113097	0.164178	0.141452	0.181175	0.0924543	0.171937	0.0439233	0.203898	Other	-0.128826	0.374092	0.709864	0	4.51091	-0.181184	0.271385	0.260328	-0.161282	0.0620339	Other	-0.189535	1.71492	Other	0.13057	0.171431	0.0980744	0.0376463	0.38874	0.217265	0.360275	0.39291	0.514698	0.762865
3364008-N	1868.7	Dead		Intermediate	M4	33	11	M4	0.417336	0.135683	0.0255735	-0.106396	0.172054	0.193628	0.197719	0.106513	0.257389	0.0345483	0.190746	Diploid-Nonmono	-0.00343502	0.121891	0.783567	0	3.00501	-0.195561	0.182567	0.288819	-0.173465	0.0292727	Diploid-mono	-0.212448	1.70351	Diploid-mono	0.011531	0.0687377	0.0426638	-0.0712285	0.341204	0.191309	0.537062	0.236132	0.416246	0.753764
3364888-N	1480.78	Dead		Unfavorable	M4	30	3	M4	0.464374	0.13854	0.0432565	0.0221575	0.157682	0.0860328	0.2142	0.102584	0.258913	0.070171	0.206088	Other	-0.405946	0.446753	0.963528	0.000244414	4.85852	-0.259072	0.259903	0.23019	-0.178707	0.040244	Other	-0.210341	1.85682	Other	0.0891017	0.133533	0.137936	-0.0595294	0.340277	0.143934	0.405705	0.313253	0.423508	0.729694
3370058-N	781.584	Dead		Intermediate	M4	47	22	M4	0.358687	0.136074	0.0311971	-0.0799808	0.121844	0.0614603	0.140687	0.0824173	0.217323	-0.00398835	0.157823	Diploid-Nonmono	-0.328995	-0.0250467	0.732231	0.00240469	3.79333	-0.292075	0.157683	0.226915	-0.174537	0.0210647	Diploid-mono	-0.197886	1.75728	Diploid-mono	-0.0418378	-0.00816744	-0.0287814	-0.0903429	0.107339	0.0384192	0.334858	0.0943952	0.341688	0.737814
3370202-N	2197.62	Dead		Unfavorable	M2	38	9	M2	0.297995	0.123704	-0.0297742	-0.105646	0.0886156	0.0935696	0.0610513	0.0845475	0.0496791	0.0706625	0.299455	Del7.7q	-0.155612	0.203076	0.780951	0.349225	7.65917	-0.130773	0.458453	0.319045	0.0165676	0.199777	Del7.7q	0.0299206	1.93945	Del7.7q	0.253641	0.400213	0.245449	0.115262	0.316858	0.0349512	0.405044	0.35562	0.476986	0.75622
3371080-N	81.3	Dead		Intermediate	M4	67	18	M4	0.311786	0.108802	0.0206568	-0.0841332	0.135209	0.158791	0.167182	0.108203	0.236004	-0.0125964	0.163529	Diploid-Nonmono	-0.0926872	-0.109324	0.574836	0	2.92565	-0.406592	0.121107	0.182706	-0.335971	-0.100667	Diploid-mono	-0.326867	1.70459	Diploid-mono	-0.0342816	-0.0218931	-0.00911239	-0.172529	0.308305	0.0404177	0.461147	0.273787	0.430445	0.764957
3376904-N	11400	Alive		Favorable	M2	46	30	M2	0.283492	0.0665949	-0.0419207	0.000303498	0.0901214	0.0549298	0.119731	0.0521408	0.0799455	-0.00379801	0.139748	Other	-0.31478	0.301159	0.659975	0	4.30446	-0.385467	0.14801	0.280927	-0.26592	-0.0301481	Other	-0.28995	1.40514	Other	-0.0927543	-0.0745083	-0.0765175	-0.207155	0.3574	0.0310697	0.594575	0.307381	0.488308	0.746662
3377824-N	1450.38	Dead		Intermediate	M4	35	4	M4	0.338334	0.122056	0.0196188	0.01195	0.141742	0.1363	0.193305	0.107143	0.228579	0.0204637	0.202335	Diploid-Nonmono	-0.0979703	0.0982738	0.717004	0.00454403	4.96263	-0.258044	0.239402	0.227735	-0.165876	0.0663577	Diploid-mono	-0.161557	1.78444	Diploid-mono	0.0447226	0.121908	0.0217897	-0.0991308	0.22881	-0.000730239	0.49869	0.18949	0.342117	0.745063
3382770-N	11799.5	Alive		Favorable	M4eo	56	45	M4	0.337813	0.135785	4.03e-05	-0.0985398	0.129219	0.0787054	0.143982	0.0910043	0.202607	0.00464017	0.162183	Other	-0.363186	0.130546	0.684136	0	4.39805	-0.255813	0.200511	0.267989	-0.229195	0.00741508	Other	-0.299945	1.69765	Inv(16)	0.056291	0.083671	0.0314642	-0.0643146	0.383435	0.22184	0.570178	0.405859	0.48563	0.762155
3389988-N	184.2	Dead		Unfavorable	M1	94	84	M1	0.217256	0.0647754	-0.0236437	-0.149812	0.047901	0.0171921	0.0768026	0.046976	-0.0140523	-0.0326665	0.186601	Del7.7q	-0.449268	-0.269145	0.393441	0	3.91892	-0.363884	0.017349	-0.114864	-0.335332	-0.238964	Del7.7q	-0.352106	1.45276	Del7.7q	-0.0625757	-0.0422705	-0.0966757	-0.123772	0.238296	0.130835	0.580781	0.258478	0.454042	0.734778
TCGA-AB-2805	577	Dead		Intermediate	M0	56	NA	M0	0.455271	0.130924	0.0241939	0.183492	0.249965	0.302519	0.284785	0.135543	0.226648	0.219876	0.192203	Diploid-Nonmono	0.381632	0.435788	1.09897	0	4.46768	-0.10895	0.373235	0.41552	0.0877042	0.166765	Diploid-Nonmono	-0.174103	2.0014	Diploid-Nonmono	0.0837875	0.131363	0.14919	-0.0608124	0.228309	-0.0101646	0.299145	0.292102	0.465773	0.760392
TCGA-AB-2806	945	Dead		Favorable	M1	81	NA	M1	0.290196	0.0737572	-0.0265731	0.126772	0.141542	0.163571	0.117299	0.0914187	0.0647491	0.140861	0.0981314	Other	0.0838118	0.315957	0.73207	0.00303342	2.65079	-0.22956	0.372089	0.494445	-0.0687126	0.123089	Other	-0.174525	1.63135	Other	-0.0312249	-0.00607273	0.0394074	-0.158159	0.423294	0.0593671	0.605501	0.333739	0.525134	0.786811
TCGA-AB-2807	181	Dead		Intermediate	M1	55	NA	M1	0.380789	0.078631	0.0131821	0.187159	0.1785	0.261422	0.172825	0.123941	0.12355	0.161629	0.142897	Other	0.311975	0.47446	0.982872	0.0256441	2.57136	-0.299146	0.255463	0.441641	-0.00508995	0.116225	Other	-0.189299	1.59265	Other	0.0193882	0.0566663	0.13858	0.00214361	0.397875	0.134727	0.569507	0.38099	0.527231	0.794036
TCGA-AB-2808	2861	Alive		Intermediate	M2	NA	NA	M2	0.362228	0.0867454	0.0410312	0.127097	0.179194	0.18754	0.183816	0.119115	0.177178	0.175395	0.106663	Other	0.073774	0.353468	0.797075	0	2.93916	-0.30387	0.390285	0.451759	-0.128724	0.0894721	Other	-0.204085	1.87042	Other	-0.0167277	0.0261418	0.0992661	-0.15713	0.306318	-0.0190234	0.362948	0.290925	0.465751	0.791272
TCGA-AB-2810	31	Dead			M2	88	NA	M2	0.299698	0.0715587	0.0169357	0.125693	0.152405	0.175884	0.177329	0.109786	0.0868961	0.211457	0.211084	Other	0.103817	0.45949	0.923696	0.0515267	4.64804	-0.250617	0.207397	0.264679	-0.0453123	0.0384318	Other	-0.0497976	1.95128	Other	-0.0552494	0.0358528	0.0206368	-0.142451	0.176684	0.185384	0.358086	0.309189	0.389971	0.791336
TCGA-AB-2811	243	Dead		Intermediate	M4	37	NA	M4	0.381706	0.121566	0.0378796	0.228263	0.229391	0.267102	0.261559	0.16477	0.245477	0.237706	0.218573	Diploid-Nonmono	0.282656	0.656296	1.09682	0.0208324	1.9304	-0.0943606	0.25374	0.320691	0.0484166	0.0799194	Diploid-mono	0.13458	1.93238	Diploid-mono	0.050835	0.158607	0.11018	-0.117724	0.124752	0.0424845	0.347889	0.272521	0.337012	0.730095
TCGA-AB-2812	366	Dead		Intermediate	M2	87	NA	M2	0.285623	0.0754928	-0.00919196	0.121635	0.124414	0.0963938	0.139181	0.0889447	0.0770476	0.131562	0.12722	Diploid-Nonmono	-0.126958	0.31758	0.723825	0.0175565	1.55674	-0.398713	0.140854	0.208481	-0.342056	-0.147884	Diploid-Nonmono	-0.286168	1.68198	Diploid-Nonmono	-0.212958	-0.179781	-0.0187878	-0.279136	0.3634	0.127746	0.524822	0.304534	0.500179	0.79507
TCGA-AB-2813	31	Dead		Unfavorable	M4	6	NA	M4	0.464584	0.15466	0.0676321	0.140155	0.215326	0.201428	0.249887	0.149685	0.258476	0.243878	0.227228	Del5.5q	0.106526	0.464808	1.12829	0.0129779	4.60558	-0.203115	0.344382	0.425117	0.0419191	0.187308	Del5.5q	-0.0089586	2.05502	Del5.5q	0.089461	0.173835	0.1645	-0.111283	0.159399	-0.0746428	0.313034	0.138621	0.350317	0.745859
TCGA-AB-2814	792	Dead		Unfavorable	M0	4	NA	M0	0.320442	0.0803729	0.0224213	0.18792	0.125569	0.0927153	0.126896	0.0853909	0.0591735	0.155863	0.143053	Del5.5q	-0.173556	0.420067	0.802681	0.0641407	4.53816	-0.232937	0.217345	0.0992437	-0.187182	-0.0519603	Del5.5q	-0.0885525	1.85609	Del5.5q	0.0627749	0.131418	0.234735	-0.0641156	0.295764	-0.065764	0.395831	0.311224	0.504511	0.770161
TCGA-AB-2815	822	Dead		Favorable	M4	48	NA	M4	0.392884	0.134597	0.0421552	0.173712	0.248255	0.264981	0.265976	0.153005	0.254141	0.202394	0.098934	Other	0.298981	0.495653	0.916437	0	1.98201	-0.323474	0.257249	0.382492	-0.168074	0.0297596	Other	-0.160327	1.96314	Inv(16)	-0.0366861	-0.0224752	0.0248612	-0.186634	0.188044	-0.0604068	0.461266	0.245359	0.418591	0.777162
TCGA-AB-2816	245	Dead		Intermediate	M4	84	NA	M4	0.442296	0.141375	0.0464093	0.229386	0.24585	0.30866	0.300063	0.155305	0.27566	0.232032	0.186857	Diploid-Nonmono	0.39448	0.604767	1.04527	0.00206652	2.89035	-0.221372	0.290633	0.42327	-0.0680803	0.096634	Diploid-mono	-0.14336	2.12208	Diploid-mono	-0.00423388	0.0623043	0.148129	-0.159415	0.237892	0.0388012	0.413151	0.243636	0.420554	0.736993
TCGA-AB-2817	273	Dead		Unfavorable	M2	70	NA	M2	0.413455	0.113828	0.0250388	0.246635	0.224155	0.289302	0.239515	0.153726	0.194151	0.213603	0.243732	Del7.7q	0.391684	0.610553	1.02554	0.031665	4.95768	-0.221406	0.306671	0.467778	0.0412356	0.204865	Del7.7q	-0.0852342	1.99184	Del7.7q	0.0995163	0.152907	0.176989	-0.125365	0.41912	0.200769	0.593121	0.395659	0.471229	0.769544
TCGA-AB-2818	303	Dead		Intermediate	M2	53	NA	M2	0.378442	0.124235	0.0574759	0.148707	0.183148	0.172847	0.233064	0.12518	0.226883	0.187178	0.147234	Diploid-Nonmono	0.0368418	0.429324	0.946707	0	4.51129	-0.236757	0.291058	0.404983	-0.014657	0.135172	Diploid-Nonmono	0.0567578	2.03645	Diploid-Nonmono	0.0384474	0.136142	0.15821	-0.168802	0.181345	-0.0654401	0.376421	0.203825	0.421158	0.746405
TCGA-AB-2819	2496	Alive		Favorable	M2	18	NA	M2	0.414069	0.0767596	0.00012696	0.154771	0.193155	0.261185	0.153896	0.14523	0.14475	0.187351	0.183461	Other	0.36862	0.533388	1.06126	0.0687231	4.2532	-0.167205	0.396051	0.42214	0.0181148	0.170696	Other	-0.0315317	1.80472	t(8;21)	0.0322162	0.115684	0.139162	-0.131126	0.337919	-0.0395944	0.580925	0.312897	0.441035	0.796915
TCGA-AB-2820	0	Dead		Unfavorable	M0	82	NA	M0	0.351564	0.123507	0.0163387	0.185669	0.169879	0.182726	0.175247	0.1071	0.13813	0.18243	0.228797	Other	0.0873588	0.426435	1.02058	0	7.51462	0.102325	0.499234	0.616168	0.280709	0.354647	Other	0.0126597	1.85314	Other	0.142662	0.235868	0.246286	0.0149489	0.474555	0.396189	0.56447	0.415096	0.522005	0.745349
TCGA-AB-2821	822	Dead		Intermediate	M1	5	NA	M1	0.381458	0.124638	0.0458846	0.215261	0.187393	0.178904	0.234185	0.135262	0.193584	0.192675	0.214219	Other	0.0397276	0.570246	1.02466	0	5.44575	-0.273101	0.346548	0.461941	-0.023653	0.180286	Other	-0.0513133	1.92476	Other	0.117227	0.226966	0.242251	-0.0537413	0.382603	0.114234	0.596206	0.344672	0.46044	0.765459
TCGA-AB-2822	973	Dead		Intermediate	M0	34	NA	M0	0.301613	0.0716706	-0.0248947	0.127335	0.132366	0.172324	0.121804	0.110307	0.0521998	0.15122	0.130361	Other	0.0989397	0.304443	0.744145	0.0546166	3.98657	-0.233864	0.297902	0.347619	-0.0454859	0.0706746	Other	-0.241332	1.75475	Other	-0.00653789	0.0341486	0.0859547	-0.103302	0.378998	0.195076	0.330288	0.426334	0.557939	0.786701
TCGA-AB-2824	30	Dead		Intermediate	M5	5	NA	M5	0.356918	0.075601	0.0312303	0.165198	0.178763	0.173575	0.204595	0.139765	0.17573	0.196257	0.211379	Diploid-mono	0.0507657	0.501065	0.919758	0.0454613	5.01212	-0.194822	0.225387	0.253255	0.028668	0.091133	Diploid-mono	0.0681765	2.0129	Diploid-mono	-0.018118	0.100338	0.0991026	-0.18643	0.246578	0.218847	0.34185	0.203384	0.341724	0.784766
TCGA-AB-2825	212	Dead		Intermediate	M5	6	NA	M5	0.388925	0.124574	0.0370424	0.217859	0.228428	0.258159	0.282962	0.145183	0.283572	0.198702	0.166337	Diploid-mono	0.253461	0.55804	0.975261	0	3.40922	-0.207968	0.202777	0.388441	-0.0497102	0.0671885	Diploid-mono	-0.0617804	1.92641	Diploid-mono	-0.0421139	0.0265695	0.0635949	-0.157789	0.109922	0.000844625	0.2989	0.072402	0.343045	0.738066
TCGA-AB-2826	731	Dead		Intermediate	M4	90	NA	M4	0.38629	0.122385	0.0536447	0.157802	0.201577	0.232366	0.241412	0.153174	0.208441	0.208786	0.193462	Diploid-Nonmono	0.217894	0.495584	0.927479	0	3.59187	-0.228083	0.302623	0.444021	-0.0450744	0.142282	Diploid-mono	0.045765	2.04897	Diploid-mono	-0.000213714	0.0866908	0.112388	-0.13242	0.00350311	-0.110492	0.249056	0.117357	0.33426	0.778618
TCGA-AB-2828	2284	Alive		Favorable	M4	8	NA	M4	0.397569	0.135298	0.0336445	0.182451	0.227467	0.215026	0.265495	0.141561	0.205245	0.214523	0.117462	Other	0.193872	0.532652	0.929672	0	2.99222	-0.322662	0.290285	0.469755	-0.1632	0.0657709	Other	-0.12118	1.92033	Inv(16)	-0.00389771	0.0230773	0.0825487	-0.151589	0.158475	-0.0240067	0.365238	0.200034	0.397039	0.768443
TCGA-AB-2830	275	Dead		Intermediate	M4	22	NA	M4	0.363126	0.103873	0.0114939	0.175087	0.181031	0.195714	0.174569	0.134657	0.155384	0.191119	0.209843	Other	0.134932	0.505195	0.975999	0.0381468	6.02587	-0.184244	0.371398	0.570473	0.0888282	0.271845	Other	0.121581	2.05723	Other	0.176184	0.332936	0.303023	-0.00968995	0.390725	0.233082	0.440082	0.331821	0.45538	0.784142
TCGA-AB-2832	365	Dead		Intermediate	M5	0	NA	M5	0.410398	0.0989279	-0.000822302	0.193854	0.228932	0.345034	0.209181	0.156352	0.246755	0.198626	0.219626	Other	0.519889	0.562189	1.10628	0.0025687	3.34573	-0.183806	0.246029	0.405579	0.0096771	0.136822	Other	-0.0323152	1.91427	Other	-0.0316019	0.0487089	0.127549	-0.168834	0.171531	-0.037906	0.113355	0.0580345	0.328068	0.744064
TCGA-AB-2833	456	Dead		Intermediate	M4	2	NA	M4	0.428139	0.131567	0.0685197	0.189277	0.238181	0.269287	0.268331	0.159463	0.296247	0.244336	0.167305	Diploid-Nonmono	0.303384	0.55009	1.11903	0	2.78153	-0.284087	0.240837	0.388374	-0.132989	0.0729771	Diploid-mono	-0.0597012	2.05173	Diploid-mono	0.0543999	0.121712	0.185584	-0.166597	0.161288	-0.145496	0.287839	0.200518	0.358366	0.767992
TCGA-AB-2834	245	Dead		Unfavorable	M4	14	NA	M4	0.356489	0.0997376	0.0479161	0.203482	0.197048	0.188986	0.214681	0.126818	0.196699	0.199975	0.119444	Other	0.115519	0.580896	0.888378	0	2.29727	-0.293071	0.269021	0.339648	-0.101885	0.0691887	Other	-0.243596	1.9356	Other	-0.0529488	-0.000579535	-0.00275044	-0.231602	0.227903	0.0616379	0.302193	0.216191	0.385541	0.790311
TCGA-AB-2835	1673	Alive		Intermediate	M5	3	NA	M5	0.358504	0.107839	0.0427814	0.197651	0.211892	0.195184	0.243735	0.13958	0.242745	0.219085	0.19501	Diploid-mono	0.09165	0.542332	0.956789	0	1.19132	-0.241656	0.190613	0.287866	-0.124783	0.0038113	Diploid-mono	-0.00917002	1.92374	Diploid-mono	-0.104256	-0.0490208	0.0310707	-0.234888	0.0105859	-0.192127	0.275521	-0.00117896	0.293665	0.760388
TCGA-AB-2836	518	Dead		Intermediate	M4	18	NA	M4	0.461994	0.133154	0.0500896	0.210327	0.223441	0.213989	0.279389	0.162159	0.260268	0.265586	0.221818	Diploid-Nonmono	0.141354	0.55033	1.12593	0.0148584	5.29961	-0.112408	0.402037	0.561326	0.101877	0.255559	Diploid-mono	0.0492745	2.12717	Diploid-mono	0.0677578	0.175911	0.164313	-0.10058	0.228202	0.0693607	0.364985	0.274067	0.382323	0.742954
TCGA-AB-2837	0	Dead		Intermediate	M5	7	NA	M5	0.435047	0.145689	0.0648917	0.178573	0.221071	0.206561	0.283153	0.15111	0.294361	0.226759	0.205674	Diploid-mono	0.0782698	0.531109	1.00196	0.00976463	4.282	-0.134051	0.265136	0.437797	0.0303915	0.140173	Diploid-mono	0.0313301	2.04519	Diploid-mono	0.0242034	0.102695	0.119278	-0.11807	0.0872557	0.027924	0.361221	0.110914	0.333779	0.708388
TCGA-AB-2838	365	Dead		Unfavorable	M2	17	NA	M2	0.475095	0.13531	0.0715154	0.235496	0.212854	0.205056	0.241451	0.150601	0.216568	0.230134	0.262361	Double del	0.0952778	0.584506	1.15329	0.0269085	5.78727	-0.0750487	0.467328	0.586356	0.192736	0.363408	Double del	0.0559211	2.09069	Double del	0.151961	0.256861	0.246872	-0.0583272	0.40368	0.179416	0.618943	0.384368	0.434915	0.762745
TCGA-AB-2839	486	Dead		Intermediate	M2	79	NA	M2	0.312307	0.0892705	0.00847545	0.114291	0.132817	0.145563	0.146574	0.10177	0.0942332	0.134019	0.175812	Diploid-Nonmono	0.0342019	0.320729	0.684878	0.004058	2.66359	-0.208765	0.306862	0.336672	-0.112791	0.0457821	Diploid-Nonmono	-0.111985	1.82032	Diploid-Nonmono	-0.101429	-0.0415482	0.0236629	-0.20417	0.454247	0.348436	0.47829	0.389731	0.532261	0.793004
TCGA-AB-2842	0	Dead		Intermediate	M4	0	NA	M4	0.372655	0.0765085	0.019611	0.155766	0.196837	0.199769	0.194818	0.124809	0.169562	0.16983	0.15132	Other	0.113134	0.481658	0.936205	0.0363213	2.45335	-0.3959	0.18659	0.317094	-0.165438	0.0206701	Other	-0.216637	1.88344	Other	-0.109255	-0.0404589	0.0748432	-0.182974	0.36942	0.142068	0.260736	0.201956	0.428855	0.781783
TCGA-AB-2844	122	Dead		Unfavorable	M2	71	NA	M2	0.32567	0.0908267	0.0109935	0.131286	0.187414	0.191367	0.200812	0.117566	0.16581	0.182589	0.174244	Other	0.11683	0.362381	0.838214	0	3.18092	-0.299026	0.331063	0.375546	-0.0948556	0.0808992	Other	-0.283469	1.79392	Other	-0.10619	-0.0482557	-0.031362	-0.241484	0.321642	0.0992143	0.360405	0.309988	0.414241	0.785883
TCGA-AB-2845	304	Dead		Intermediate	M2	33	NA	M2	0.381266	0.115274	0.00649543	0.1375	0.205461	0.262735	0.222756	0.137958	0.153691	0.202554	0.168548	Diploid-Nonmono	0.292027	0.438767	0.945202	0.0347164	5.2103	-0.183414	0.430418	0.578868	0.108359	0.228654	Diploid-Nonmono	0.0408114	2.01928	Diploid-Nonmono	0.0719395	0.185641	0.177319	-0.0580315	0.256056	-0.0261959	0.254913	0.288304	0.449965	0.789444
TCGA-AB-2846	1402	Dead		Favorable	M4	17	NA	M4	0.36637	0.135753	0.0502659	0.115093	0.21717	0.230749	0.232104	0.144576	0.250982	0.206698	0.130154	Other	0.202981	0.441539	0.907613	0	3.99396	-0.302886	0.266886	0.389753	-0.123166	0.0484056	Other	-0.139614	1.97038	Inv(16)	0.00565633	0.072156	0.109765	-0.159296	0.253248	0.0448293	0.438359	0.29718	0.424194	0.770638
TCGA-AB-2847	608	Dead		Unfavorable	M1	41	NA	M1	0.36698	0.0985837	0.00791686	0.201169	0.206361	0.266678	0.203332	0.137683	0.160606	0.218268	0.27609	Del7.7q	0.339039	0.53723	1.01967	0.114578	7.34004	-0.0177353	0.534922	0.627047	0.300082	0.437929	Del7.7q	0.142085	2.13112	Del7.7q	0.185538	0.349531	0.325502	-0.045399	0.400298	0.205289	0.520745	0.386079	0.431447	0.781761
TCGA-AB-2848	455	Dead		Intermediate	M4	65	NA	M4	0.378551	0.128749	0.0490852	0.24937	0.201073	0.186144	0.266797	0.134354	0.20583	0.236486	0.19461	Diploid-Nonmono	0.042204	0.641856	0.969008	0	5.17676	-0.212071	0.312185	0.390352	-0.0160822	0.0796006	Diploid-mono	0.0218471	2.07815	Diploid-mono	0.0286549	0.136504	0.110607	-0.119681	0.0526253	-0.127929	0.329359	0.127846	0.392009	0.730935
TCGA-AB-2849	2220	Alive		Unfavorable	M0	53	NA	M0	0.33715	0.0605122	-0.0119396	0.201895	0.130746	0.101907	0.190233	0.0818644	0.11738	0.154038	0.277782	Del5.5q	-0.14468	0.505339	0.814642	0	5.2591	0.0249288	0.563471	0.513629	0.220016	0.341425	Del5.5q	-0.141694	1.74742	Del5.5q	0.124065	0.209765	0.212834	-0.0888634	0.472815	0.26089	0.666995	0.343788	0.503141	0.781734
TCGA-AB-2851	242	Dead		Intermediate	M5	11	NA	M5	0.414424	0.144992	0.042325	0.203909	0.232537	0.250118	0.281481	0.156832	0.286009	0.235106	0.198458	Diploid-mono	0.216727	0.571248	0.964589	0.00699326	4.20078	-0.150425	0.244856	0.432248	-0.00457681	0.123112	Diploid-mono	0.0271021	2.09792	Diploid-mono	0.0509021	0.145633	0.155305	-0.116805	0.219997	0.15018	0.42633	0.219235	0.388207	0.718111
TCGA-AB-2853	89	Dead		Intermediate	M1	85	NA	M1	0.309013	0.0652806	-0.00646524	0.139572	0.147906	0.150634	0.1592	0.108573	0.100195	0.156625	0.133517	Diploid-Nonmono	0.021151	0.345087	0.717488	0.0681428	3.32295	-0.377475	0.164876	0.272487	-0.251723	-0.0663292	Diploid-Nonmono	-0.175412	1.799	Diploid-Nonmono	-0.100907	-0.0546496	-0.00341661	-0.217389	0.317235	0.15158	0.467775	0.284816	0.485364	0.79974
TCGA-AB-2854	366	Dead		Intermediate	M4	2	NA	M4	0.415312	0.134144	0.0572635	0.212972	0.196752	0.224714	0.218796	0.150365	0.239176	0.176281	0.158373	Other	0.178562	0.584484	1.07603	0.0462724	3.21617	-0.226995	0.306027	0.429848	-0.0807519	0.16482	Other	0.0375553	1.97914	Other	0.120961	0.220169	0.228029	-0.128752	0.139315	-0.101862	0.213191	0.215714	0.376042	0.778979
TCGA-AB-2855	212	Dead		Unfavorable	M1	90	NA	M1	0.337469	0.0794889	-0.0168585	0.170785	0.147323	0.175782	0.166784	0.0910078	0.0572151	0.189556	0.154256	Other	0.0740889	0.455179	0.80096	0.00953502	2.56892	-0.262538	0.20561	0.325068	-0.130533	0.0288416	Other	-0.308178	1.75213	Other	-0.0696072	-0.0223124	0.0270408	-0.191299	0.204389	0.107258	0.335794	0.221182	0.418394	0.786845
TCGA-AB-2856	150	Dead		Intermediate	M4	39	NA	M4	0.360587	0.102704	0.0277923	0.218961	0.217607	0.241455	0.254162	0.14655	0.245965	0.240421	0.19673	Diploid-Nonmono	0.251532	0.614528	0.953875	0.00317975	3.95873	-0.184651	0.333784	0.493146	0.0444425	0.173978	Diploid-mono	-0.00642619	2.08099	Diploid-mono	0.0124242	0.119799	0.103607	-0.163451	0.34798	0.258964	0.464678	0.271482	0.366471	0.76621
TCGA-AB-2858	577	Dead		Favorable	M2	54	NA	M2	0.358835	0.0812038	-0.00144479	0.205527	0.172811	0.21318	0.172518	0.132358	0.14447	0.181384	0.143577	Other	0.246165	0.57533	0.98339	0.0392705	3.92902	-0.154283	0.411467	0.545007	0.0472325	0.192031	Other	-0.0456768	1.94138	t(8;21)	0.101087	0.193855	0.144736	-0.0848561	0.297371	-0.143882	0.48031	0.346105	0.461369	0.774094
TCGA-AB-2859	304	Dead		Intermediate	M2	23	NA	M2	0.407125	0.128845	0.0268792	0.23472	0.189041	0.167551	0.226975	0.13361	0.217131	0.244647	0.226849	Diploid-Nonmono	0.00853714	0.600458	1.06402	0.14634	6.33824	-0.112705	0.411821	0.538769	0.139255	0.274735	Diploid-Nonmono	0.187724	2.21591	Diploid-Nonmono	0.221402	0.379088	0.3101	-0.00901154	0.391618	0.236181	0.557727	0.340108	0.475962	0.76368
TCGA-AB-2861	0	Dead		Unfavorable	M5	0	NA	M5	0.311915	0.0893758	0.0186644	0.200498	0.185702	0.192531	0.151632	0.117018	0.2052	0.186802	0.222734	Other	0.166635	0.507171	0.863437	0.00104102	4.40778	-0.311435	0.157978	0.319392	0.0152285	0.108618	Other	0.0327935	1.97888	Other	-0.0309512	0.0544083	0.0368081	-0.141113	-0.00590965	-0.18329	0.266077	-0.0391367	0.257253	0.768025
TCGA-AB-2863	31	Dead		Unfavorable	M1	97	NA	M1	0.351279	0.0653746	0.00313486	0.137872	0.155407	0.147555	0.197128	0.108167	0.0875282	0.161242	0.136107	Other	-0.0102872	0.413418	0.902458	0.021504	1.19395	-0.266635	0.24097	0.354474	-0.0890175	0.0449028	Other	-0.458805	1.5829	Other	-0.0907266	-0.102032	-0.0168375	-0.173922	0.401445	0.13287	0.6267	0.330044	0.474184	0.797037
TCGA-AB-2865	61	Dead		Intermediate	M1	48	NA	M1	0.50729	0.152733	0.049619	0.261344	0.254714	0.295092	0.293614	0.159987	0.238556	0.249564	0.334662	Other	0.359391	0.636193	1.24952	0.0226878	5.70932	0.0401103	0.387279	0.498274	0.213427	0.284961	Other	0.0818648	2.12953	Other	0.123245	0.204956	0.232376	-0.00217727	0.431199	0.283178	0.498194	0.456329	0.490449	0.751736
TCGA-AB-2866	153	Dead		Intermediate	M1	61	NA	M1	0.399309	0.132075	0.0330844	0.248249	0.234544	0.271432	0.282196	0.145755	0.257442	0.255228	0.267513	Diploid-Nonmono	0.29292	0.659218	1.02208	0.0538779	5.70066	-0.0943922	0.30683	0.43921	0.103381	0.187198	Diploid-Nonmono	0.0440285	2.1833	Diploid-Nonmono	0.098352	0.243	0.218631	-0.0778241	0.207482	0.179205	0.449578	0.102374	0.318817	0.748078
TCGA-AB-2867	184	Dead		Intermediate	M2	6	NA	M2	0.370942	0.154442	0.0515754	0.178156	0.195272	0.204745	0.233115	0.139945	0.194129	0.227784	0.242181	Diploid-Nonmono	0.127143	0.495193	0.974137	0.0829859	6.52942	-0.0301769	0.523526	0.731232	0.19273	0.379529	Diploid-Nonmono	0.190233	2.14129	Diploid-Nonmono	0.243489	0.398489	0.373717	0.0278022	0.310727	-0.079037	0.484264	0.326968	0.484941	0.788846
TCGA-AB-2869	243	Alive		Intermediate	M2	46	NA	M2	0.342939	0.0891225	0.00305085	0.241181	0.160209	0.12711	0.201769	0.112436	0.154997	0.192093	0.170516	Diploid-Nonmono	-0.0430273	0.631047	0.965034	0.0161093	6.61967	-0.252128	0.390549	0.527643	0.105023	0.266803	Diploid-Nonmono	0.0553503	2.03172	Diploid-Nonmono	0.0922578	0.223976	0.193005	-0.0765006	0.397809	0.187588	0.480086	0.384422	0.473974	0.784262
TCGA-AB-2870	153	Dead		Favorable	M1	NA	NA	M1	0.421982	0.154382	0.0397998	0.147816	0.241864	0.272079	0.263193	0.160072	0.260029	0.231827	0.18285	Other	0.300833	0.448713	1.02416	0	4.70068	-0.200201	0.369424	0.557236	0.0457798	0.230085	Other	-0.0676336	2.08036	Other	0.0977116	0.17288	0.154941	-0.0639415	0.327054	0.246064	0.52144	0.367564	0.4487	0.769793
TCGA-AB-2871	153	Alive		Intermediate	M1	10	NA	M1	0.353083	0.135604	0.00322627	0.199274	0.16688	0.155881	0.160014	0.123886	0.170681	0.212432	0.27556	Diploid-Nonmono	0.0454435	0.478198	1.00151	0.165889	7.66569	0.0827704	0.543517	0.63652	0.278121	0.431614	Diploid-Nonmono	0.323965	2.19322	Diploid-Nonmono	0.296861	0.477998	0.368288	0.0594134	0.363991	0.115566	0.477826	0.373961	0.462864	0.768803
TCGA-AB-2873	273	Alive		Intermediate	M5	0	NA	M5	0.388199	0.151026	0.0670702	0.225164	0.22173	0.202566	0.278454	0.152995	0.291202	0.223183	0.226438	Diploid-mono	0.0722086	0.625909	1.03241	0.0220772	4.57359	-0.134472	0.34773	0.516657	0.024012	0.212544	Diploid-mono	0.148337	2.09455	Diploid-mono	0.128809	0.243576	0.225047	-0.091312	-0.0321623	-0.136632	0.0414672	0.062541	0.292921	0.724341
TCGA-AB-2874	396	Alive		Unfavorable	M2	48	NA	M2	0.32576	0.113926	0.00337859	0.132192	0.17808	0.231844	0.187053	0.135343	0.0923737	0.158046	0.138504	Del7.7q	0.26217	0.41179	0.784635	0.00705571	2.85562	-0.282848	0.304758	0.418653	-0.0614219	0.0819399	Del7.7q	-0.2402	1.8112	Del7.7q	-0.102757	-0.0696354	0.0366432	-0.209207	0.302252	-0.0286108	0.407493	0.314778	0.469777	0.781114
TCGA-AB-2875	212	Alive		Favorable	M2	39	NA	M2	0.361592	0.104388	-0.00636963	0.167393	0.199159	0.256306	0.197838	0.142804	0.178683	0.203379	0.20221	Other	0.362803	0.484899	1.00141	0.0469684	5.89736	-0.121357	0.462902	0.65985	0.167658	0.319853	Other	0.0194994	2.02571	t(8;21)	0.133098	0.238097	0.195619	-0.00890344	0.312934	-0.100121	0.509951	0.346973	0.469967	0.774141
TCGA-AB-2877	638	Alive		Intermediate	M1	43	NA	M1	0.257187	0.0613244	-0.0214857	0.0989084	0.0903685	0.0505286	0.105605	0.0773069	0.0511307	0.142411	0.190507	Other	-0.208369	0.245017	0.741463	0.0408563	4.95588	-0.192567	0.224466	0.288244	-0.0582837	0.0494428	Other	-0.124607	1.79787	Other	0.00191742	0.0938764	0.0430183	-0.0973089	0.292388	0.10026	0.652392	0.267722	0.415089	0.775771
TCGA-AB-2879	245	Alive		Intermediate	M1	91	NA	M1	0.276932	0.0563033	-0.0241043	0.0994049	0.0937204	0.0529474	0.126771	0.0709496	0.0254779	0.128834	0.169734	Diploid-Nonmono	-0.255328	0.313348	0.716271	0.0163551	3.29996	-0.415842	0.0668076	0.114696	-0.296597	-0.122382	Diploid-Nonmono	-0.420165	1.66495	Diploid-Nonmono	-0.151898	-0.131606	-0.102793	-0.28469	0.336324	0.262854	0.503989	0.275314	0.43993	0.765019
TCGA-AB-2880	424	Dead		Intermediate	M1	76	NA	M1	0.37401	0.110855	-1.53e-06	0.131404	0.215116	0.233681	0.252682	0.135312	0.220907	0.22538	0.168812	Diploid-Nonmono	0.231346	0.440211	0.892353	0	4.46276	-0.1733	0.392921	0.464845	-0.0790228	0.0784965	Diploid-Nonmono	-0.142395	1.91667	Diploid-Nonmono	-0.0386184	0.0105384	0.0979906	-0.136017	0.321205	-0.0101013	0.372331	0.31617	0.471838	0.780483
TCGA-AB-2881	393	Alive		Favorable	M1	41	NA	M1	0.409343	0.138472	0.0338258	0.204088	0.2221	0.227708	0.271053	0.153548	0.219966	0.251318	0.191434	Other	0.217279	0.574793	1.05958	0.0599612	6.10266	-0.069089	0.402611	0.520349	0.155973	0.269031	Other	0.0738017	2.1853	Inv(16)	0.158315	0.298375	0.286126	-0.0547733	0.288816	0.0633348	0.501816	0.37389	0.460907	0.774502
TCGA-AB-2882	365	Dead		Unfavorable	M2	16	NA	M2	0.464989	0.173777	0.0626694	0.249703	0.214795	0.221088	0.241126	0.158396	0.222394	0.255884	0.310756	Del7.7q	0.162279	0.598186	1.22491	0.0666569	8.05861	0.112607	0.640457	0.730082	0.354998	0.501111	Del7.7q	0.289371	2.21004	Del7.7q	0.303322	0.480846	0.414833	0.0944634	0.402565	0.219165	0.39167	0.346217	0.448589	0.741243
TCGA-AB-2884	731	Dead		Intermediate	M1	17	NA	M1	0.358355	0.13275	0.045945	0.198719	0.196535	0.181221	0.263007	0.137978	0.2663	0.222318	0.181773	Diploid-Nonmono	0.0431535	0.530867	0.965379	0.0107494	4.08776	-0.146173	0.363102	0.493935	0.0367048	0.188355	Diploid-Nonmono	-0.0188777	2.0366	Diploid-Nonmono	0.0432843	0.156476	0.166712	-0.150911	0.110748	0.0326505	0.259726	0.245631	0.392502	0.756281
TCGA-AB-2885	214	Dead		Unfavorable	M0	54	NA	M0	0.36239	0.109648	-0.00339188	0.227537	0.169457	0.175914	0.162861	0.0982309	0.0840195	0.189141	0.239584	Double del	0.102535	0.581265	0.966802	0.101322	6.2057	-0.0971472	0.399422	0.463451	0.171351	0.312285	Double del	-0.095747	2.02721	Double del	0.15492	0.262528	0.32533	-0.0442478	0.573414	0.31028	0.723717	0.45925	0.526303	0.778071
TCGA-AB-2886	181	Alive		Favorable	M2	50	NA	M2	0.355098	0.0938467	-0.0262943	0.214092	0.180562	0.237488	0.166164	0.127665	0.121082	0.186943	0.132155	Other	0.304985	0.554615	0.958411	0.0403901	4.60584	-0.220666	0.357194	0.556341	0.00963427	0.169817	Other	-0.0995095	1.78731	t(8;21)	0.0499491	0.110682	0.116314	-0.1181	0.29568	-0.0989208	0.500622	0.309327	0.47809	0.771063
TCGA-AB-2887	528.96	Dead		Unfavorable	M1	65	NA	M1	0.352515	0.0893275	-0.00177004	0.228494	0.160105	0.195105	0.163157	0.110833	0.0838413	0.179494	0.174573	Del7.7q	0.174549	0.554745	0.91473	0.0475916	5.01714	-0.215918	0.351624	0.487966	0.0810221	0.22012	Del7.7q	-0.193545	1.79358	Del7.7q	0.0542622	0.0750423	0.0888284	-0.06389	0.461322	0.282137	0.493158	0.453492	0.523125	0.787437
TCGA-AB-2888	334	Alive		Favorable	M4	0	NA	M4	0.446261	0.185694	0.0773129	0.235007	0.269932	0.287314	0.308135	0.17516	0.292399	0.249891	0.182115	Other	0.333945	0.615468	1.10316	0	5.79407	0.00445517	0.526859	0.678348	0.176616	0.381887	Other	0.177916	2.21957	Inv(16)	0.282217	0.421127	0.341443	0.0347893	0.0987965	-0.187417	0.372069	0.16296	0.3623	0.715519
TCGA-AB-2889	304	Alive		Favorable	M4	59	NA	M4	0.388746	0.129606	0.0289485	0.171005	0.225326	0.246649	0.232987	0.141618	0.223918	0.205523	0.144527	Other	0.250303	0.471669	0.948097	0	4.27199	-0.194573	0.296512	0.362646	-0.00462423	0.118543	Other	-0.172395	1.97347	Inv(16)	0.02199	0.0965885	0.111332	-0.160894	0.307279	0.0567822	0.502576	0.349379	0.449215	0.779514
TCGA-AB-2890	0	Dead		Intermediate	M0	22	NA	M0	0.430088	0.16521	0.0391506	0.234125	0.226462	0.240141	0.269234	0.14551	0.2467	0.263211	0.320382	Other	0.186022	0.588415	1.21123	0.108386	7.98883	0.034331	0.57109	0.694823	0.256884	0.440435	Other	0.209537	2.24206	Other	0.341457	0.487162	0.434335	0.109886	0.399163	0.218566	0.426209	0.44836	0.528856	0.752746
TCGA-AB-2891	653.6	Dead		Unfavorable	M1	51	NA	M1	0.387811	0.125773	0.0304516	0.197115	0.200481	0.194362	0.219625	0.136493	0.157487	0.219459	0.117304	Other	0.122896	0.503325	1.05523	0.0100915	2.86207	-0.00106312	0.419654	0.587207	0.12183	0.245785	Other	-0.0708163	1.87923	Other	0.0905086	0.162327	0.142482	-0.0417054	0.30779	0.166486	0.420314	0.221494	0.427009	0.792119
TCGA-AB-2895	153	Dead			M1	90	NA	M1	0.310945	0.068323	-0.0152657	0.157798	0.135596	0.125957	0.163509	0.0906311	0.117626	0.154375	0.144854	Other	-0.0401976	0.422817	0.757892	0.014667	2.54664	-0.385613	0.0655651	0.123079	-0.28153	-0.186897	Other	-0.335546	1.805	Other	-0.132846	-0.0939373	0.0100904	-0.251088	0.532889	0.383523	0.635984	0.370401	0.519056	0.763538
TCGA-AB-2896	214	Dead		Intermediate	M5	72	NA	M5	0.343399	0.079723	-0.00302743	0.156374	0.177397	0.206429	0.217213	0.122319	0.179032	0.180937	0.148361	Diploid-mono	0.164484	0.458451	0.850935	0.0299186	3.83003	-0.292791	0.174996	0.321844	-0.114358	-0.0178004	Diploid-mono	-0.154469	1.98578	Diploid-mono	-0.0479248	0.0352188	0.125315	-0.178465	0.456402	0.287893	0.534501	0.405926	0.490617	0.786696
TCGA-AB-2898	393	Alive		Intermediate	M1	32	NA	M1	0.331425	0.124173	0.0343132	0.20611	0.151321	0.122409	0.192611	0.110794	0.147611	0.198365	0.232538	Other	-0.0999196	0.597916	0.897297	0.0302114	5.45476	-0.199567	0.304563	0.370348	-0.0120014	0.177447	Other	-0.0782098	1.99937	Other	0.0947383	0.19947	0.214927	-0.106727	0.384464	0.180209	0.475038	0.317057	0.419245	0.753764
TCGA-AB-2899	671	Dead		Intermediate	M4	0	NA	M4	0.40992	0.137885	0.041581	0.218595	0.22943	0.293882	0.251266	0.157864	0.234741	0.232404	0.275392	Other	0.346355	0.523435	1.16613	0.0344567	6.09759	-0.159641	0.435835	0.530966	0.125438	0.301579	Other	0.115908	2.1188	Other	0.215984	0.325217	0.3104	0.0257789	0.276205	0.0870658	0.20586	0.345008	0.438862	0.767629
TCGA-AB-2900	184	Dead		Intermediate	M1	49	NA	M1	0.341479	0.104017	0.0344903	0.178667	0.189267	0.159376	0.234629	0.126415	0.22696	0.199268	0.18502	Diploid-Nonmono	-0.0167369	0.50749	0.92114	0.0234046	2.30697	-0.141491	0.274683	0.455689	-0.0167303	0.113046	Diploid-Nonmono	-0.0836454	1.82726	Diploid-Nonmono	-0.0934119	-0.0279905	0.0426105	-0.177335	0.188466	0.0443409	0.47483	0.214666	0.379124	0.769073
TCGA-AB-2901	59	Alive		Unfavorable	M1	88	NA	M1	0.306572	0.0855861	0.0129239	0.115171	0.12944	0.0853092	0.179509	0.0993728	0.130522	0.151566	0.176242	Other	-0.164625	0.286893	0.828849	0.059002	3.94594	-0.259711	0.199211	0.355554	-0.18356	0.025239	Other	-0.27383	1.78579	Other	-0.0481195	-0.00587321	0.0933689	-0.169072	0.429242	0.106804	0.701089	0.386596	0.459369	0.774652
TCGA-AB-2903	0	Dead		Intermediate	M1	98	NA	M1	0.268527	0.0410179	-0.0277539	0.0786752	0.087885	0.0540391	0.122502	0.0639949	0.0242336	0.12602	0.126998	Diploid-Nonmono	-0.262728	0.236643	0.66448	0	2.37214	-0.434784	-0.0256627	-0.0111774	-0.440439	-0.266935	Diploid-Nonmono	-0.373431	1.75732	Diploid-Nonmono	-0.151541	-0.161723	-0.107538	-0.173864	0.340864	0.314464	0.437273	0.355165	0.495218	0.786306
TCGA-AB-2904	517	Dead		Unfavorable	M0	0	NA	M0	0.334493	0.117636	0.0178903	0.150533	0.141144	0.139322	0.168314	0.116336	0.0881876	0.19476	0.189137	Del5.5q	0.00564343	0.418733	0.892901	0.113976	6.42438	-0.217344	0.384831	0.487229	0.0731382	0.277527	Del5.5q	0.0538273	1.98115	Del5.5q	0.189217	0.334203	0.318771	-0.0212672	0.494805	0.175426	0.670376	0.42782	0.515132	0.790675
TCGA-AB-2908	31	Dead		Unfavorable	M2	0	NA	M2	0.395062	0.112291	0.0452147	0.205643	0.180253	0.160029	0.208744	0.127207	0.142886	0.246187	0.230155	Del5.5q	0.0194171	0.624666	1.11325	0.136551	6.02768	-0.0509044	0.449328	0.557834	0.150883	0.289334	Del5.5q	0.152558	2.04205	Del5.5q	0.174807	0.330447	0.281548	0.0232365	0.450167	0.138075	0.614183	0.394252	0.46366	0.772799
TCGA-AB-2909	30	Alive		Intermediate		94	NA		0.345706	0.109806	-0.0122355	0.198746	0.17892	0.246492	0.200004	0.115388	0.0713659	0.178546	0.205194	Diploid-Nonmono	0.270276	0.511298	0.9005	0	2.36094	-0.143437	0.307193	0.322056	-0.0756073	0.0298708	Diploid-ONS	-0.244861	1.64849	Diploid-ONS	-0.0212412	-0.0354131	0.0664296	-0.175226	0.401803	0.139063	0.513992	0.430944	0.538594	0.777473
TCGA-AB-2910	0	Dead		Unfavorable	M5	55	NA	M5	0.301318	0.0781675	0.00645585	0.19659	0.169225	0.124272	0.178274	0.0972948	0.191692	0.166286	0.203355	Other	-0.0358041	0.530797	0.81522	0.00381537	3.61799	-0.566509	-0.0480535	0.141526	-0.191708	-0.103222	Other	-0.0596275	1.93203	Other	-0.0843326	-0.0382398	-0.0148453	-0.246208	0.0255095	-0.0932175	0.230486	-0.0356452	0.226266	0.755983
TCGA-AB-2911	1186	Alive		Unfavorable	M4	39	NA	M4	0.438839	0.155445	0.0495264	0.188565	0.242754	0.228301	0.288554	0.152563	0.250734	0.270123	0.249249	Other	0.148062	0.550656	1.10024	0.0162437	5.42887	-0.0345572	0.484424	0.512903	0.12555	0.283965	Other	0.0188599	2.21038	Other	0.115935	0.247872	0.19285	-0.106887	0.283277	0.0287114	0.379535	0.25983	0.398729	0.73912
TCGA-AB-2912	274	Dead		Intermediate	M4	9	NA	M4	0.369465	0.0901197	0.0271785	0.166662	0.206925	0.208672	0.24594	0.130091	0.188567	0.197728	0.195109	Other	0.138485	0.463207	0.981094	0	3.30673	-0.195689	0.399564	0.486737	0.0282489	0.183307	Other	-0.0434678	1.73708	Other	0.026679	0.0773417	0.107569	-0.064333	0.189774	-0.107024	0.276538	0.209784	0.435892	0.794641
TCGA-AB-2913	1216	Alive		Intermediate	M0	86	NA	M0	0.300119	0.0448399	-0.00817228	0.102679	0.117723	0.0912241	0.122824	0.0823489	0.0661209	0.16024	0.134547	Other	-0.114028	0.272513	0.728635	0.0217338	4.46824	-0.250256	0.332303	0.407427	-0.0736494	0.0901328	Other	-0.188904	1.7135	Other	-0.0544576	0.00254787	0.0111114	-0.181997	0.396912	0.251164	0.463008	0.343871	0.514077	0.792096
TCGA-AB-2914	792	Alive		Favorable	M2	70	NA	M2	0.364609	0.128628	0.0215668	0.112924	0.197788	0.241191	0.215752	0.140653	0.171199	0.18952	0.170896	Other	0.274199	0.3714	0.858363	0.00622729	4.43594	-0.162013	0.410702	0.47536	0.0480669	0.203708	Other	-0.0412209	1.98437	Inv(16)	0.0582268	0.129095	0.146573	-0.0776286	0.415907	0.239528	0.565774	0.418919	0.547278	0.799624
TCGA-AB-2915	0	Dead		Unfavorable	M2	11	NA	M2	0.423311	0.151182	0.0537024	0.204597	0.231505	0.267454	0.27285	0.153672	0.246152	0.247811	0.298391	Other	0.295607	0.602416	1.17582	0.10566	6.44768	-0.0330575	0.502228	0.545639	0.245604	0.338004	Other	0.180247	2.1768	Other	0.199724	0.341993	0.306998	-0.0518801	0.427431	0.160442	0.522536	0.387207	0.463757	0.744052
TCGA-AB-2916	882	Alive		Intermediate	M4	5	NA	M4	0.4575	0.162128	0.0676424	0.232142	0.257212	0.275673	0.327773	0.158777	0.284343	0.250486	0.240609	Other	0.302218	0.594489	1.14552	0.00928578	6.15595	-0.0964706	0.513537	0.687194	0.180442	0.40059	Other	0.268869	2.20857	Other	0.305009	0.437234	0.414344	0.0499432	0.137759	-0.0976443	0.141579	0.245321	0.42998	0.709619
TCGA-AB-2917	1216	Alive		Unfavorable	M0	74	NA	M0	0.370254	0.0909003	0.0254441	0.197371	0.151899	0.138282	0.212113	0.0891858	0.0972348	0.198019	0.147567	Other	-0.0577256	0.478794	0.898338	0.0256178	4.21253	-0.200628	0.364089	0.460608	-0.00677144	0.175967	Other	-0.184493	1.87887	Other	0.118318	0.15776	0.256592	-0.0725556	0.435579	0.104373	0.578354	0.415542	0.542722	0.789935
TCGA-AB-2918	224.96	Dead		Intermediate	M1	79	NA	M1	0.340527	0.0882025	0.0113743	0.128523	0.181257	0.248414	0.210751	0.138291	0.158322	0.187976	0.162851	Other	0.295714	0.377581	0.831374	0	1.06815	-0.261306	0.253423	0.436688	-0.019455	0.0689526	Other	-0.112108	1.82147	Other	-0.116175	-0.0900182	0.0428406	-0.211378	0.424556	0.237352	0.461882	0.350699	0.477556	0.791213
TCGA-AB-2919	61	Alive		Intermediate	M1	90	NA	M1	0.246543	0.0615426	-0.0373609	0.105056	0.0976619	0.0700007	0.121504	0.0833936	0.0270034	0.141394	0.193524	Diploid-Nonmono	-0.190558	0.370997	0.659113	0.0800264	2.95066	-0.364872	0.0005369	-0.00675267	-0.320232	-0.207776	Diploid-Nonmono	-0.257997	1.71251	Diploid-Nonmono	-0.0622617	-0.0234036	-0.0262835	-0.203165	0.236238	0.0342905	0.396076	0.291163	0.409469	0.777869
TCGA-AB-2920	366	Dead		Unfavorable	M2	83	NA	M2	0.307385	0.115818	0.00593169	0.152423	0.164979	0.159462	0.162272	0.114218	0.0576871	0.228398	0.274626	Del7.7q	0.106966	0.466245	0.827029	0.0671032	3.79754	-0.000638606	0.317089	0.354132	0.157946	0.22087	Del7.7q	-0.0604163	1.94493	Del7.7q	0.0722611	0.158685	0.0895376	-0.083836	0.408517	0.206456	0.629738	0.367922	0.416086	0.739844
TCGA-AB-2921	246.24	Dead		Intermediate	M4	57	NA	M4	0.378801	0.0945591	0.0259182	0.193535	0.209428	0.263368	0.241433	0.153549	0.213794	0.228227	0.197422	Diploid-Nonmono	0.295731	0.5396	0.927903	0.00925677	3.96651	-0.231979	0.318344	0.39355	-0.0224176	0.0847663	Diploid-mono	-0.0956489	2.02238	Diploid-mono	0.0079543	0.0830584	0.118933	-0.164993	0.377743	0.229246	0.444194	0.345816	0.44945	0.77289
TCGA-AB-2924	90	Alive		Intermediate	M4	17	NA	M4	0.360448	0.112635	0.0371253	0.210135	0.204202	0.190832	0.26696	0.125422	0.209006	0.201803	0.144788	Diploid-Nonmono	0.0895391	0.540717	0.865115	0	2.85182	-0.186654	0.225164	0.342686	-0.0855457	0.0437867	Diploid-mono	-0.0569462	1.99392	Diploid-mono	-0.0329304	0.0446963	0.0822816	-0.219257	0.181436	-0.000237967	0.384073	0.185659	0.399612	0.751966
TCGA-AB-2925	243	Dead		Intermediate	M5	4	NA	M5	0.342802	0.0855907	0.0265497	0.17225	0.202336	0.228793	0.215371	0.140093	0.210882	0.199569	0.189985	Diploid-mono	0.22436	0.511816	0.9248	0	1.92273	-0.371924	0.0751011	0.216192	-0.106964	-0.0187098	Diploid-mono	-0.0938207	1.87095	Diploid-mono	-0.149893	-0.108519	-0.0213029	-0.254805	0.109298	-0.0363037	0.310077	0.0869971	0.281549	0.767152
TCGA-AB-2927	90	Dead		Intermediate	M1	0	NA	M1	0.434702	0.149839	0.0571666	0.251559	0.245964	0.318679	0.27193	0.176535	0.240262	0.256922	0.296812	Diploid-Nonmono	0.428893	0.647207	1.17261	0.0323927	5.80347	-0.0457134	0.500593	0.591037	0.14007	0.324336	Diploid-Nonmono	0.199867	2.13294	Diploid-Nonmono	0.261569	0.388199	0.298343	0.0290808	0.296419	0.008006	0.40848	0.392346	0.461375	0.761895
TCGA-AB-2928	59	Dead		Unfavorable	M1	91	NA	M1	0.286675	0.0803237	-0.0324913	0.141946	0.145225	0.229108	0.135525	0.10342	0.00970719	0.144926	0.217487	Del7.7q	0.276914	0.381054	0.716132	0.0149479	3.25219	-0.231613	0.151634	0.297417	-0.0600204	0.0357943	Del7.7q	-0.339869	1.77031	Del7.7q	-0.0803785	-0.101157	0.00669718	-0.164159	0.533573	0.474766	0.650247	0.404417	0.521776	0.786297
TCGA-AB-2929	123	Dead		Unfavorable	M0	50	NA	M0	0.423704	0.125866	0.0165286	0.228433	0.186003	0.199026	0.20871	0.139956	0.171798	0.196132	0.199373	Del7.7q	0.0889367	0.522837	1.04702	0.0118997	6.63219	0.0183424	0.446988	0.609731	0.262423	0.373544	Del7.7q	0.179449	2.07449	Del7.7q	0.23746	0.374292	0.335454	0.0959331	0.528537	0.236886	0.650915	0.495485	0.52695	0.764639
TCGA-AB-2930	215.84	Dead		Intermediate	M2	49	NA	M2	0.343131	0.0879846	0.00914426	0.169516	0.182434	0.260424	0.201582	0.132603	0.143216	0.203123	0.132731	Diploid-Nonmono	0.30806	0.45258	0.884977	0.00442906	4.61644	-0.268261	0.352774	0.51431	-0.0121216	0.142487	Diploid-Nonmono	-0.0911416	1.8891	Diploid-Nonmono	-0.0325315	0.0245146	0.0476147	-0.167587	0.360569	0.19869	0.309627	0.343526	0.453819	0.78791
TCGA-AB-2931	0	Dead		Intermediate	M2	80	NA	M2	0.338165	0.0758342	0.0184794	0.146801	0.163953	0.155405	0.207426	0.107949	0.165735	0.177549	0.157515	Other	0.0422538	0.453685	0.882112	0.0406514	4.38013	-0.270842	0.187226	0.262948	-0.136666	-0.0218041	Other	-0.224404	1.91492	Other	-0.077311	-0.0113044	0.0480563	-0.189486	0.540082	0.338605	0.658045	0.407899	0.505182	0.767874
TCGA-AB-2932	0	Alive		Intermediate	M5	22	NA	M5	0.396423	0.117344	0.0476238	0.221764	0.224589	0.21279	0.290563	0.143832	0.261638	0.231842	0.220274	Diploid-mono	0.140159	0.639333	0.965842	0	2.57039	-0.255037	0.110761	0.260527	-0.125494	-0.0263916	Diploid-mono	-0.0321782	2.00513	Diploid-mono	-0.0930004	-0.0277657	0.0187054	-0.234746	0.0410637	-0.0456024	0.256812	0.0937642	0.310191	0.742739
TCGA-AB-2933	122	Dead		Intermediate	M4	64	NA	M4	0.445771	0.128237	0.0522385	0.195986	0.254423	0.316547	0.290721	0.140158	0.263383	0.237833	0.234792	Other	0.399674	0.551013	1.16845	0	5.19771	-0.0637182	0.461337	0.577371	0.201444	0.330753	Other	-0.0768806	2.11826	Other	0.152072	0.269198	0.230526	-0.0125369	0.347213	0.0698871	0.499539	0.332511	0.459596	0.785699
TCGA-AB-2934	28	Alive		Intermediate	M1	84	NA	M1	0.438344	0.137774	0.0511078	0.231958	0.245529	0.278758	0.279508	0.160599	0.302565	0.249773	0.206876	Diploid-Nonmono	0.271173	0.579576	1.05554	0	4.40596	-0.185626	0.260448	0.443259	0.0579883	0.149572	Diploid-Nonmono	-0.0322115	2.10092	Diploid-Nonmono	0.115625	0.22055	0.211129	-0.0446961	0.375441	0.1942	0.393342	0.309153	0.437843	0.731744
TCGA-AB-2935	61	Dead		Unfavorable	M4	12	NA	M4	0.393271	0.16416	0.061589	0.167625	0.187998	0.166962	0.217643	0.142307	0.213765	0.245812	0.317902	Del5.5q	-0.0195485	0.488374	1.12313	0.0585974	7.71419	-0.0607053	0.540601	0.663206	0.222778	0.408904	Del5.5q	0.257496	2.16731	Del5.5q	0.222304	0.368858	0.309405	0.0629828	0.35667	0.0481116	0.538271	0.335965	0.410815	0.76207
TCGA-AB-2936	59	Alive		Intermediate	M0	14	NA	M0	0.392191	0.12509	0.0213286	0.221951	0.185181	0.212436	0.20805	0.136349	0.162363	0.219854	0.232109	Diploid-Nonmono	0.173611	0.526688	1.08956	0.0690988	6.77334	-0.108539	0.474758	0.589131	0.139632	0.336435	Diploid-Nonmono	0.0806959	2.10073	Diploid-Nonmono	0.289982	0.420918	0.383435	0.090415	0.363985	0.170692	0.352472	0.482483	0.555634	0.768634
TCGA-AB-2937	215	Dead		Favorable	M1	86	NA	M1	0.390453	0.108824	-0.00512493	0.205914	0.204541	0.287354	0.231015	0.144571	0.133739	0.203653	0.235063	Other	0.420417	0.614961	1.03721	0.0918275	4.18438	-0.0129631	0.391338	0.522886	0.116663	0.19346	Other	-0.0666027	1.9703	t(8;21)	0.0309272	0.106537	0.0947715	-0.0819127	0.38597	0.05435	0.533809	0.354303	0.433389	0.744456
TCGA-AB-2939	455	Alive		Unfavorable	M1	18	NA	M1	0.278575	0.0925125	0.00777582	0.0986846	0.156766	0.155129	0.155345	0.103092	0.119926	0.160439	0.167123	Del5.5q	0.0259022	0.381604	0.72469	0.0579377	3.10397	-0.305805	0.300758	0.31728	-0.147222	0.0011402	Del5.5q	-0.33737	1.86484	Del5.5q	-0.0599142	-0.00702356	0.071253	-0.189454	0.406808	0.149887	0.413917	0.300428	0.479083	0.76542
TCGA-AB-2940	1684.16	Dead		Intermediate	M2	40	NA	M2	0.362529	0.115841	0.0278619	0.119735	0.183733	0.201786	0.218282	0.134001	0.20755	0.216123	0.179334	Other	0.103746	0.436417	0.897713	0.00788052	5.73105	-0.192905	0.418708	0.536825	0.0532722	0.22472	Other	0.0513683	2.04077	Other	0.0939624	0.215437	0.192402	-0.103798	0.243509	-0.15929	0.285459	0.348628	0.444174	0.790468
TCGA-AB-2941	0	Dead		Unfavorable		0	NA		0.321894	0.0844351	0.0322268	0.139684	0.14767	0.11968	0.18534	0.0887343	0.202793	0.164713	0.152856	Other	-0.138211	0.447136	0.863349	0.0244394	3.22895	-0.283354	0.0673966	0.22022	-0.235006	-0.04941	Other	-0.255823	1.71722	Other	0.054896	0.0750462	0.0805035	-0.1226	0.322238	0.0674032	0.590443	0.30687	0.38938	0.766888
TCGA-AB-2942	641	Alive		Favorable	M4	61	NA	M4	0.379841	0.133885	0.017353	0.194908	0.213051	0.211287	0.248014	0.133238	0.239075	0.220246	0.133015	Other	0.171193	0.529921	0.91225	0.0447172	4.68023	-0.182511	0.33444	0.465295	-0.0133857	0.139419	Other	-0.0684694	2.06375	Inv(16)	0.0704726	0.145531	0.157111	-0.0831347	0.335002	0.175897	0.50031	0.390037	0.473765	0.777695
TCGA-AB-2943	127.68	Dead		Unfavorable	M1	6	NA	M1	0.376045	0.140736	0.0363945	0.233594	0.187156	0.210077	0.195387	0.146033	0.178609	0.218586	0.250541	Del5.5q	0.144666	0.576582	1.05748	0.0915234	7.73911	-0.0254571	0.620872	0.749634	0.290459	0.488293	Del5.5q	0.246354	2.18805	Del5.5q	0.335356	0.510437	0.434277	0.111431	0.463624	0.201536	0.617615	0.396243	0.488477	0.773976
TCGA-AB-2944	72.96	Dead		Unfavorable	M0	87	NA	M0	0.362551	0.114183	0.0124403	0.158481	0.184895	0.256589	0.175593	0.131148	0.126308	0.160249	0.225894	Del7.7q	0.302731	0.431797	0.895605	0.0122724	2.59343	0.0762288	0.414038	0.362776	0.136791	0.172781	Del7.7q	-0.206337	1.81335	Del7.7q	0.0253437	0.0369223	0.149897	-0.210346	0.545052	0.307138	0.59838	0.469452	0.540795	0.766497
TCGA-AB-2946	741.76	Alive		Intermediate	M2	62	NA	M2	0.382276	0.115004	0.0328237	0.146898	0.210001	0.252201	0.246632	0.139188	0.174735	0.212847	0.1772	Other	0.249979	0.414652	0.906549	0	4.38281	-0.167828	0.445481	0.505232	-0.0530843	0.123131	Other	-0.00456764	2.02684	Other	0.026264	0.110772	0.150562	-0.136101	0.278737	-0.0204487	0.331662	0.322063	0.454477	0.787894
TCGA-AB-2948	580	Dead		Intermediate	M4	6	NA	M4	0.387244	0.13671	0.0403173	0.209613	0.236991	0.25714	0.283088	0.146469	0.239268	0.219776	0.204187	Diploid-Nonmono	0.267803	0.580613	0.953463	0	4.31342	-0.0903852	0.306085	0.382693	0.0457087	0.180843	Diploid-mono	-0.0292195	2.09204	Diploid-mono	0.094819	0.187716	0.165787	-0.0948107	0.14334	0.0484265	0.36051	0.140484	0.309054	0.752254
TCGA-AB-2949	699	Alive		Unfavorable	M0	72	NA	M0	0.373797	0.108944	0.0149497	0.209141	0.201299	0.231412	0.2225	0.116746	0.164488	0.181218	0.246199	Other	0.215506	0.555441	0.92732	0	3.51498	-0.113736	0.305169	0.372614	0.0825565	0.165231	Other	-0.149427	1.83948	Other	0.040927	0.0768506	0.168432	-0.105351	0.546054	0.363087	0.662137	0.440334	0.534495	0.788226
TCGA-AB-2950	306	Alive		Favorable	M2	59	NA	M2	0.339679	0.0648726	-0.0178994	0.130418	0.169333	0.237208	0.140148	0.118206	0.112868	0.169207	0.134964	Other	0.303741	0.43543	0.930448	0.0630619	4.00648	-0.293598	0.364028	0.463846	-0.0661972	0.116319	Other	-0.126387	1.68478	t(8;21)	-0.0169812	0.0382685	0.0570509	-0.158392	0.355688	0.000660397	0.63066	0.311522	0.497106	0.782291
TCGA-AB-2952	31	Dead		Unfavorable	M1	29	NA	M1	0.413242	0.160017	0.053743	0.235621	0.226192	0.251428	0.241529	0.170114	0.247851	0.244617	0.28571	Double del	0.250002	0.626919	1.06053	0.0583869	4.89221	-0.00524312	0.399175	0.524887	0.228245	0.346288	Double del	0.0563567	2.14694	Double del	0.209131	0.356165	0.264699	-0.0257048	0.428246	0.32162	0.577739	0.348497	0.372613	0.737183
TCGA-AB-2954	1492	Alive		Favorable	M4	24	NA	M4	0.36527	0.130098	0.0265104	0.17308	0.221067	0.253239	0.244874	0.141023	0.222178	0.199195	0.179398	Other	0.263489	0.509149	0.912584	0.0010317	2.94013	-0.274159	0.2573	0.376095	-0.1124	0.0490584	Other	-0.179889	1.94376	Other	-0.00299364	0.0364248	0.0545752	-0.18592	0.310664	0.143516	0.510181	0.346767	0.442471	0.762716
TCGA-AB-2955	489	Dead		Intermediate	M2	96	NA	M2	0.327506	0.0568731	-0.0291313	0.154805	0.155891	0.187947	0.20898	0.101016	0.0768768	0.17269	0.0448494	Diploid-Nonmono	0.141021	0.369899	0.789298	0	5.06021	-0.0558655	0.661972	0.652416	0.0352287	0.254509	Diploid-Nonmono	-0.0508969	1.97257	Diploid-Nonmono	0.0188929	0.102214	0.10928	-0.122789	0.363423	0.159865	0.383663	0.290053	0.544566	0.787041
TCGA-AB-2956	183	Dead		Intermediate	M5	0	NA	M5	0.347948	0.104713	0.0334016	0.188921	0.191036	0.157076	0.230897	0.120534	0.237005	0.210094	0.202256	Other	0.0247266	0.542707	0.928809	0.00583676	4.24112	-0.251155	0.183572	0.33988	-0.0937352	0.0469203	Other	-0.0183837	1.99772	Other	-0.00354378	0.103709	0.135431	-0.132167	0.137102	-0.0397471	0.393025	0.0211077	0.317314	0.770113
TCGA-AB-2959	489	Dead		Intermediate	M0	13	NA	M0	0.434606	0.112765	0.00167304	0.198976	0.195253	0.258705	0.203448	0.127556	0.131545	0.214388	0.241414	Other	0.312295	0.481048	1.21092	0.0622523	7.03136	-0.0405513	0.602036	0.702836	0.261132	0.433392	Other	0.055549	1.96802	Other	0.236492	0.342744	0.343465	0.112261	0.314541	0.000350647	0.302657	0.48059	0.590085	0.789172
TCGA-AB-2963	1642	Dead		Intermediate	M1	45	NA	M1	0.316436	0.0773311	0.026915	0.118634	0.170617	0.165845	0.17734	0.126008	0.183843	0.167226	0.156642	Diploid-Nonmono	0.0487919	0.34198	0.680441	0.00892889	1.24158	-0.36039	0.133162	0.274837	-0.215375	-0.0348668	Diploid-Nonmono	-0.295246	1.84101	Diploid-Nonmono	-0.114735	-0.0670882	0.0310257	-0.29704	0.253783	0.0829698	0.392311	0.222586	0.414525	0.795777
TCGA-AB-2964	1277	Alive		Intermediate	M1	61	NA	M1	0.297982	0.0571729	-0.0144916	0.115612	0.123214	0.104369	0.11905	0.094264	0.0738146	0.141772	0.176766	Diploid-Nonmono	-0.111268	0.329035	0.795544	0.0406529	5.01171	-0.196146	0.316825	0.424245	-0.0234412	0.126673	Diploid-Nonmono	-0.122199	1.84834	Diploid-Nonmono	0.0126136	0.096858	0.0794757	-0.0992084	0.254085	0.113237	0.365377	0.334908	0.455748	0.798493
TCGA-AB-2965	335	Dead		Intermediate	M4	56	NA	M4	0.377738	0.0833016	0.030958	0.13667	0.197734	0.204736	0.223121	0.135615	0.220121	0.187136	0.188252	Diploid-Nonmono	0.144921	0.463167	0.883742	0	2.66905	-0.324483	0.264891	0.339058	-0.103346	0.0586376	Diploid-mono	-0.0709579	1.92721	Diploid-mono	-0.0651948	-0.0228162	0.0547851	-0.18534	0.23411	0.0662404	0.374612	0.220197	0.413339	0.788596
TCGA-AB-2966	854	Dead		Intermediate	M2	35	NA	M2	0.406168	0.105634	-0.0411871	0.181152	0.145414	0.143594	0.163247	0.109677	0.0610925	0.19878	0.198487	Diploid-Nonmono	0.0697351	0.454011	1.02841	0.0732576	6.05236	-0.0300961	0.558066	0.636947	0.246851	0.382128	Diploid-Nonmono	-0.0664768	1.9738	Diploid-Nonmono	0.167676	0.267762	0.274837	0.0701728	0.38951	0.198191	0.318844	0.429718	0.55426	0.788304
TCGA-AB-2967	1035	Alive		Intermediate	M4	10	NA	M4	0.344419	0.102663	0.0375784	0.142985	0.192103	0.179648	0.209191	0.124593	0.224848	0.183556	0.17542	Diploid-Nonmono	0.0880407	0.464295	0.790156	0.00955462	2.50602	-0.382466	0.174669	0.272981	-0.198406	-0.0232	Diploid-mono	0.00159911	1.96474	Diploid-mono	-0.053099	0.019285	0.0610893	-0.228817	0.14417	-0.0030751	0.229939	0.136661	0.365716	0.767689
TCGA-AB-2969	1127	Alive		Intermediate	M5	8	NA	M5	0.390696	0.0986156	0.0402571	0.199447	0.224403	0.235623	0.254918	0.14984	0.244919	0.21499	0.179905	Diploid-mono	0.245392	0.554044	1.00015	0.00918748	1.27475	-0.282704	0.144147	0.304449	-0.0900392	0.0274858	Diploid-mono	-0.0320181	2.00437	Diploid-mono	-0.0826424	-0.0424994	0.020135	-0.20504	0.00308145	-0.15659	0.192063	0.0459805	0.268423	0.769436
TCGA-AB-2970	305	Dead		Intermediate	M4	58	NA	M4	0.392834	0.12668	0.0277102	0.126494	0.210752	0.278168	0.238914	0.140885	0.222249	0.203926	0.218006	Diploid-Nonmono	0.325663	0.402673	0.935987	0.0218015	4.57323	-0.235182	0.341638	0.464852	0.0382713	0.190875	Diploid-mono	-0.0605966	1.91834	Diploid-mono	0.073964	0.151878	0.226401	-0.0353347	0.384256	0.101581	0.497684	0.315406	0.482484	0.785928
TCGA-AB-2971	792	Dead		Intermediate	M4	16	NA	M4	0.424881	0.135484	0.0443724	0.240577	0.223214	0.219049	0.303049	0.148465	0.249668	0.259172	0.22059	Diploid-Nonmono	0.156608	0.630649	1.06253	0.0106117	5.85359	0.000438485	0.47845	0.603558	0.175733	0.327681	Diploid-mono	0.127944	2.17797	Diploid-mono	0.166361	0.307675	0.228244	-0.0312251	0.0535347	-0.14925	0.360058	0.185373	0.407899	0.762568
TCGA-AB-2972	30	Dead		Intermediate	M2	25	NA	M2	0.311621	0.0700566	-0.013347	0.140452	0.105299	0.0812063	0.116247	0.0839025	0.0628133	0.149648	0.166298	Diploid-Nonmono	-0.149079	0.336637	0.794973	0.0421623	5.80811	-0.174316	0.305907	0.481945	0.0494806	0.239415	Diploid-Nonmono	0.0319866	1.88222	Diploid-Nonmono	0.0845722	0.214119	0.148992	-0.0752748	0.306989	0.0792147	0.403193	0.324598	0.446763	0.790236
TCGA-AB-2973	609	Dead		Intermediate	M4	10	NA	M4	0.439823	0.157063	0.0551143	0.207096	0.240527	0.254989	0.306734	0.16206	0.305855	0.256215	0.235461	Diploid-Nonmono	0.226001	0.574949	1.05526	0.0426237	5.75133	-0.0525579	0.429812	0.491	0.122239	0.265986	Diploid-mono	0.221604	2.23863	Diploid-mono	0.202567	0.338695	0.308194	0.014355	-0.105326	-0.265454	-0.0716341	0.0472085	0.331737	0.714166
TCGA-AB-2975	1033.6	Dead		Intermediate	M2	83	NA	M2	0.348556	0.111207	-0.00105721	0.135297	0.167004	0.179925	0.173035	0.106982	0.144306	0.198808	0.122911	Diploid-Nonmono	0.123515	0.382818	0.986883	0.0651788	5.33697	-0.137497	0.369811	0.486717	0.119303	0.179264	Diploid-Nonmono	-0.124343	1.9445	Diploid-Nonmono	-0.00110607	0.0767413	0.0335488	-0.0642006	0.363937	0.205591	0.525728	0.363384	0.464269	0.78236
TCGA-AB-2976	915	Dead		Intermediate	M1	52	NA	M1	0.300034	0.0631664	0.00677803	0.109612	0.144998	0.145956	0.153443	0.103644	0.15088	0.145916	0.146003	Diploid-Nonmono	0.00135252	0.276578	0.741274	0.0103854	3.04565	-0.243737	0.351614	0.393137	-0.0259945	0.114981	Diploid-Nonmono	-0.300566	1.77507	Diploid-Nonmono	-0.093874	-0.0334322	0.030029	-0.279801	0.38517	0.0914167	0.571829	0.310357	0.487021	0.798642
TCGA-AB-2977	31	Dead		Intermediate	M2	67	NA	M2	0.396725	0.123642	0.0309453	0.238646	0.216303	0.228174	0.261839	0.152296	0.246161	0.230499	0.271547	Diploid-Nonmono	0.177145	0.671917	1.03507	0.0201801	3.36113	0.0351244	0.251489	0.275161	0.123278	0.092293	Diploid-Nonmono	0.00664739	2.11964	Diploid-Nonmono	0.0857912	0.204714	0.135051	-0.0962602	0.350764	0.319076	0.480754	0.316753	0.368047	0.721367
TCGA-AB-2978	699	Alive		Intermediate	M2	32	NA	M2	0.412627	0.100647	0.0251453	0.200743	0.204914	0.236048	0.235419	0.143022	0.178339	0.208853	0.252266	Diploid-Nonmono	0.245136	0.587506	1.09652	0.0342488	5.61298	-0.0597966	0.462662	0.49819	0.203524	0.319262	Diploid-Nonmono	0.181756	2.09896	Diploid-Nonmono	0.149641	0.278115	0.234885	-0.0170702	0.386621	0.251113	0.534967	0.374941	0.426696	0.797335
TCGA-AB-2979	671	Alive		Intermediate	M1	88	NA	M1	0.343245	0.119131	0.0107834	0.170073	0.20181	0.256355	0.209841	0.139852	0.156163	0.218968	0.16224	Diploid-Nonmono	0.2607	0.503224	0.868866	0.0342887	2.66647	-0.182745	0.394723	0.565056	0.0849257	0.219708	Diploid-Nonmono	-0.0411822	1.9802	Diploid-Nonmono	0.0677831	0.149188	0.147249	-0.0883236	0.301992	0.115648	0.306515	0.33226	0.433241	0.760937
TCGA-AB-2981	487	Alive		Intermediate	M5	8	NA	M5	0.544255	0.151349	0.0662228	0.314591	0.272929	0.313402	0.331599	0.194212	0.279328	0.251218	0.199121	Diploid-mono	0.396709	0.701696	1.38883	0	4.54206	-0.0925501	0.342275	0.529978	0.0940166	0.196457	Diploid-mono	0.100009	2.15166	Diploid-mono	0.0394053	0.109611	0.146342	-0.0909074	0.118338	-0.0731528	0.278122	0.173218	0.358253	0.706325
TCGA-AB-2982	150	Alive		Favorable		NA	NA		0.328473	0.104345	0.0331797	0.229276	0.163969	0.152691	0.159604	0.122652	0.19524	0.18321	0.242003	Other	-0.00134797	0.582417	0.969533	0.195043	5.73642	-0.290398	0.350648	0.424107	-0.0844524	0.154655	Other	0.0793847	2.03582	Other	0.168165	0.311107	0.196632	-0.0716902	0.161622	0.0278409	0.399749	0.275585	0.382187	0.763884
TCGA-AB-2983	335	Dead		Intermediate	M0	0	NA	M0	0.372021	0.101304	0.0374613	0.165041	0.20772	0.26573	0.203376	0.152399	0.213685	0.212556	0.170159	Diploid-Nonmono	0.27727	0.486581	0.909118	0.0219127	4.00115	-0.30083	0.388319	0.563961	0.0472589	0.225192	Diploid-Nonmono	0.0353051	1.94927	Diploid-Nonmono	0.0763412	0.173191	0.183562	-0.0752448	0.319261	0.132758	0.344412	0.359645	0.495448	0.789653
TCGA-AB-2984	1157	Alive		Intermediate	M1	97	NA	M1	0.248991	0.0773257	-0.0399454	0.0888577	0.108359	0.0785633	0.122875	0.0762878	0.049052	0.139636	0.170698	Diploid-Nonmono	-0.163708	0.355163	0.700839	0.00795367	2.85915	-0.229406	0.17586	0.098875	-0.223327	-0.113828	Diploid-Nonmono	-0.315311	1.75856	Diploid-Nonmono	-0.100903	-0.0648223	-0.0606019	-0.198513	0.205352	0.0596346	0.290318	0.379536	0.434245	0.763676
TCGA-AB-2985	273	Dead		Intermediate	M5	7	NA	M5	0.442375	0.153448	0.0665201	0.239149	0.239667	0.242391	0.269725	0.164104	0.281962	0.274895	0.28262	Diploid-mono	0.236615	0.644257	1.14809	0.0224917	6.34	0.123033	0.589068	0.654963	0.332413	0.47657	Diploid-mono	0.281151	2.27165	Diploid-mono	0.191051	0.360229	0.316411	-0.0403646	0.234144	0.0302769	0.235473	0.179597	0.317824	0.764185
TCGA-AB-2986	212	Dead		Intermediate	M2	45	NA	M2	0.357883	0.0820278	0.0144319	0.150208	0.162235	0.1803	0.180443	0.126458	0.147068	0.200601	0.191588	Diploid-Nonmono	0.124413	0.500848	0.938893	0.0508472	5.04703	-0.286395	0.253555	0.397038	-0.00148621	0.117411	Diploid-Nonmono	0.0785533	2.07684	Diploid-Nonmono	0.0339825	0.165746	0.145842	-0.143763	0.353914	0.217207	0.440267	0.370771	0.461362	0.795804
TCGA-AB-2987	184	Dead		Intermediate	M5	0	NA	M5	0.524069	0.168255	0.0845318	0.267711	0.273432	0.296382	0.300118	0.194631	0.32595	0.28192	0.309518	Diploid-mono	0.301794	0.662865	1.37672	0.0383195	7.50485	0.335303	0.678833	0.746555	0.496295	0.572809	Diploid-mono	0.517675	2.32403	Diploid-mono	0.347293	0.510807	0.431692	0.11733	-0.0912369	-0.157489	-0.0034363	0.0798676	0.300561	0.693928
TCGA-AB-2988	30	Dead		Intermediate	M1	49	NA	M1	0.340553	0.0771925	0.00230441	0.154262	0.154486	0.160601	0.177844	0.112219	0.146522	0.166672	0.145782	Diploid-Nonmono	0.0527918	0.396327	0.862079	0.010285	3.66502	-0.236873	0.248651	0.378271	-0.0922698	0.0539551	Diploid-Nonmono	-0.188714	1.8401	Diploid-Nonmono	-0.0806702	-0.00801083	0.0792769	-0.20792	0.428033	0.221336	0.519763	0.351013	0.478497	0.786451
TCGA-AB-2990	457	Alive		Intermediate	M1	85	NA	M1	0.301906	0.0898949	0.00395917	0.118892	0.128953	0.102278	0.141294	0.108706	0.111066	0.189957	0.201537	Diploid-Nonmono	-0.114847	0.355221	0.912444	0.167609	5.12312	-0.261486	0.311723	0.355816	-0.0446857	0.113615	Diploid-Nonmono	0.0842378	1.95642	Diploid-Nonmono	0.033591	0.164058	0.111316	-0.110657	0.133072	-0.00164821	0.327905	0.277155	0.386221	0.797245
TCGA-AB-2992	1706	Dead		Intermediate	M1	70	NA	M1	0.404427	0.150404	0.0722622	0.218471	0.206318	0.178398	0.273553	0.146267	0.266237	0.22878	0.231125	Diploid-Nonmono	0.00706876	0.612724	1.04537	0.00917186	5.83543	-0.23713	0.424268	0.598324	0.138783	0.347976	Diploid-Nonmono	0.0991968	2.09811	Diploid-Nonmono	0.168515	0.295566	0.273751	-0.0409446	0.126403	-0.123327	0.230799	0.252175	0.367928	0.753833
TCGA-AB-2993	761	Dead		Intermediate	M1	91	NA	M1	0.289469	0.0681115	-0.00501637	0.13348	0.112957	0.0882613	0.151061	0.0909313	0.0949495	0.143444	0.147939	Diploid-Nonmono	-0.167317	0.373618	0.723006	0.0211995	1.26264	-0.354675	0.179171	0.164355	-0.27155	-0.111179	Diploid-Nonmono	-0.353411	1.70634	Diploid-Nonmono	-0.18889	-0.176489	-0.121594	-0.309047	0.334658	0.208273	0.448026	0.341175	0.486104	0.787853
TCGA-AB-2995	1551	Alive		Intermediate	M2	0	NA	M2	0.372769	0.109189	0.0126968	0.227865	0.171707	0.185842	0.154177	0.133267	0.154597	0.19737	0.296588	Diploid-Nonmono	0.104911	0.551765	1.06121	0.173023	7.47566	-0.0579655	0.570619	0.629541	0.227396	0.42952	Diploid-Nonmono	0.247059	2.09293	Diploid-Nonmono	0.286658	0.46516	0.422855	0.0581152	0.496554	0.231881	0.694114	0.411938	0.485834	0.781538
TCGA-AB-2996	1581	Alive		Intermediate	M2	2	NA	M2	0.405426	0.121682	0.0287044	0.231676	0.21665	0.241042	0.279225	0.148308	0.209693	0.214105	0.22078	Diploid-Nonmono	0.227478	0.601346	1.05488	0.0174647	5.16559	-0.248826	0.370812	0.571998	0.0782879	0.271478	Diploid-Nonmono	-0.0421754	1.87808	Diploid-Nonmono	0.102693	0.202884	0.205409	-0.0687711	0.308587	0.060248	0.429436	0.339813	0.42297	0.768889
TCGA-AB-3000	1249	Alive		Intermediate	M2	71	NA	M2	0.362408	0.103392	0.00778343	0.194075	0.208266	0.264072	0.22139	0.132777	0.141595	0.20629	0.118726	Diploid-Nonmono	0.318167	0.516288	0.873617	0.0023479	3.92206	-0.259457	0.312383	0.445275	-0.0326057	0.0879243	Diploid-Nonmono	-0.162711	1.90998	Diploid-Nonmono	-0.0314351	0.0191585	0.114428	-0.134358	0.283414	0.0246762	0.316207	0.297044	0.45067	0.785495
TCGA-AB-3002	1431	Dead		Intermediate	M2	48	NA	M2	0.410272	0.114761	0.0290681	0.179756	0.20986	0.286799	0.208559	0.153537	0.167645	0.213788	0.171595	Diploid-Nonmono	0.369585	0.504242	1.10987	0.0626157	4.81805	-0.0261383	0.395378	0.591079	0.147356	0.269785	Diploid-Nonmono	-0.0731588	1.90565	Diploid-Nonmono	0.0760344	0.156146	0.183217	-0.0351421	0.321391	0.014693	0.441867	0.394598	0.483528	0.792489
TCGA-AB-3005	2100	Alive		Intermediate	M5	0	NA	M5	0.375292	0.129025	0.00363097	0.228414	0.217131	0.300287	0.179248	0.159473	0.162942	0.204994	0.231161	Diploid-mono	0.437722	0.622133	1.01819	0.0179692	4.3783	-0.154419	0.372006	0.504821	0.0722885	0.233242	Diploid-mono	0.152265	2.02518	Diploid-mono	0.0142816	0.128777	0.151332	-0.143705	0.211043	0.095655	0.188825	0.0798182	0.285043	0.755529
TCGA-AB-3006	485	Dead		Intermediate	M1	14	NA	M1	0.334466	0.0849364	-0.00125261	0.169874	0.147159	0.137449	0.136219	0.116223	0.099469	0.156664	0.153496	Diploid-Nonmono	0.0104797	0.492711	0.902033	0	4.2331	-0.253252	0.335108	0.470524	0.0164344	0.168092	Diploid-Nonmono	-0.0346706	1.7717	Diploid-Nonmono	-0.0237801	0.0382277	0.00956377	-0.157362	0.328392	0.126389	0.455988	0.375179	0.454448	0.79637
TCGA-AB-3008	822	Dead		Intermediate	M1	90	NA	M1	0.346824	0.0790551	0.00276944	0.156031	0.163256	0.182374	0.181258	0.127642	0.110296	0.186773	0.16517	Diploid-Nonmono	0.0547615	0.460305	0.879866	0.0225968	3.91082	-0.223971	0.406847	0.458817	-0.084167	0.116248	Diploid-Nonmono	-0.144026	1.90628	Diploid-Nonmono	0.0083603	0.0585559	0.106885	-0.140684	0.306976	0.0182443	0.349098	0.313404	0.473751	0.799661
TCGA-AB-3009	577	Dead		Intermediate	M4	63	NA	M4	0.302212	0.0834719	-0.0242679	0.136485	0.148164	0.173997	0.14063	0.108696	0.0917849	0.166181	0.254365	Diploid-Nonmono	0.139701	0.458018	0.749442	0.097305	4.63099	-0.148915	0.381877	0.485115	0.0782328	0.197634	Diploid-mono	-0.158323	1.84157	Diploid-mono	0.0307848	0.0906947	0.101776	-0.13904	0.302744	0.157961	0.282096	0.295652	0.439936	0.755021
TCGA-AB-3011	1885	Alive		Intermediate	M1	83	NA	M1	0.266832	0.0766034	-0.0243845	0.100257	0.107209	0.0923295	0.121371	0.0950481	0.0624228	0.16541	0.149765	Diploid-Nonmono	-0.113937	0.29185	0.742394	0.0388219	3.09261	-0.30183	0.222268	0.200853	-0.268535	-0.0922457	Diploid-Nonmono	-0.296472	1.69787	Diploid-Nonmono	-0.0502661	0.0129642	0.032729	-0.218682	0.11106	-0.0945853	0.298805	0.286848	0.441198	0.77672

## Sheet: Figure2
Cell type distribution (Figure 2D)					AML percentage (Figure 2G)
orig.ident	class2	Percent			orig.ident	Percent	% Blast by FC
PT10A	AML	0.1852			PT10A	18.52	NA
PT10A	B	0.0747			PT12A	21.82	39
PT10A	Erythroids	0.0331			PT13A	23.26	50
PT10A	NK	0.0638			PT14A	23.58	37.9
PT10A	Other	0.0184			PT15A	70.47	32.5
PT10A	Progenitor	0.1213			PT16A	75.61	50
PT10A	T	0.5036			PT17A	80.87	75
PT12A	AML	0.2182			PT19A	20.55	35
PT12A	B	0.0945			PT20A	53.61	23
PT12A	Erythroids	0.0056			PT21A	57.31	51
PT12A	Monocytes	0.1173			PT22A	40.26	58.2
PT12A	NK	0.0105			PT23A	93.09	80
PT12A	Other	0.0071			PT25A	28.53	NA
PT12A	Progenitor	0.0116			PT26A	24.49	15.1
PT12A	T	0.5351			PT27A	54.91	21
PT13A	AML	0.2326			PT28A	83.11	46.8
PT13A	B	0.0181			PT29A	34.59	35
PT13A	DC	0.0171			PT30A	22.78	10
PT13A	Monocytes	0.0279			PT32A	67.7	44.7
PT13A	NK	0.0652			PT9A	10.41	18
PT13A	Other	0.0155
PT13A	Progenitor	0.0368
PT13A	T	0.5869
PT14A	AML	0.2358
PT14A	B	0.021
PT14A	Erythroids	0.0407
PT14A	Monocytes	0.2206
PT14A	NK	0.0379
PT14A	Other	0.0048
PT14A	Progenitor	0.1103
PT14A	T	0.3289
PT15A	AML	0.7047
PT15A	B	0.0124
PT15A	Erythroids	0.0745
PT15A	NK	0.0184
PT15A	Other	0.0105
PT15A	Progenitor	0.0026
PT15A	T	0.1768
PT16A	AML	0.7561
PT16A	Erythroids	0.1258
PT16A	Monocytes	0.0204
PT16A	NK	0.0172
PT16A	Other	0.0385
PT16A	Progenitor	0.0104
PT16A	T	0.0317
PT17A	AML	0.8087
PT17A	B	0.013
PT17A	NK	0.028
PT17A	Other	0.0126
PT17A	Progenitor	0.0129
PT17A	T	0.1249
PT19A	AML	0.2055
PT19A	B	0.0751
PT19A	Erythroids	0.0678
PT19A	Monocytes	0.1528
PT19A	NK	0.0358
PT19A	Other	0.0082
PT19A	Progenitor	0.1688
PT19A	T	0.2858
PT20A	AML	0.5361
PT20A	B	0.0628
PT20A	Erythroids	0.0371
PT20A	NK	0.0331
PT20A	Other	0.0116
PT20A	Progenitor	0.0589
PT20A	T	0.2604
PT21A	AML	0.5731
PT21A	B	0.0166
PT21A	DC	0.14
PT21A	Erythroids	0.012
PT21A	Monocytes	0.067
PT21A	NK	0.0189
PT21A	Other	0.0122
PT21A	T	0.1603
PT22A	AML	0.4026
PT22A	B	0.0514
PT22A	DC	0.1105
PT22A	NK	0.0566
PT22A	Other	0.0135
PT22A	T	0.3654
PT23A	AML	0.9309
PT23A	B	0.0093
PT23A	Erythroids	0.0147
PT23A	NK	0.0043
PT23A	Other	0.0056
PT23A	Progenitor	0.0227
PT23A	T	0.0126
PT25A	AML	0.2853
PT25A	B	0.3041
PT25A	Erythroids	0.0125
PT25A	Monocytes	0.0525
PT25A	NK	0.0368
PT25A	Other	0.0031
PT25A	T	0.3056
PT26A	AML	0.2449
PT26A	B	0.0305
PT26A	Erythroids	0.0992
PT26A	NK	0.023
PT26A	Other	0.0149
PT26A	T	0.5874
PT27A	AML	0.5491
PT27A	B	0.0389
PT27A	Erythroids	0.2509
PT27A	Monocytes	0.0221
PT27A	NK	0.0115
PT27A	Other	0.0315
PT27A	T	0.0959
PT28A	AML	0.8311
PT28A	B	0.0109
PT28A	NK	0.0166
PT28A	Other	0.0818
PT28A	T	0.0596
PT29A	AML	0.3459
PT29A	B	0.0285
PT29A	Erythroids	0.0092
PT29A	Monocytes	0.0077
PT29A	NK	0.0327
PT29A	Other	0.0317
PT29A	T	0.5442
PT30A	AML	0.2278
PT30A	B	0.024
PT30A	DC	0.0333
PT30A	Erythroids	0.0589
PT30A	Monocytes	0.2297
PT30A	NK	0.0874
PT30A	Other	0.0101
PT30A	T	0.3288
PT32A	AML	0.677
PT32A	B	0.0119
PT32A	Erythroids	0.0134
PT32A	NK	0.0036
PT32A	Other	0.2456
PT32A	Progenitor	0.038
PT32A	T	0.0105
PT9A	AML	0.1041
PT9A	B	0.1198
PT9A	Erythroids	0.0082
PT9A	Monocytes	0.0693
PT9A	NK	0.0956
PT9A	Other	0.0185
PT9A	Progenitor	0.1073
PT9A	T	0.4773

## Sheet: Figure3
Flow (Figure 3H)
Group	% Leukemic	MFI HLA-E
Healthy_Stained.fcs	26.5% (CD33+)	6036
D1_Stained.fcs	59.3	1444
D2_Stained.fcs	41.5	1557
D3_Stained.fcs	86.9	948
D4_S.fcs	95.4	1527
D5_S.fcs	7.24	1414
DM1_S.fcs	8.63	3176
DM2_S.fcs	48.7	1653
DM3_S.fcs	8.58	2901
DM4_S.fcs	85.4	2979
DM5_S.fcs	42.6	1498
del7_1_S.fcs	64.5	1870
del7_2_S.fcs	28.6	1107
del7_3_S.fcs	29.9	2638
del7_4_S.fcs	62.3	2985
D: Diploid nonmonocytic
DM: Diploid monocytic

## Sheet: Figure4
IFNγ production NES (Figure 4A)
AML	CD4	CD8	NK
-1.53349	1.10783	1.64104	1.56797
Distance between aml and T cells (Figure 4H)
CoreName	Area	CD34HLAEtoCD3	CD34toCD3	CD34count	CD34HLAEcount	TCellcount
(2, A)	112755	41.809	51.8344	332	93	207
(2, B)	36115.2	60.5218	80.3543	101	10	158
(2, D)	201546	11.3698	68.5568	43	5	100
(3, A)	78556.9	17.4938	18.1846	20	57	714
(3, B)	61164.3	43.9112	66.3555	237	200	133
(3, D)	130458	17.305	23.6597	36	105	313
(4, A)	83176.6	18.5213	19.1319	32	95	664
(4, D)	131612	22.0204	21.1114	64	65	269
(5, A)	28645.5	36.5774	33.7968	19	99	390
(5, D)	131860	12.5384	17.6343	42	49	382
AML-T co-culture (Figure 4F)
	Patient1 AML			Patient2 AML			THP1			MOLM13			T cells			Patient1 AML + T cells			Patient2 AML + T cells			THP1 + T cells			MOLM13 + T cells			Activated T cells
	r1	r2	r3	r1	r2	r3	r1	r2	r3	r1	r2	r3	r1	r2	r3	r1	r2	r3	r1	r2	r3	r1	r2	r3	r1	r2	r3	r1	r2	r3
Day3	65.7139	79.0636	72.7066	66.3496	63.8068	67.621	61.264	63.1711	67.621	69.5281	60.6283	68.2567	257.06	203.025	195.397	1597.12	1436.28	1452.81	2194.04	6467.21	1597.12	5630.63	5644.62	7595.58	1599.02	1298.34	1937.21	20589.9	21191.9	21073.7
Day5	71.4352	78.4279	82.8778	82.2421	101.313	141.998	87.3277	178.233	87.3277	96.2275	92.4133	100.042	519.604	421.706	527.232	2764.26	7522.48	3333.21	3405.68	5279.09	3743.87	6835.28	6007.6	9302.43	2152.08	1764.3	2605.34	24649.5	24032.2	23861.9
p values	T cells	Activated T cells		T cells	Activated T cells		T cells	Activated T cells		T cells	Activated T cells		T cells	Activated T cells		T cells	Activated T cells		T cells	Activated T cells		T cells	Activated T cells		T cells	Activated T cells		T cells	Activated T cells
Day3	0.0018	3.6x10-8		0.0014	3.63x10-8		0.0014	3.62x10-8		0.0015	3.63x10-8		NA	NA		2X10-5	5.6X10-8		0.11	0.0003		0.0007	2.71X10-5		0.0017	2.71X10-5		NA	NA
Day5	0.0003	5.82x10-8		0.0006	5.92x10-8		0.0012	6.05x10-8		0.0003	5.84x10-8		NA	NA		0.0541	6.5X10-8		0.0032	6X10-6		0.0022	7.9x10-5		0.0024	3.45x10-7		NA	NA

## Sheet: Figure5
IFNγ stimulation (Figure 5C)
CD14+		CD34+
0 ng/ml IFNɣ	10 ng/ml IFNɣ	0 ng/ml IFNɣ	10 ng/ml IFNɣ
0.828567	1.30982	1.02996	1.91136
0.930289	1.25252	1.00189	2.40862
1.24114	1.32761	0.968153	2.41684
0.978428	2.84521	0.997614	2.22249
1.01691	3.2279	1.01372	2.26007
1.00466	2.86672	0.988667	2.02744
Cell line fitness score for IFITM3 (DepMap) (Figure 5F)
IFITM3	cell line
-1.29283	HEL
-1.30921	HEL9217
-1.5171	MV411
-1.35862	OCIAML2
-1.15159	THP1
-1.52134	NOMO1
-1.13658	SET2
-1.20904	EOL1
-1.48382	KASUMI1
-1.42767	NB4
-1.39182	OCIAML3
-1.59885	MOLM13
-1.31398	TF1
-0.792367	U937
-1.48622	F36P
-1.2123	KO52
-1.70126	AML193
-1.09698	M07E
-1.37665	P31FUJ
-1.28895	CMK115
-1.26695	MONOMAC1
-1.5008	MOLM14
-0.474977	MUTZ8
-1.28663	OCIM2
-1.6379	SHI1
-1.17181	SKNO1

## Sheet: Figure6
Venetoclax treatment
Figure 6C
Venetoclax nM	0 ng/ml IFNɣ			10 ng/ml IFNɣ
0	98.1033	99.9507	101.946	108.305	110.158	117.546
10	43.1774	42.2623	43.5391	58.2031	61.0538	63.8032
100	10.7992	10.2263	10.8845	22.9541	22.296	23.5869
500	2.40711	2.43552	2.61724	8.69144	9.03534	9.34669
Figure 6. D
Venetoclax nM	0 ng/ml IFNɣ			10 ng/ml IFNɣ
0	100.671	99.3288		180.033	176.7
10	52.15	46.798		96.4026	91.6923
100	0.796813	0.879242		4.27649	3.45809
500	0.637843	0.655506		2.66913	2.81043
Figure 6. E
Venetoclax nM	0 ng/ml IFNɣ			10 ng/ml IFNɣ
0	93.9705	88.8313	117.198	262.211	275.702	292.776
10	90.2175	90.7923	120.106	245.002	255.55	279.184
100	76.6933	77.0653	80.6154	193.137	210.65	189.958
500	76.1524	73.0756	84.9093	160.476	168.759	167.204

## Sheet: Supp Figure2
Cell count by patient (Figure S2A)					Cell type percentage (Figure S2H)
Patient ID	Cell type	count			Cell type	Percent
PT10A	AML	1327			AML	0.5246
PT10A	B	535			B	0.035
PT10A	Erythroids	237			DC	0.0157
PT10A	NK	457			Erythroids	0.0519
PT10A	Other	132			Monocytes	0.0345
PT10A	Progenitor	869			NK	0.0306
PT10A	T	3609			Other	0.0291
PT12A	AML	584			Progenitor	0.0255
PT12A	B	253			T	0.253
PT12A	Erythroids	15
PT12A	Monocytes	314
PT12A	NK	28
PT12A	Other	19
PT12A	Progenitor	31
PT12A	T	1432
PT13A	AML	885
PT13A	B	69
PT13A	DC	65
PT13A	Monocytes	106
PT13A	NK	248
PT13A	Other	59
PT13A	Progenitor	140
PT13A	T	2233
PT14A	AML	684
PT14A	B	61
PT14A	Erythroids	118
PT14A	Monocytes	640
PT14A	NK	110
PT14A	Other	14
PT14A	Progenitor	320
PT14A	T	954
PT15A	AML	4549
PT15A	B	80
PT15A	Erythroids	481
PT15A	NK	119
PT15A	Other	68
PT15A	Progenitor	17
PT15A	T	1141
PT16A	AML	1671
PT16A	Erythroids	278
PT16A	Monocytes	45
PT16A	NK	38
PT16A	Other	85
PT16A	Progenitor	23
PT16A	T	70
PT17A	AML	5207
PT17A	B	84
PT17A	NK	180
PT17A	Other	81
PT17A	Progenitor	83
PT17A	T	804
PT19A	AML	476
PT19A	B	174
PT19A	Erythroids	157
PT19A	Monocytes	354
PT19A	NK	83
PT19A	Other	19
PT19A	Progenitor	391
PT19A	T	662
PT20A	AML	1894
PT20A	B	222
PT20A	Erythroids	131
PT20A	NK	117
PT20A	Other	41
PT20A	Progenitor	208
PT20A	T	920
PT21A	AML	3910
PT21A	B	113
PT21A	DC	955
PT21A	Erythroids	82
PT21A	Monocytes	457
PT21A	NK	129
PT21A	Other	83
PT21A	T	1094
PT22A	AML	1786
PT22A	B	228
PT22A	DC	490
PT22A	NK	251
PT22A	Other	60
PT22A	T	1621
PT23A	AML	9781
PT23A	B	98
PT23A	Erythroids	154
PT23A	NK	45
PT23A	Other	59
PT23A	Progenitor	238
PT23A	T	132
PT25A	AML	364
PT25A	B	388
PT25A	Erythroids	16
PT25A	Monocytes	67
PT25A	NK	47
PT25A	Other	4
PT25A	T	390
PT26A	AML	1331
PT26A	B	166
PT26A	Erythroids	539
PT26A	NK	125
PT26A	Other	81
PT26A	T	3192
PT27A	AML	6372
PT27A	B	452
PT27A	Erythroids	2912
PT27A	Monocytes	257
PT27A	NK	134
PT27A	Other	365
PT27A	T	1113
PT28A	AML	9477
PT28A	B	124
PT28A	NK	189
PT28A	Other	933
PT28A	T	680
PT29A	AML	2509
PT29A	B	207
PT29A	Erythroids	67
PT29A	Monocytes	56
PT29A	NK	237
PT29A	Other	230
PT29A	T	3947
PT30A	AML	1196
PT30A	B	126
PT30A	DC	175
PT30A	Erythroids	309
PT30A	Monocytes	1206
PT30A	NK	459
PT30A	Other	53
PT30A	T	1726
PT32A	AML	1872
PT32A	B	33
PT32A	Erythroids	37
PT32A	NK	10
PT32A	Other	679
PT32A	Progenitor	105
PT32A	T	29
PT9A	AML	293
PT9A	B	337
PT9A	Erythroids	23
PT9A	Monocytes	195
PT9A	NK	269
PT9A	Other	52
PT9A	Progenitor	302
PT9A	T	1343

## Sheet: Supp figure3&4
Cell counts by cytogenetics (Figure S3A)				Flow (Figure S4H)
Group	count				% Leukemic	MFI MHC2
Diploid-Nonmonocytic	12039			Healthy_Stained.fcs	26.5% (CD33+)	108185
Diploid-monocytic	4128			D1_Stained.fcs	59.3	6489
Del5.5q	9502			D2_Stained.fcs	41.5	141064
Del7.7q	24992			D3_Stained.fcs	86.9	435
Double deletion	5507			D4_S.fcs	95.4	25417
				D5_S.fcs	7.24	45143
				DM1_S.fcs	8.63	265450
				DM2_S.fcs	48.7	35541
				DM3_S.fcs	8.58	202719
				DM4_S.fcs	85.4	25016
				DM5_S.fcs	42.6	39676
				del7_1_S.fcs	64.5	312598
				del7_2_S.fcs	28.6	16497
				del7_3_S.fcs	29.9	280600
				del7_4_S.fcs	62.3	450000
				D: Diploid nonmonocytic
				DM: Diploid monocytic
